# Supplementary material for: Dissecting immune cell stat regulation network reveals biomarkers to predict ICB therapy responders in melanoma
Source: J Transl Med. 2021 Jul 8;19:296. doi: 10.1186/s12967-021-02962-8 (PMC8265039; doi:10.1186/s12967-021-02962-8)
Supplement: Supplementary file 1 — Additional file 1. Table S1. [file 12967_2021_2962_MOESM1_ESM.csv]

Patient	No benefits	Responder	TIDE	IFNG	MSI Expr Sig	Merck18	CD274	CD8	CTL.flag	Dysfunction	Exclusion	MDSC	CAF	TAM M2
GSM872386	False	False	2.61	-0.34	0.39	-0.61	-0.95	-1.08	False	-2.41	2.61	0.18	0.15	0.03
GSM872385	False	False	2.43	-0.34	0.53	-0.54	-0.94	-1.10	False	-2.43	2.43	0.14	0.17	0.02
GSM872380	False	False	2.32	-0.27	0.51	-0.43	-0.74	-1.12	False	-2.10	2.32	0.12	0.18	0.01
GSM872346	False	False	2.29	0.27	0.45	-0.20	-0.61	-0.86	False	-2.02	2.29	0.12	0.19	-0.00
GSM872368	False	False	2.29	-0.32	0.48	-0.46	-0.38	-1.02	False	-2.16	2.29	0.14	0.18	-0.01
GSM872330	False	False	2.27	0.07	0.55	-0.29	-0.32	-0.81	False	-2.42	2.27	0.14	0.16	0.01
GSM872367	False	False	2.26	0.07	0.60	-0.32	-0.65	-0.93	False	-2.35	2.26	0.12	0.18	0.01
GSM872379	False	False	2.23	-0.30	0.49	-0.47	-0.85	-1.05	False	-2.27	2.23	0.14	0.15	0.02
GSM872331	False	False	2.22	-0.24	0.69	-0.43	-0.48	-1.07	False	-2.39	2.22	0.12	0.17	0.02
GSM872329	False	False	2.19	0.07	0.54	-0.50	-0.90	-1.08	False	-2.46	2.19	0.13	0.15	0.02
GSM872390	False	False	2.17	-0.11	0.61	-0.37	-0.30	-1.06	False	-2.23	2.17	0.12	0.17	0.01
GSM872360	False	False	2.17	0.15	0.74	-0.31	-0.67	-1.04	False	-2.56	2.17	0.13	0.16	0.01
GSM872362	False	False	2.16	-0.12	0.65	-0.27	-0.15	-1.10	False	-2.04	2.16	0.11	0.18	0.00
GSM872351	False	False	2.15	-0.06	0.56	-0.34	-0.22	-1.06	False	-2.26	2.15	0.11	0.18	-0.00
GSM872377	False	False	2.12	0.54	0.51	-0.02	0.15	-0.41	False	-2.13	2.12	0.09	0.20	-0.01
GSM872371	False	False	2.09	0.37	0.42	-0.07	-0.70	-0.42	False	-2.19	2.09	0.12	0.17	-0.00
GSM872373	False	False	2.04	0.24	0.71	-0.35	-0.24	-0.81	False	-2.12	2.04	0.09	0.17	0.01
GSM872369	False	False	2.04	0.49	0.58	-0.13	-0.25	-0.75	False	-2.21	2.04	0.10	0.19	-0.01
GSM872384	False	False	2.03	0.42	0.71	-0.19	-0.03	-0.51	False	-2.25	2.03	0.11	0.17	-0.01
GSM872328	False	False	2.02	0.16	0.35	-0.11	-0.33	-0.74	False	-1.87	2.02	0.12	0.18	-0.02
GSM872388	False	False	2.02	0.49	0.54	0.02	0.26	-0.37	False	-2.17	2.02	0.11	0.17	-0.01
GSM872389	False	False	2.00	-0.15	0.48	-0.45	-0.68	-1.07	False	-1.95	2.00	0.11	0.16	-0.00
GSM872383	False	False	1.99	0.26	0.74	-0.26	0.03	-0.90	False	-2.32	1.99	0.10	0.16	-0.00
GSM872381	False	False	1.97	-0.12	0.71	-0.43	-0.92	-1.06	False	-2.50	1.97	0.13	0.13	0.00
GSM872382	False	False	1.96	0.78	0.64	0.07	0.47	-0.36	False	-2.24	1.96	0.11	0.17	-0.02
GSM872392	False	False	1.96	0.35	0.53	-0.16	-0.02	-0.60	False	-2.34	1.96	0.10	0.17	-0.00
GSM872372	False	False	1.95	0.41	0.55	-0.11	-0.11	-0.59	False	-2.30	1.95	0.13	0.14	-0.01
GSM872345	False	False	1.92	0.37	0.60	-0.25	-0.32	-0.49	False	-2.47	1.92	0.12	0.13	-0.00
GSM872354	False	False	1.92	0.42	0.80	-0.31	-0.43	-0.71	False	-2.39	1.92	0.09	0.16	0.00
GSM872342	False	False	1.92	0.33	0.60	0.09	0.41	-0.46	False	-1.98	1.92	0.05	0.21	-0.01
GSM872359	False	False	1.91	0.72	0.58	0.03	0.21	-0.16	False	-1.99	1.91	0.09	0.17	-0.01
GSM872343	False	False	1.89	0.95	0.66	0.20	0.67	-0.18	False	-1.94	1.89	0.08	0.19	-0.02
GSM872355	False	False	1.89	0.09	0.73	-0.30	-0.44	-0.71	False	-1.97	1.89	0.08	0.16	0.01
GSM872361	False	False	1.85	-0.14	0.63	-0.40	-0.45	-0.99	False	-2.36	1.85	0.11	0.15	-0.01
GSM872352	False	False	1.84	0.63	0.70	0.01	0.43	-0.50	False	-1.98	1.84	0.07	0.18	-0.01
GSM872336	False	False	1.83	1.23	0.71	0.20	0.87	-0.22	False	-2.14	1.83	0.09	0.18	-0.03
GSM872348	False	False	1.82	0.58	0.59	-0.02	0.39	-0.20	False	-1.88	1.82	0.08	0.17	-0.01
GSM872349	False	False	1.82	0.41	0.60	-0.11	0.25	-0.91	False	-2.27	1.82	0.09	0.15	-0.00
GSM872378	False	False	1.81	0.64	0.62	-0.09	-0.15	-0.21	False	-2.23	1.81	0.09	0.15	-0.01
GSM872391	False	False	1.79	0.71	0.71	0.07	0.54	-0.37	False	-2.28	1.79	0.08	0.17	-0.01
GSM872337	False	False	1.79	0.69	0.67	0.24	0.70	-0.15	False	-1.86	1.79	0.08	0.17	-0.01
GSM872344	False	False	1.77	1.07	0.75	0.25	0.49	-0.09	False	-2.06	1.77	0.07	0.17	-0.01
GSM872356	False	False	1.77	0.87	0.61	0.28	0.35	-0.24	False	-1.81	1.77	0.06	0.18	-0.01
GSM872335	False	False	1.76	0.77	0.64	0.10	0.11	-0.08	False	-1.99	1.76	0.07	0.17	-0.01
GSM872333	False	False	1.76	1.44	0.66	0.60	1.13	0.04	False	-2.01	1.76	0.07	0.19	-0.03
GSM872363	False	False	1.74	0.75	0.71	-0.18	-0.24	-0.41	False	-2.09	1.74	0.08	0.15	-0.00
GSM872341	False	False	1.70	0.67	0.67	0.21	0.72	-0.10	False	-2.05	1.70	0.08	0.16	-0.02
GSM872375	False	False	1.64	0.96	0.67	0.17	0.49	-0.11	False	-2.02	1.64	0.09	0.14	-0.02
GSM872339	False	False	1.63	0.96	0.59	0.60	0.93	-0.01	False	-1.63	1.63	0.07	0.16	-0.02
GSM872387	False	False	1.61	0.86	0.64	0.23	0.72	0.07	False	-1.99	1.61	0.11	0.13	-0.03
GSM872332	False	False	1.60	0.50	0.54	0.18	0.17	-0.17	False	-1.70	1.60	0.06	0.17	-0.01
GSM872376	False	False	1.60	1.09	0.55	0.15	0.16	0.17	False	-2.18	1.60	0.08	0.14	-0.02
GSM872357	False	False	1.57	1.53	0.67	0.55	0.83	0.27	False	-2.06	1.57	0.09	0.15	-0.03
GSM872364	False	False	1.55	1.44	0.67	0.53	0.95	-0.10	False	-1.84	1.55	0.06	0.17	-0.03
GSM872334	False	False	1.54	1.15	0.66	0.46	0.84	0.27	False	-1.89	1.54	0.07	0.16	-0.03
GSM872350	False	False	1.52	1.15	0.58	0.29	0.73	0.11	False	-2.02	1.52	0.07	0.15	-0.03
GSM872340	False	False	1.49	0.38	0.54	0.33	0.31	0.08	False	-1.81	1.49	0.10	0.10	-0.01
GSM872353	False	False	1.41	1.45	0.72	0.67	0.79	0.02	False	-1.77	1.41	0.05	0.15	-0.02
GSM872347	False	False	1.34	1.33	0.58	0.69	1.04	0.21	False	-1.73	1.34	0.03	0.17	-0.04
GSM872370	False	False	1.29	0.98	0.53	0.66	1.05	0.29	False	-1.54	1.29	0.06	0.14	-0.04
GSM872365	False	False	1.27	0.93	0.60	0.36	0.56	-0.01	False	-1.79	1.27	0.08	0.10	-0.02
GSM872366	False	False	1.24	1.21	0.56	0.44	0.83	0.17	False	-1.67	1.24	0.04	0.15	-0.04
GSM872374	False	False	1.22	1.45	0.73	0.92	1.34	0.32	False	-1.75	1.22	0.06	0.13	-0.05
GSM872358	False	False	0.86	0.79	0.52	0.28	0.57	0.12	False	-1.43	0.86	0.03	0.09	-0.02
GSM872338	False	False	0.79	0.77	0.55	0.61	0.92	0.25	False	-1.26	0.79	0.02	0.08	-0.02
