# Supplementary material for: Dissecting immune cell stat regulation network reveals biomarkers to predict ICB therapy responders in melanoma
Source: J Transl Med. 2021 Jul 8;19:296. doi: 10.1186/s12967-021-02962-8 (PMC8265039; doi:10.1186/s12967-021-02962-8)
Supplement: Supplementary file 2 — Additional file 2 Cluster names. [file 12967_2021_2962_MOESM2_ESM.txt]

C1	B cells
C2	Plasma cells
C3	Monocytes/Macrophages
C4	Dendritic cells
C5	Lymphocytes
C6	Exhausted CD8 T cells
C7	Regulatory T cells
C8	Cytotoxicity (Lymphocytes)
C9	Exhausted/HS CD8 T cells
C10	Memory T cells
C11	Lymphocytes exhausted/cell-cycle
