# Supplementary material for: Dissecting immune cell stat regulation network reveals biomarkers to predict ICB therapy responders in melanoma
Source: J Transl Med. 2021 Jul 8;19:296. doi: 10.1186/s12967-021-02962-8 (PMC8265039; doi:10.1186/s12967-021-02962-8)
Supplement: Supplementary file 3 — Additional file 3 Expression of ligands and receptors. [file 12967_2021_2962_MOESM3_ESM.txt]

ApprovedSymbol	Type	Pair.Evidence	F5.PrimaryCells.Expression_Max	Adipocyte Breast	Adipocyte Omental	Adipocyte Perirenal	Adipocyte Subcutaneous	Alveolar Epithelial	Amniotic Epithelial	Amniotic Membrane	Annulus Pulposus	Astrocyte Cerebellum	Astrocyte Cerebral Cortex	Basophils	Bronchial Epithelial	CD133+ Haematopoietic stem cell	CD14+ Monocyte derived Endothelial progenitor	CD14+ Monocytes	CD14+CD16+ Monocytes	CD14+CD16- Monocytes	CD14-CD16+ Monocytes	CD19+ B cells	CD34+ Haematopoietic stem cell	CD34+ progenitor	CD4+ T cells	CD4+CD25+CD45RA+ naive regulatory T cells	CD4+CD25+CD45RA- memory regulatory T cells	CD4+CD25-CD45RA+ naive conventional T cells	CD4+CD25-CD45RA- memory conventional T cells	CD8+ T cells	Cardiac Myocyte	Chondroblast	Chondrocyte	Chorionic Membrane	Ciliary Epithelial	Corneal Epithelial	Dendritic Monocyte Immature derived	Dendritic Plasmacytoid	ES cells	Endothelial Aortic	Endothelial Artery	Endothelial Lymphatic	Endothelial Microvascular	Endothelial Thoracic	Endothelial Umbilical Vein	Endothelial Vein	Eosinophils	Esophageal Epithelial	Fibroblast Aortic Adventitial
A2M	ligand	literature supported	1515.49	90.27	121.42	50.6	63.4	0	0	0.82	0	1.36	8.82	0.13	0	0	144.36	0.18	0.14	0.05	0.13	0	1.32	0.28	0	0	0	0	0	0	17.16	4.2	28.52	30.71	1.47	0	622.5	0.97	0.04	0.85	7.32	112.86	22.92	4.53	6.2	0.94	0	0.44	5.7
AANAT	ligand	literature supported	0.27	0	0	0	0	0	0	0	0	0	0	0	0	0	0	0	0	0	0	0	0	0	0	0	0	0	0	0	0	0	0	0	0.12	0	0	0	0.04	0	0	0	0	0	0	0	0	0	0
ACE	ligand	literature supported	146.05	0.97	1.62	0	2.31	0	0.13	0.82	0.76	0.88	0.05	0.78	0	0.29	45.08	0.35	1.13	0.12	1.82	0	0.53	7.51	2.93	0.16	0.12	0.02	2.47	1.94	11.85	0.43	0.24	2.37	0.27	0	146.05	0.2	0.76	18.32	25.69	31.21	21.53	28.38	36.6	33.79	0	0	2.67
ADAM10	ligand	literature supported	161.87	62.89	49.4	76.77	14.52	8.73	36.32	83.7	53.14	10.75	33.13	58.02	19.06	32	123.72	74.93	80.49	124.34	109	20.06	34.77	29.21	14.06	18.65	20.68	15.61	18.07	20.55	93.41	56.27	54.19	83.56	37.71	6.8	49.8	42.45	21.19	36.93	41.73	95.67	47.42	58	91.62	51.09	136.74	6.11	59.92
ADAM12	ligand	literature supported	371.27	44.99	40.71	28.79	45.82	0.84	0.11	16.99	40.21	80.47	33.98	0.1	0.22	0	0.11	0.44	0	0	0.06	0	0	0.28	0.47	0	1.19	0	1.07	0.44	1.81	47.44	126.85	216.85	21.73	0.19	2.47	0	0.57	1.43	0.09	0.44	0.55	1.22	0	0.32	0.66	0	42.04
ADAM15	ligand	literature supported	484.78	30.61	41.01	75.02	72.57	319.47	89.73	80.1	102.56	60.28	23.29	35.97	352.47	39.34	32.05	56.33	52.83	69.06	20.03	6.6	37.14	14.1	11.11	14.25	25.62	13.56	10.38	7.94	58.24	88.19	49.98	52.16	36.37	325.1	224.85	5.25	10.65	289.96	319.09	228.48	425.49	279.66	154.97	307.17	16.36	348	50.99
ADAM17	ligand	literature supported	419.75	32.41	25.53	18.32	12.25	8.2	12.46	22.97	20.53	8.75	33.11	52.59	13.64	15.56	40.48	108.75	26.26	32.2	29.81	36.15	17.91	55.12	15.31	8.41	11.01	8.02	12.59	20.87	22.46	13.56	19.94	29	32.89	7.88	41.09	25.92	13.1	23.44	20.93	39.8	16.56	15.19	23.31	13.31	133.52	4.36	22.49
ADAM2	ligand	literature supported	0.12	0	0	0	0	0	0	0	0	0	0	0	0	0	0	0	0	0	0	0	0	0	0	0	0	0	0	0	0	0	0	0	0	0	0	0	0.12	0	0	0	0	0	0	0	0	0	0
ADAM23	ligand	literature supported	43.95	2.99	4.08	6.11	5.9	2.46	0	0	1.98	4.04	7.22	0.05	0	0	0	0.64	0	0	0	2.26	0	0	2.52	0	0.38	0.76	0.59	0.42	3.28	1.65	2.72	2.84	6.15	0.18	3.07	0	27.13	12.62	21.92	12.94	1.75	12.84	10.42	14.85	0	0.87	11.97
ADAM28	ligand	literature supported	202.35	0.11	0.15	0	0	0.12	0	0.18	0	0	0	18.24	2	28.77	32.67	25.3	2.95	11.51	1.22	202.35	21.33	58.12	0.59	0.2	0.39	0.2	0.13	0.86	0.45	0	0	2.03	1.07	0.37	0.13	8.23	0.63	0.05	0	0.24	0.16	0.41	0	0	26.94	0.44	0.35
ADAM9	ligand	literature supported	400.1	96.23	98.08	111.66	32.32	45.95	76.35	162.92	182.07	51.44	234.45	40.31	60.64	10.86	210.48	42.45	23.45	48.38	17.38	5.29	11.59	28.35	5.85	2.74	7.45	2.47	4.9	4.62	152.23	126.06	39.21	129.63	145.24	28.32	140.79	35.2	11.78	69.15	113.83	101.94	49.97	122.66	80.63	55.11	89.83	37.07	249.47
ADCYAP1	ligand	literature supported	65.9	0	0	0	0.84	0	0	0.08	0	4.56	0.14	0	0	0	0	0	0	0	0	0	0.79	1.12	0	0	0	0	0	0	0.31	0	0	0	0.1	0	0	0	0.12	0	0	0	0	0	0	0.06	0	0	0.24
ADIPOQ	ligand	literature supported	3154.62	448.98	390.58	5.23	1585.69	0	0	0	0	0	0	0	0	0	0	0	0	0	0	0	0.53	0	0	0	0	0	0	0	0	0	0.49	0	0	0	0	0	0	0	0	0	0.73	0	0	0.49	0	0	0
ADM	ligand	literature supported	1413.33	666.96	546.4	684.79	318.3	105.6	51.28	218.87	258.43	117.72	11.39	82.82	31.77	2.94	34.51	125.23	16.19	22.99	25.03	1.86	1.32	10.65	0.8	0.53	0	0.08	0.09	1	209.15	303.94	107.17	1402.45	27.43	118.31	9.13	1.95	30.3	78.73	47.82	162.83	168.15	63.14	36.12	67.87	642.69	149.14	64.35
ADM2	ligand	literature supported	73.11	17.84	16.4	9.6	8.33	20.14	6.16	0.62	0.62	6.12	0.7	0.57	18.56	0.59	0.19	0.86	0	0	0	0.47	0	2.24	1.72	1.02	0.65	1.28	0.52	0.94	5.51	15.64	11.85	3.08	0.83	16.5	0	1.22	5.86	2.16	0.69	0.33	4.79	0.81	0.37	0.82	0	11.77	12.12
AGRN	ligand	literature supported	370.01	3.68	7.18	8.72	3.34	186.06	69.11	77.35	15.1	70.09	62.82	1.45	115.46	1.47	7.53	1.2	0.28	1.32	0.23	0.04	1.58	1.6	0.27	0.21	0.43	1.04	0.47	0.35	12.73	18.18	21.25	88.36	69.64	190.09	38.06	0.47	35.79	39.92	49.37	48.46	78.69	63.76	12.24	27.07	5.85	235.49	19.57
AGRP	ligand	literature supported	0.2	0	0	0	0	0	0	0	0	0	0	0	0	0	0	0	0	0	0	0	0	0	0	0	0	0	0	0	0	0	0	0	0	0	0	0	0	0	0	0	0	0	0	0	0	0	0
AGT	ligand	literature supported	4286.8	11.91	19.7	10.47	65.9	0.25	0	0	3.95	8.56	1.21	0	0	0.59	0	0	0	0	0	0	1.05	0	0	0	0	0	0	0	1.07	4.93	3.72	0.03	0.17	0	0	0	0	0	0	0	0	0	0	0	0	0	0.43
AHSG	ligand	literature supported	1854.64	0	0	0	0	0	0	0	0	0	0	0	0	0	0	0	0	0	0	0	0	0	0	0	0	0	0	0	0	0	0	0	0	0	0	0	0	0	0	0	0	0	0	0	0	0	0
ALB	ligand	literature supported	85485.22	0	0	0	0	0	0	0.4	0	0	0.08	0.46	0	0	0	0	0.07	0.09	0	0.12	0	0.28	0	0	0	0.05	0.06	0.04	0	0.05	0	0	0	0	0	0.12	0	0	0	0	0	0	0.03	0.06	0	0	0
AMELX	ligand	literature supported	not found in FANTOM5
AMELY	ligand	literature supported	not found in FANTOM5
AMH	ligand	literature supported	0	0	0	0	0	0	0	0	0	0	0	0	0	0	0	0	0	0	0	0	0	0	0	0	0	0	0	0	0	0	0	0	0	0	0	0	0	0	0	0	0	0	0	0	0	0	0
ANGPT1	ligand	literature supported	185.72	56.21	32.64	8.72	30.52	0.25	0	0.3	34.78	1.11	11.87	1.21	0	36.41	0.49	0.34	1.62	2.57	0.76	0	23.44	23.61	0	0.12	0.02	0.38	0.06	0.13	23.44	23.69	10.41	14.87	4.87	0	0	0	1.97	0	0.14	0.36	0	0.37	2.1	0.18	9.22	0	7.32
ANGPT2	ligand	literature supported	597.01	0.59	0	0	0.09	0	0	0.08	3.37	1.72	2.77	0.05	0	0.29	0	0.18	0	0	0	0.11	0.79	0	0	0	0	0	0	0	66.21	0.05	0	8.86	1.26	0	0	0	0.08	12.88	41.2	597.01	175.82	61.04	72.46	33.35	0	0	0.96
ANGPT4	ligand	literature supported	6.68	1.38	6.68	0.87	1.11	0	0	0	0	0	0	0	0	0	0	0	0.07	0.05	0	0	0	0	0	0	0	0	0	0	0	0.1	0	0	0	0	0.16	0	0.12	0	0	0	0	0	0	0	0	0	0
ANGPTL1	ligand	literature supported	107.37	54.86	107.37	76.77	36.08	0	0	0.34	6.63	0.12	2.34	0	0	0	0	0.37	0	0	0	0	0	0	0	0	0.05	0.02	0	0	32.18	6.14	8.51	1.69	5.52	0	0	0	0.04	0	0	0	0	0.18	0.1	0	0	0	5
ANGPTL2	ligand	putative	422.78	145.99	143	61.06	139.16	5.74	1.51	2.26	73.6	12.04	10.58	1.24	0	0	0	0	0	0	0	0	0	0	0	0	0	0	0	0	31.95	54.69	177.21	11.66	3.27	1.84	0	0	5.37	21.5	24.98	17.75	18.03	21.75	20.72	23.57	0	0	12.39
ANGPTL3	ligand	literature supported	663.98	0	0	0	0	0	0	0	0	0	0	0	0	0	0	0	0	0	0	0	0	0	0	0	0	0	0	0	0	0	0	0	0	0	0	0	0	0	0	0	0	0	0	0	0	0	0
ANGPTL4	ligand	putative	564.12	167.99	157.11	238.15	246.75	564.12	26.89	14.55	11.13	2.77	3.81	0.18	129.06	0	0.07	0.99	0	0	0	0	0.53	0	0.07	0	0.06	0.12	0	0.02	35.91	26.86	126.71	65.61	29.23	32.55	0.76	0	4.9	29.06	51.82	60.03	18.69	203.81	1.87	14.64	0	105.97	3.67
ANXA1	ligand	literature supported	9745.86	659.68	396.86	148.3	268.51	25.3	97.74	2004.88	328.54	19.97	356.76	1339.46	144.46	641.81	204.3	643.18	429.11	888.29	394.99	13.28	413.51	374.54	347.77	18.15	138.79	200.3	704.35	418.31	373.34	393.29	179.46	1581.77	577.38	155.7	404.27	49.44	3.69	111.24	183.15	539.79	183.93	120.48	356.27	92.49	157.26	147.4	694.81
APLN	ligand	literature supported	1713.65	1.68	1.79	6.11	22.25	4.08	0	1.05	0.39	5.15	0.54	0.1	11.55	0	0	0.18	0	0	0	0	0.53	0	0	0	0	0	0	0	30.91	2.43	9.51	6.67	1.84	18.15	0.11	0	0.42	962.52	360.94	1567.09	459.18	441.43	394.46	637.73	0	8.72	5.04
APOB	ligand	literature supported	4606.21	1.6	0.73	0	0	0	0	0.26	0.17	0.07	0	0	0	0	0	0	0.07	0	0	0	0	0	0	0	0	0.12	0	0	0.81	0	0	0	0.03	0	0	0	0.41	0	0.16	0	0.22	0	0.1	0	0	0	0
APOC3	ligand	putative	12377.55	0	0	0	0	0	0	0	1.94	0	0	0	0	0	0	0	0	0	0	0	0	0	0	0	0	0	0	0	0	0	0	0	0	0	0	0	0	0	0	0	0	0	0	0	0	0	0
APOD	ligand	literature supported	3967.72	132.46	69.98	144.81	1169.2	1.42	0.11	1.63	16.85	1.13	0.33	0.21	7.68	0	0	0	0	0	0	0.43	0.53	0	0	0	0.06	0.12	0	0	12.67	2.26	3.65	175.18	0.09	1.1	1.03	0	0.13	29.19	9.61	22.2	249.57	14.65	0.93	2.33	0	27.04	1.77
APOE	ligand	literature supported	8479.83	1009.57	421.73	9.6	5150.78	24.32	44.4	2.88	169.25	61.34	9.93	0.95	21.77	0.29	5297.24	0.18	0.21	0	0.07	0	48.46	5.45	0	0	0.02	0	0	0	2423.6	5.11	2.83	217.1	59.55	49.34	687.66	0.57	935.33	0.5	0.46	13.94	7.24	1.4	6.36	1.28	0	81.99	13.86
APP	ligand	literature supported	1707.9	208.72	217.75	180.57	179.13	127.69	400.32	461.58	318.51	253.16	299.28	90.26	299.92	88.67	56.53	100.63	48.93	128.68	28.67	43.5	86.92	66.75	48.63	31.01	8.75	34.5	24.92	18.4	371.69	175.14	305.83	431.29	308.18	286.37	352.87	1082.06	319	670.1	631.59	1707.9	831.6	749.66	773.41	616.17	39.12	525.49	284.69
AREG	ligand	literature supported	not found in FANTOM5
AREGB	ligand	literature supported	not found in FANTOM5
ARF1	ligand	literature supported	842.04	358.27	308.37	322.77	372.49	777.27	481.83	378.27	323.21	417.57	213.91	516.81	380.19	205.23	317.38	345.05	352.96	410.22	311.81	189.43	226.77	205.73	245.05	201.92	253.13	194.99	218.72	192.66	332.18	323.35	393.46	428.46	242.44	594.07	344.54	384.97	159.1	450.32	485.13	312.82	435.4	410.05	262.59	450.13	724.35	559.51	390.77
ARTN	ligand	literature supported	73.11	0	0.15	0	0.09	3.04	0	0.4	0.39	3.92	8.62	0	69.07	0.29	0	0	0	0.04	0	0	0.26	0	0	0	0.02	0	0.03	0	0.22	0.22	0	0.67	1.12	73.11	0	0.16	6.16	0	0	0	0	0	0.04	0	0	57.56	0.18
ASIP	ligand	literature supported	not found in FANTOM5
AVP	ligand	literature supported	66.06	0	0	0	0	0	0	0	0	0	0	0.1	0	66.06	0	0	0	0	0	0.05	8.16	30.07	0	0	0	0	0	0	0	0	0	0	0	0	0	1.03	0	0	0	0	0	0	0	0	0	0	0
AZGP1	ligand	literature supported	8.57	0.32	0	0	0.61	0	0	0	0	0.08	0	0	0	0	0	0	0	0	0	0	0	0	0	0	0	0	0	0	0.04	0	0	0	0.03	0	0	0	0	0	0	0	0.25	0	0	0	0	0	0
B2M	ligand	literature supported	45158.55	1994	2402.56	2821.14	1635.73	538.76	715.56	1927.78	1029.95	739.49	666.95	13379.69	335.74	4741.06	16250.23	7159.26	20403.45	12397.11	18730.94	9455.95	3479.3	6331.65	7203.02	15141.38	18829.48	11145	18443.23	14280.95	2687.82	1500.71	3631.13	4278.07	571.15	530.69	8655.69	11374.96	151.34	878.62	798.21	2991.16	1663.76	1391.67	771.47	547.71	45158.55	661.12	1623.05
BCAN	ligand	putative	188.96	0	0	0	0	0	0.13	0	0	0.33	1.32	0	0	0	0.11	0.07	0.07	0.11	0.07	0	0.26	0	0	0	0.02	0	0.06	0	0	0.12	0	0.03	0.03	0	0	1.48	2.96	0	0	0	0	0	0	0	0	0	0
BDNF	ligand	literature supported	49.72	9.39	13.27	22.68	0.09	12.2	3.4	1.36	3.35	6.25	5.67	0.21	1.07	0	0.25	0.32	0.78	0.34	0.88	0	1.58	0	0.2	1.59	0.44	0.55	0.32	0.04	4.63	22.56	7.19	3.59	42.49	1.46	0.72	0.32	2.14	1.25	2.22	0.4	1.13	6.19	1.58	2.14	0	2.18	24.06
BGN	ligand	literature supported	9570.55	454.34	401.8	610.64	226.84	29.22	1.23	43.61	505.79	434.98	140.24	2.84	0.22	0	0	1.48	0	0.05	0	0.25	0.53	0	0.07	0	0	0	0	0	372.02	2326.05	9570.55	453.55	41.9	0.18	0	0	3.43	828.9	396.54	435.93	198.88	917.41	261.22	536.88	0	0.87	1920.91
BMP10	ligand	literature supported	6.5	0	0	0	0	0	0	0	0	0	0	0	0	0	0	0	0	0	0	0	0	0	0	0	0	0	0	0	0	0	0	0	0	0	0	0	0	0	0	0	0	0	0	0	0	0	0
BMP15	ligand	literature supported	not found in FANTOM5
BMP2	ligand	literature supported	44.71	0.09	0.14	0.87	0.42	10.98	0.13	1.28	0.54	4.13	2.77	0.1	0.35	0.29	0	0.36	0	0	0.07	0	0	0.94	0	0	0	0.04	0	0.02	1.77	0.43	33.98	7.51	4.5	0.19	0.1	0.08	1.17	9.33	12.53	3.29	13.12	1.4	1.89	5.19	0	0.87	3.93
BMP3	ligand	literature supported	4.94	0.09	0	0	0	0.12	0	0.08	0	0	0	0	0	0	0	0	0	0	0	1.29	0	0	0	0	0	0	0	0	0	0	0	0	0.07	0	0	0	0	0	0	0	0	0	0	0	0	0	0
BMP4	ligand	literature supported	116.73	2.73	3.49	15.7	1.45	4.72	0	0.57	1.53	23.4	2.12	0	0.31	0	0.07	0.26	0.14	0	0	0.09	0.26	0	0	0	0.06	0.02	0.08	0.01	7.35	32.98	5.95	3.16	11.18	0.18	0.06	0	5.73	41.97	68.2	79.36	28.46	74.59	38.48	24.32	0	0.44	5.02
BMP5	ligand	literature supported	9.97	0	0	0	0	0.12	0	0.1	1.94	0.15	0	0.21	0	0	0	0	0	0	0	0	0	0	0	0	0	0	0	0	0	0	0	0	0.09	0	0	0	0.29	0.05	0	0	0	0	0	0	0	0	0
BMP6	ligand	literature supported	91.54	13.53	10.32	34.89	1.99	0.49	0.22	0.76	5.9	0.25	1.95	1.77	0.37	1.47	0.27	1.11	0	0.47	0	0.5	0.53	7.61	0.07	0	0.07	0	0	0.03	2.18	7.56	8.52	15.55	1.1	0	0.04	0.72	0.21	88.39	81.89	68.94	39.02	77.55	73.32	91.54	75.79	0	19.77
BMP7	ligand	literature supported	23.84	0	0	0	0	0.59	0	0.26	0	2.17	10.31	0.1	0	0	0	0	0	0	0	0	0	0	0	0	0	0	0	0	0	0	0	0.62	0.96	0.19	0	0	23.84	0.22	0	0	0	0	0	0	0	0	0
BMP8B	ligand	putative	4.48	0	0.14	0	0	2.57	0.24	0.08	0	0.11	0.13	1.37	0.1	0	0.63	2.71	1.41	0.72	1.21	3.14	0.79	0	0.46	0.12	0.35	0.17	0.45	0.46	0	0	0	0.5	0.03	0.73	1	0.08	0.66	0.09	0	0	0	0	0	0	0	0.44	0
BST1	ligand	literature supported	217.35	38.64	41.97	171.85	5.28	7.46	12.71	9.1	3.35	18.29	19.37	88.26	0.51	24.66	26.42	78.75	53.08	160.75	23.14	2.01	15.28	8.25	0.2	0.04	0.11	0.08	0	2.07	12.9	22.52	11.3	7.94	17.53	3.32	4.11	13.06	0.86	6.11	12.63	19.14	41.34	14.28	4.13	2.55	217.35	2.62	40.2
BTC	ligand	literature supported	2.81	0.32	0	0.87	0	0.82	0.11	0.1	0	0.1	0	0	0.1	0	0	0	0	0	0	0	0	0	0	0	0	0	0	0.01	0	0.65	2.81	0	0.6	0.19	0	0.7	0.04	0	0	0.2	0	0	0.1	0	0	0	0
BTLA	ligand	literature supported	182.18	0	0	0	0	0	0	0	0	0	0	1.37	0.1	1.76	2.22	0.84	0	0	0.1	182.18	3.42	1.78	8.66	8.43	3.36	15.11	17.44	17.42	0	0	0	0	0.03	0	0.35	22.23	0	0	0	0	0	0	0	0	0.66	0	0
C1QA	ligand	literature supported	2866.31	0.11	0	0	0	0	0	2.34	0	0	0	6.22	0	0.59	2866.31	2.32	39.65	0.34	74.43	0.2	5	0.56	0	0	0	0	0	0.09	0	0	0	65.06	0.26	0	198.96	1.24	0	0	0	0	0	0	0	0	0	0	4.26
C1QB	ligand	literature supported	14317.59	0.96	0.15	0	1.99	0	0	8.98	0	0.12	0	3.96	0	0.29	14317.59	1.6	87.86	0.21	110.34	0.04	19.75	0.28	0.07	0	0	0	0	0.33	0	0	0	269.02	0.2	0	1605.22	3.96	0	0	0	0	0	0	0	0.06	0	0	2.84
C1QTNF1	ligand	literature supported	295.28	113.83	88.1	73.28	191.4	1.31	1.67	1.91	41.49	4.84	1.74	0.05	5.2	0	0.15	0.66	0	0.04	0.07	0	0.53	1.12	0	0	0	0	0.03	0.02	295.28	23.29	47.34	31.03	1.98	17.53	0.12	0	0.7	3.67	2.01	1.59	18.27	3.17	1.33	1.11	0	6.98	19.97
C1QTNF5	ligand	literature supported	77.23	59.03	77.23	55.83	20.23	0	0	0	2.73	6.49	2.87	0	0	0	0.75	0	0	0	0	0	0.53	0	0	0	0	0	0	0	15.4	23.12	22.86	3.46	0.31	0	0	0	0.2	29.76	46.82	27.3	24.71	55.52	14.67	27.93	0	0	7.09
C1orf112	ligand	putative	34.77	2.92	1.74	0.87	1.36	6.09	7.28	7.57	1.01	7.91	30.62	2.26	9.25	11.16	7.54	2.45	5.42	3.51	6.39	5.5	14.75	2.82	3.61	4.49	11.02	11.15	10.07	3.85	3.66	5.85	8.86	5.4	9.94	4.79	3.16	1.47	16.26	7.2	6.51	5.53	2.53	7.28	14.87	7.1	0	2.62	9.18
C1orf194	ligand	putative	5.36	0	0	0	0	0	0	0	0	0	0.22	0.26	0	0	0	0	0	0.07	0	0.17	0	0.66	0.87	0.08	0.2	0.07	0.93	0.33	0	0	0	0	0	0	0	0	0	0	0	0	0	0	0	0	0	0	0
C1orf200	ligand	putative	not found in FANTOM5
C3	ligand	literature supported	21832.89	56.59	41.1	95.08	50.3	128.88	1.23	0.94	95.96	0.69	0.19	5.04	67.19	0	39.71	8.74	2.32	3.29	15.41	0	0	1.68	0	0	0.04	0.25	0.09	0.22	1393.23	32	150.49	26.62	0.98	23.21	3.38	0.19	0.51	0.43	1.12	0.12	81.1	0.99	0	0.12	8.49	26.6	63.81
C4A	ligand	literature supported	not found in FANTOM5
C4B	ligand	literature supported	not found in FANTOM5
C4BPA	ligand	literature supported	2386.37	0	0	0	0	0	0	0	0.33	0	0	0.18	0	0	0	0	0.07	0.15	0.16	0.04	0	0	0	0	0	0	0	0.05	0	0.17	0	0	0	0	0	0	0	0	0	0	0	0	0	0	21.08	0	0
C5	ligand	literature supported	844.32	0.4	0.28	0	2.91	0.59	0.24	1.28	2.5	1.36	3.51	0.98	0.22	5.87	7.49	1.72	1.19	2.68	1.02	2.02	5.27	1.5	1.4	0.41	0.85	1.27	1.24	1.18	2.38	2.41	1.13	0.23	0.82	0.55	1.53	1.58	0.28	0.59	0.65	0.49	0.8	0.37	1.15	1.77	0	0	0.72
C5orf55	ligand	literature supported	8.22	2.8	4.47	3.49	6.4	7.02	2.15	1	4.59	8.22	5	1.36	3.34	2.35	1.58	2.41	3.38	1.04	2.45	1.41	2.37	0.94	1.74	3.86	2.97	2.51	2.34	1.22	2.9	3.06	1.61	1.43	2.48	1.66	1.72	0.73	1.33	1.74	1.55	1.59	2.62	1.18	1.14	1.94	0.66	0	3.86
C6orf15	ligand	putative	2.3	0	0	0	0	0.35	0.13	0	0	0.61	0.51	0	0.31	0	0	0	0	0	0	0	0	0	0	0	0	0	0	0	0	0	0	0.49	0.53	0.36	0	0	0	0.09	0	0	0.73	0	0	0	0	0	0
CALCA	ligand	literature supported	14.93	0	0	0	0	0	0	0	0	0.17	0	0.05	0	0	0	0	0	0	0	0	0	0	0	0	0	0	0	0	0	0.05	0	0	0.03	0	0	0	0.21	0	0	0	0.24	0	0	0	0	0	0
CALCB	ligand	literature supported	1.51	0	0	0	0	0.25	0.24	0.18	0	0.19	0.53	0	0	0	0.16	0.14	0	0	0	0.1	0	0	0	0.88	0.57	1.12	0.2	0.33	0	0.12	0	0	0.22	0	0.06	0	1.51	0	0	0.09	0	0	0.07	0	0	0	0
CALR	ligand	literature supported	5749.85	2305.56	2647.41	4347.74	2290.16	3795.29	2716.53	1121.81	2063.57	3735.93	1568.68	811.94	1935.36	1809.75	1132.85	504.08	698.18	399.91	438.79	529.03	1733.86	1276.94	544.53	513.49	570.53	624.84	510.36	473.7	2285.24	2167.27	3004.18	1376.69	1825.38	2548.93	1773.55	697.94	1026.82	2335.8	2433.95	1694.78	1926.42	2810.83	1572.51	2057.69	143.22	2838.97	2609.71
CAMP	ligand	literature supported	50.75	0.09	0.78	0	0	0	0	0.16	0	0	0	31.16	2.15	1.17	3.04	0.99	1.2	1.23	2.39	0.48	0.53	1.4	0	0	0	0	0	0.26	0	0	0	0.26	0	9.35	0.04	0.56	0	0	0	0	0	0	0	0	50.75	1.31	0
CCK	ligand	literature supported	84.27	0.21	0	0	0.42	2.24	0.5	0.08	0.41	0.44	0.05	0	0.53	0	0	0	0	0.04	0	0	0	0	0	0	0	0.02	0	0	0	0	0	0	9.09	7.17	0	0	0.21	2.15	0	0	0.08	0	0	0	0	3.49	2.67
CCL1	ligand	literature supported	33545.44	0	0	0	0	0	0	0	0	0	0	0	0	0	0	0	0	0.04	0	0	0	0.28	0	0	0	0.55	0.28	0	0	0	0	0.38	0	0	0.65	0	0.04	0	0.07	0	0	0.41	0	0	0	0	0
CCL11	ligand	literature supported	179.65	0	4.3	0.87	0	0	0	0	0	0.67	0.22	0.1	0	0	0	0	0	0	0	0	0	0	0	0	0	0	0	0	3.51	0.17	0	0.24	0	0	0	0	0	0	0	0.11	0	0.18	0	0	0	0	1.71
CCL13	ligand	literature supported	594.27	0.2	0.47	1.74	0	0	0	0.24	0	0	0	0	0	0	8.29	0	0	0	0	0	0.26	0	0	0	0	0	0	0	0	0	0	2.36	0.12	0	594.27	0	0	0	0	0	0	0	0	0	0	0	1.24
CCL14	ligand	literature supported	510.54	0	0	0	0	0.47	0	0.08	0	0	0	0.05	0	0	3.35	0	0	0	0	0.52	17.12	0	0	0	0	0	0	0.06	6.86	0	0	9.55	0.12	0	5.94	0	0	361.99	254.14	175.13	41.92	119.58	277.65	164.14	0	0	0.89
CCL15	ligand	literature supported	22.14	0	0	0	0	0	0	0	0	0	0	0	0	0	0.07	0	0	0	0	0	0	0	0	0	0.04	0	0	0	0	0	0	0.03	0	0	0.79	0	0	0.05	0	0	0	0	0.22	0	0	0	0
CCL16	ligand	literature supported	102.2	0	0	0	0	0	0	0	0	0	0	0	0	0	0	0	0	0	0	0	0	0	0	0	0	0	0	0	0	0	0	0	0	0	0	0	0.12	0	0	0	0	0	0	0	0	0	0
CCL17	ligand	literature supported	1871.7	0	0	0	0	0	0	0	0	0	0	0	0	0	0.53	0	0	0	0	0	0	0	0	0	0.17	0.09	0	0	0	0	0	0	0.18	0	1871.7	0	0	0	0	0	0	0	0	0	0	0	0.71
CCL18	ligand	literature supported	3600.07	0	0	0	0	0	0	0.34	0	0	0	1.09	0	0.59	3600.07	0.32	0.14	0	0	0	0.79	1.22	0	0	0	0	0	0.11	0	0	0	51.86	0.67	0	886.88	0	0	0	0	0	0	0	0	0	1.94	0	7.98
CCL19	ligand	literature supported	2.35	0	0	0	0.44	0	0	0	0	0	0	0	0	0	0.16	0.6	0	0.09	0	0	0	0.28	0	0	0	0	0	0.01	0	0	0	0	0	0	2.35	0.08	0.24	0	0	0	0	0	0	0	0	0	0
CCL2	ligand	literature supported	195957.79	12.06	48.36	12.21	65.84	39.86	0	5.2	0.5	272.44	1472.27	11.36	0	0.29	57.78	9.53	0.56	2.7	0	0.53	2.11	22.14	0	0	0	0	0	0.21	1009.43	412.2	219.66	116.45	175.56	0.37	43.65	1.08	4.96	212.04	330.89	1040.62	1619.73	880.45	84	43.97	5.89	0	413.18
CCL20	ligand	literature supported	336.14	0.29	0.19	0	4.09	20.47	0.46	14.49	12.65	0	0.9	21.72	7.22	3.23	0.94	214.44	0.56	0.79	0.06	3.09	0.26	166.57	2.29	0.08	0.85	0.02	1.24	0.98	3.57	0.1	36.99	24.47	15.89	7.68	0.21	20.7	0	0	0.44	2.86	15.23	1.32	0.25	0.18	106.55	30.09	4.31
CCL21	ligand	literature supported	406.8	0	0	0	0	0	0	0.69	0	0	0	0.15	0.5	0	0	0	0	0	0	0	0	0	0	0	0	0	0	0	0.9	0	0	406.8	0	0.18	0	0	0	0	0	0	0.33	0	0	0	0	0	0
CCL22	ligand	literature supported	15732.47	0	0	0	0	0.35	0	0	0	0	0	0	0	0	7.44	0.9	0.07	0.05	0.24	0.2	0	0.56	0	0	0.06	0	2.97	0	0	0	0	0.14	1.7	0	12776.67	0.08	0.16	0	0	0	0	0	0.04	0	0	0.44	12.41
CCL23	ligand	literature supported	24.08	0	0	0	0	0	0	0.1	0	0	0	0	0	4.7	1.71	0.63	0.28	0	0.07	0	1.84	0.28	0	0	0.22	0	0.08	0.01	0.09	0	0	0	0	0	24.08	0	0	0.29	0.37	0	0.08	0.18	1.58	0.12	2.6	0	0
CCL24	ligand	literature supported	90.77	0	0	0	0	0	0	0	0	0	0	0.39	0	0	16.48	0.07	0.21	0	0	0	0	0.28	0	0	0	0	0	0	0	0	0	0	0.06	0	5.35	0.12	0	0	0	0	0	0	0	0	0	0	1.24
CCL25	ligand	literature supported	0.78	0	0	0	0	0	0	0	0	0	0	0	0	0	0	0	0	0.05	0	0	0.26	0	0	0	0	0.76	0	0.01	0	0	0	0	0	0	0	0	0.78	0	0	0	0	0	0	0	0	0	0
CCL26	ligand	literature supported	16.05	1.12	3.4	5.23	0	1.56	0	0	0	0.72	0.09	0	0	0	0	0	0	0.04	0	0	0	0	0	0	0	0	0	0	1.74	0.34	0.24	0.21	0.28	0	16.05	0	0.04	0.22	0	0	0	0	0	0	0	0	0.3
CCL27	ligand	literature supported	86.28	0	0	0	0	0	0	0.78	0	0	0	0	0	0	0	0	0	0	0	0	0	0	0	0	0	0	0	0	0	0	0	0.67	0	0	0	0	0	0	0	0	0	0	0	0	0	0	0
CCL28	ligand	literature supported	55.95	7.55	8.07	8.72	3.59	2.66	4.71	8.63	1.55	1.91	0.54	18.56	2.85	28.19	4.91	10.73	1.69	1.61	2.14	44.24	23.7	22.65	35.16	48.71	45.99	41.64	34.1	34.05	6.09	7.38	22.7	7.05	1.82	5.53	7.08	5	5.86	0.8	0.14	2.77	2.97	0.55	4.23	0	1.98	4.36	1.17
CCL3	ligand	literature supported	3027.74	0	0	0	0	0	0	6.42	0	0	0	299.62	0	26.42	19.32	3027.74	191.02	41	11.42	21.66	1.58	625.28	7.24	0.12	4.93	0.48	0.78	8.15	0	0	0.49	68.21	0.85	0	150.73	99.87	0.16	0	0	0	0	0	0	0	526.5	0	4.61
CCL3L1	ligand	literature supported	6.55	0	0	0	0	0	0	0	0	0	0	0.83	0	0.29	0	0	0.42	0.1	0.07	0	0	2.9	0	0	0	0	0	0.05	0	0	0	0.11	0	0	0	0.12	0	0	0	0	0	0	0	0	6.55	0	0
CCL3L3	ligand	literature supported	6.55	0	0	0	0	0	0	0	0	0	0	0.83	0	0.29	0	0	0.42	0.1	0.07	0	0	2.9	0	0	0	0	0	0.05	0	0	0	0.11	0	0	0	0.12	0	0	0	0	0	0	0	0	6.55	0	0
CCL4	ligand	literature supported	445.37	0	0	0	0	0	0	0.34	0	0	0	11.81	0	0.29	2.05	98.17	2.25	0.21	0.44	2.21	0	35.41	0.66	0.04	0.63	0.52	6.12	17.04	0	0	0	7.24	0.03	0	6.48	4.21	0	0	0	0	0	0	0	0	64.4	0	0.18
CCL5	ligand	literature supported	2750.81	0	0.95	2.62	3.59	0	0	3.49	0	0.04	0	1152.02	0.84	2.64	109.32	563.32	1.62	1.34	0.92	27.02	5.53	187	152.63	2.65	57.89	92.18	407.25	2174.99	0.22	1.69	146.51	27.3	3.66	3.12	104.01	10.06	0.85	0.26	1.71	0.88	23.99	7.55	0.1	0.06	156.25	0	10.65
CCL7	ligand	literature supported	136.77	0.11	0.52	0	1.98	0.12	0	0.08	0	0	0	8.24	0	0	0.17	9.59	0	0	0	0.11	0	9.53	0	0	0	0	0	0.01	1.61	1.68	1.37	0.71	0.18	0	1.32	0.39	0.04	0.43	0.14	0	1.01	0.55	0.13	0	0	0	2.08
CCL8	ligand	literature supported	74.82	0	0	0	0.17	0	0	0.58	0	0	0	0.13	0	0	1.72	0.07	0.07	0.18	0	0	0.26	0	0	0	0	0	0	0	0.09	0.63	0	4.41	0.03	0	3.59	0	0.12	0	0	0.12	0.24	0.18	0	0.06	0	0	0.71
CD14	ligand	literature supported	972.49	1.37	1.67	1.74	7.84	0	0	3.89	0	0.12	0	241.02	0.43	2.35	895.47	418.86	264.44	972.49	28.76	9.81	1.84	16.48	2.02	0.08	0.28	0.05	0.5	16.34	6.65	1.25	1.37	37.99	0.53	2.94	0.99	30.56	0	0.68	0	0	0	0.18	0.03	0.06	515.5	0.44	18.26
CD24	ligand	literature supported	1994.63	0	0.89	321.02	0	631.13	219.65	64.58	14.44	123.87	202	18.76	497.32	11.74	0.3	0	0.07	0.05	0.13	327.4	71.11	8.35	0.07	0.81	0.09	0.1	0.09	0.11	1.2	108.64	64.36	54.74	45.95	986.87	0.27	0.95	0	1.52	0.88	0.11	0	0	0.24	0.32	53.82	1649.74	0
CD34	ligand	literature supported	466.84	3.58	38.81	133.47	2.98	0.47	0	0.56	0.39	3.1	66.93	2.3	0	229.3	0.11	0.18	0.14	0.04	0	0.23	116.94	177.51	0	0	0	0	0	0	15.32	0.12	0.24	26.28	0.58	0	0.99	0	0.27	93.04	89.21	249.59	377.46	82.02	95.02	15.12	0	0	6.69
CD40LG	ligand	literature supported	321.67	0	0	0	0	0	0	0	0	0	0	5.7	0	0.29	4.81	3.86	0	0	0	0.29	10.54	9.19	54.34	21.52	112.25	321.67	234.29	52.77	0	0	0	0.49	0.06	0	0.8	0.81	0	0	0	0	0.13	0	0	0	4.54	0	0.18
CD55	ligand	literature supported	3968.46	74.11	171.32	152.66	48	93.25	32.59	904.27	67.27	5.12	3.61	431.4	27.78	74.87	34.45	834.36	312.92	453.28	285.12	406.84	69.53	163.65	256.5	248.34	130.96	342.74	224.05	128.22	104.14	131.61	538.66	525.57	22.8	14.72	22.28	104.86	20.4	118.82	184.22	164.56	263.07	145.29	141.01	151.42	3968.46	16.57	47.89
CD5L	ligand	literature supported	42	0	0	0	0	0	0	0	0	0	0	0	0	0.59	0	0	0.07	0	0	0	4.74	0	0	0	0	0	0	0	0	0	0	0	0	0	0	0.19	0	0	0	0	0	0	0	0	0	0	0
CD70	ligand	literature supported	77.28	0.87	0.09	0	0.17	0	0	0.08	0	15.22	0.95	0.93	0.3	0	0.89	1.24	0	0	0	10.69	0	2.9	1.82	11.7	77.28	14.35	8.1	2.76	0	1.08	0.49	0	0.9	0.37	0.06	0.55	2.17	0	0	0.09	0.65	1.22	0	0	0	0.44	2.48
CDH1	ligand	literature supported	695.87	0	0.19	1.74	0.44	440.94	255.67	343.11	0	0	0.13	2.17	171.97	0	0	0.07	0	0	0	0.24	39.24	0.94	0.41	0.29	0.81	0.02	0.38	1.34	0	0	0.24	152.9	0	293.46	2.59	11.99	236.66	0	0	0	0.81	0	0.04	0.06	0	533.78	0.35
CEL	ligand	literature supported	0.18	0	0	0	0	0	0	0.1	0	0	0	0	0	0	0	0	0	0	0	0	0	0	0	0	0	0	0	0	0	0.05	0	0	0	0.18	0	0	0	0	0	0	0	0	0	0	0	0	0
CELA3B	ligand	putative	0.53	0	0	0	0	0	0	0	0	0	0	0	0	0	0	0	0	0	0	0	0	0	0.07	0	0.05	0	0	0	0	0	0	0	0.06	0	0	0	0	0	0	0	0	0	0	0	0	0	0
CFH	ligand	literature supported	1289.74	146.5	126.17	252.98	18.8	0	0	0.16	89.33	4.39	2.38	1.95	4.4	6.46	2.38	2.34	0.14	0.18	0	0.05	7.11	8.55	2.62	0.12	1.43	2.44	5.42	6.24	328	53.55	40.62	18.84	53.59	1.66	3.61	0.12	0	5.52	14.18	2.59	1.67	5.63	18.04	0.74	1.94	1.74	46.31
CGA	ligand	literature supported	4.67	0	0	0	0	0	1.12	0.08	0	0	0	0	0	0	0	0	0	0.05	0	0	0	0	0	0	0.27	0	0	0	0	0.14	0	2.51	0	0.19	0	0	0	0	0	0	0	0	0	0	0	0	0
CGB	ligand	literature supported	not found in FANTOM5
CGB8	ligand	putative	not found in FANTOM5
CGN	ligand	literature supported	41.57	0	0	0	0	16.92	1.4	5.19	0	0.25	0.91	0.05	1.71	0	0	0.07	0	0	0	0.05	0	0	0	0	0.16	0.03	0.06	0.15	0.51	0	0	1.93	2.94	0.55	0.1	0	5.76	0.1	0.07	0	0	0	0.45	0.06	0	2.18	0.06
CHAD	ligand	literature supported	186.96	0	0.05	0	0	0	0	0.1	0	0	0	0	0	0	0	0	0	0	0	5.28	0	0.28	0	0	0.04	0	0.03	0	0	0	0.49	0.18	0	0	0	0.16	0	0	0	0	0	0	0	0	0	0	0
CLCF1	ligand	literature supported	3.35	0.27	0.14	1.74	0.21	1.31	0.87	2.15	0.7	0.79	1.31	0.13	0.55	0	0	0	0	0	0.07	0	0	0	0	0	0	0	0	0	0.09	0.77	0.49	0.8	0.68	0.92	0.11	0	0.29	0.99	0.28	0.77	1.57	1.14	0.99	1.63	0	0.87	0.85
CLEC11A	ligand	putative	165.59	37.56	40.81	71.53	22.5	4.63	0.5	0.72	21.82	2.94	1.55	1.79	0	165.59	12.29	2.63	1.27	2.55	0.85	0	113.52	27.41	0	0	0	0	0	0.08	80.96	21.84	37.41	13.45	0.37	0	10.51	0.51	0.88	6.34	9.86	1.55	3.82	16.31	6.98	6.92	0	0	37.4
CLEC3A	ligand	putative	1.35	0	0	0	0	0	0	0	0	0	0	0	0	0	0	0	0	0	0	0	0	0	0	0	0	0	0	0	0	0	0	0	0	0	0	0	0.09	0	0	0	0	0	0	0	0	0	0
CNTF	ligand	literature supported	0.51	0.09	0	0	0	0	0	0.08	0	0	0	0	0	0	0	0	0	0	0	0	0	0	0.07	0	0	0.04	0	0	0	0	0	0.43	0	0	0	0	0	0	0	0	0	0	0	0	0	0	0
CNTN2	ligand	literature supported	40.96	0	0	0	0	0	0	0	0	0.95	0.51	0.05	0	0	0	0.07	0.07	0	0	0	0	0	0	0	0	0.02	0	0	0	0.05	0	0	0.03	0	0	0	0.21	0	0	0	0	0	0	0.06	0	0	0.18
CNTN4	ligand	literature supported	9.22	0	0.09	0	0	0	0	0.1	0	1.57	0.19	0.05	0	0	0	0.07	0	0	0	0	0	0	0	0	0	0	0	0	0	0	0	0.27	3.08	0	0	0	0.96	0	0	0	0	0	0	0	0	0	0
COL11A1	ligand	literature supported	1297.13	497.53	412.43	61.06	76.82	0.25	0.26	1.32	150.83	37.7	187.77	0	0	0	0	0	0	0	0	0	0	0	0	0	0	0	0	0	3.57	26.52	1297.13	1.16	229.46	0	0	0	3.01	0	0	0.12	0	0	0.1	0.12	0	0	1.6
COL14A1	ligand	literature supported	202.38	17.83	4.69	0	2.35	0	0	0	202.38	12.25	3.79	0.05	0	0.59	0	0	0	0	0	0	0	0	0	0	0	0	0	0	4.04	161.95	82.19	3.65	1.87	0	3.26	0	11.9	0.22	0	0	0	0	0	0.12	0	0	4.61
COL18A1	ligand	literature supported	1093.28	21.65	33.05	22.68	49.72	39.44	0.66	3.42	100.53	139.67	41.88	0.18	11.63	0.29	0.07	0.65	0.14	0.04	0	0.08	4.74	0.84	0.33	0.12	0	0.07	0	0.09	145.98	12.2	35.75	20.23	134.69	32.64	0.32	0.08	61.51	127.93	100.89	315.18	251.03	170.87	75.93	195.15	0	31.83	21.52
COL1A1	ligand	literature supported	20414.15	6756.97	10169.31	6781.56	3690.62	369.91	3196.68	280.4	2996.9	4823.81	632.87	129.04	26.19	0	0.09	19.51	0	0.04	0	3.06	0.53	3.38	6.9	2.54	0.59	1.24	0.79	0.95	6120.46	6838.06	9032.84	1541.43	2149.6	16.71	1.42	0.2	49.91	37.3	1.12	18.72	14.25	18.63	1.62	23.45	5.23	53.64	4763.84
COL1A2	ligand	literature supported	13494.89	5782.82	8476.79	5262.82	2678.53	58.1	890.03	970.09	1524.42	1733.08	217.06	50.32	0.12	0	0	17.61	0	0	0	0	0	0.28	0.48	0.04	0.04	0	0	0.01	2293.49	7106.07	6288.5	893.23	471.85	0.19	0.72	0	19.54	32.08	2.64	5.36	7.44	11.53	5.91	6.66	0	0.87	2971.29
COL2A1	ligand	literature supported	1596.89	0	0	0	0	0	0	0.38	0	0.65	0.09	0.15	0	0.29	0	0	0	0	0	0	0.26	0	0	0	0	0	0	0.02	0	0.48	1596.89	0	3.01	0	0	0	2.35	0	0	0	0	0	0	0	0	0	0
COL3A1	ligand	literature supported	7932.57	3476.13	6371.09	3375.95	1320.46	36.43	1779.67	2396.53	1794.49	51.3	42.59	115.23	0.31	0	0	13.95	0	0.1	0.07	0.25	0.26	0.28	0	0	0	0	0	0.02	1842.71	1997.35	7769.5	644.35	11.37	0	0.59	0	4.52	4.83	0.28	0.35	3.01	1.4	1.34	5.37	0	0.44	1149.89
COL4A1	ligand	literature supported	2734.52	692.79	1052.11	585.34	859.47	380.29	137.91	32.02	42.03	114.38	191.29	0.62	12.18	0	0	1.85	0	0	0	0	0.53	0	0	0	0.05	0	0	0	258.68	121.16	41.88	576.87	146.02	9.89	0.16	0	17.83	153.09	282.18	1055.1	1257.07	831.08	128.56	138.66	0	62.36	236.95
COL4A2	ligand	literature supported	1642.79	413.31	325.33	211.11	547.62	286.51	140.71	24.2	47.36	124.28	108.87	0.31	18.99	0	0.38	0.44	0	0	0	0.05	0.26	0	0.07	0	0	0	0.03	0	185.62	81.76	48.21	508.76	149.31	45.38	0.1	0.08	19.18	88.53	206.68	423.29	944.47	337.7	117.58	85.62	0	123.85	180.19
COL4A3	ligand	literature supported	7.86	2.18	1.95	0.87	0	3.01	0	1.61	0	0	0.05	0.13	0	0	0	0	0	0	0	7.86	0.26	0.28	0	0	0	0	0	0.03	1.84	0	0	0.56	0.13	0	0	0.16	0	0	0	0	0	0	0	0	0	0	0.85
COL4A4	ligand	literature supported	64.27	10.48	15.69	7.85	0.89	18.45	1.38	14.89	0.39	0.56	0.17	0.15	0	0	0.19	0.18	0	0	0	12.4	0.26	0	0	0	0	0	0.03	0.02	20.9	0.22	0.24	3.86	1.09	0.18	0	0.08	0.04	0.97	0.28	0	0	0	0	0	0	0	6.02
COL4A5	ligand	literature supported	65.91	0.11	0.44	0	1.26	10.19	65.91	64.54	8	10.72	26.73	0.21	8.79	0	0	0	0	0.05	0	0	0	0	0	0	0.05	0.02	0	0	7.44	0.36	0.24	14.3	10.75	9.72	0	0	10.03	2.79	4.99	9.04	4.04	4.19	4.89	4.98	0	23.99	7.97
COL4A6	ligand	literature supported	103.18	0	0	0	0	16.43	68.97	14.47	3.25	5.06	34.13	0.15	21.71	0	0	0	0	0.04	0	0	0	0	0	0	0.05	0	0	0	0.13	0.05	0	2.29	4.76	35.45	0	0	25.92	1.63	3.74	0.26	3.27	1.99	1.85	1.56	0	54.08	6.21
COL5A1	ligand	literature supported	1186.54	318.93	285.09	241.64	184.01	35.8	673.92	545.66	52.23	173.43	51.99	7.74	0.49	4.11	0	1	0	0	0	0	4.74	1.98	0.07	0	0.57	0.02	0.21	0.23	278.75	244.01	843.35	355.35	100.9	0	0.04	0	6.24	51.05	80.1	9.57	9.96	127.03	16.46	40.42	1.94	0	256.98
COL5A2	ligand	literature supported	1231.22	768.51	1047.21	743.23	255.66	40.98	119.03	52.55	416.48	153.57	81.36	1.5	10.41	0	0	1.66	0	0	0	0	0.26	0	0.07	0	0	0	0	0	332.39	441.11	1231.22	95.52	45.43	25.31	0.1	0	3.47	85.34	104.85	80.7	102.33	159.73	66.29	47.66	0	38.38	389.3
COL5A3	ligand	literature supported	170.9	50.97	16.19	2.62	65.73	0.82	0	0	4.18	0.98	1.54	0.05	0	0	0	0	0	0	0	0	0.26	0	0	0	0.04	0	0.27	0.07	9.33	71.64	19.61	3.61	0.09	1.84	0.29	0	0.49	0	0.21	0	0.87	0	0.07	0	0	0.87	3.79
COL6A1	ligand	putative	7222.02	900.27	1094.67	625.47	2483.99	62.2	31.89	199.36	2358.61	1124.93	116.46	1.3	0.47	0.59	2.3	7.21	0	0.05	0.06	0	1.05	3.38	3.92	0.6	0.2	1.59	0.38	1.6	787.52	2674.31	1468.19	169.32	108.65	2.58	46.8	0	104.81	65.8	18.4	25.59	28.44	19.92	7.24	17.4	0.66	5.67	723.25
COL6A2	ligand	putative	6150.42	881.95	1090.68	959.57	2167.05	75.23	54.78	218.41	2377.67	1524.45	111.78	15.17	0	0.88	3.52	22.65	0.07	0	0	0.49	1.32	9.47	19.71	7.3	1.09	11.63	4.86	36.86	1188.32	2002.36	1403.57	198.24	95.44	0.37	24.99	0.2	64.39	64	1.14	14.41	11.41	4.42	3.62	5.59	3.26	0.87	703.05
COL6A3	ligand	putative	3041.44	739.21	346.5	82	732.93	111.1	67.35	4.94	1579.96	221.9	17	0.26	0	0	0	0.88	0	0	0	0.04	0	0	0.07	0	0	0.02	0.06	0	406.32	887.85	1834.1	225.43	7.38	0	0.41	0	0.25	21.72	0	24.93	2.28	4.46	0.07	1.53	0	0	642.52
COL7A1	ligand	putative	173.31	0.5	0.86	0	2.37	2.44	80.07	64.79	8.99	11.4	5.67	0.68	57.82	0	0	1.58	0.14	0.13	0	0.12	0	0.28	0.26	0	0.02	0	0	0.07	0.45	2.6	54.42	11.9	13.61	54.04	0.09	0.08	3.37	0.22	0	0.12	0	0	0.03	0.06	0	105.97	2.67
COL8A1	ligand	literature supported	2278.55	1294.23	1582.04	2278.55	186.54	64.88	1.56	0.89	88.13	137.41	54.89	0.05	39.06	0	0	2.59	0	0	0	0	1.05	0	0.07	0	0	0	0.06	0	108.21	183.99	264.07	142.73	264.72	1.84	0	0	0.04	101.57	138.62	105.02	112.3	234.29	135.93	15.19	0	1.74	49.53
COL9A1	ligand	literature supported	4.6	0	0	0	0	0	0	0	0	0.29	0.63	0	0	0	0	0	0	0	0	0	0	0	0	0	0	0	0	0	0	0.17	0.24	0	1.57	0	0	0	4.6	0	0	0	0	0	0	0	0	0	0
COL9A2	ligand	literature supported	104.88	0.99	0.14	0	0.17	2.01	2.17	0	4.92	104.88	27.59	0.13	0.41	1.47	0.53	0.66	0.77	0.27	0.64	2.47	0.26	0.94	0.66	0.6	0.28	0.13	0.1	0.85	0.98	0.19	69.12	0.06	50.96	0.37	0.1	0	2.84	0	0.09	0	0.22	0	0.07	0	10.47	1.31	0.43
COL9A3	ligand	literature supported	180.87	0.49	0.14	0	0.09	0	5.9	2.93	19.37	1.91	15.56	0.63	0	0	0.09	0.57	0.49	1.1	0.66	8.03	0.79	0.56	0	0	0.11	0.04	0.09	0.12	17.11	0.65	180.87	0.24	3.88	3.68	0.38	1.85	20.99	0.09	0.07	0.31	1.53	0	0.09	0	7.13	0	0.06
COLQ	ligand	literature supported	12.86	0	0	0	0	0	0	0	0	0.59	0	5.48	0	0.29	0.51	3.38	0.21	0.71	0	0.05	0.53	0.28	1.98	0.5	0.68	1.14	3.69	3.82	1.63	0	0	0	0	0	0	0.35	0.04	0	0	0	0	0	0	0	0	0	0
CORT	ligand	literature supported	1.37	0	0	0	0	0	0	0	0	0	0	0	0	0	0	0	0	0	0	0	0	0	0	0	0.04	0	0	0	0	0	0	0	0	0	0	0.08	0	0	0	0.09	0	0	0	0	0	0	0
CP	ligand	literature supported	2001.25	1.89	0.9	0.87	0.78	0.12	0	0	0	1.37	2.63	0	0.12	0	0	0	0	0	0	0.05	0.79	0	0	0	0	0	0	0	0.09	4.95	2.68	6.04	13.15	0	0.04	0	0	0	0	0	0	0	0	0.06	0	0	0.18
CPAMD8	ligand	literature supported	4.85	0.63	0	0	0	0.37	0.77	1.16	0.48	0.31	0.09	0.15	1	0	4.85	0.35	0.92	1.65	0.82	0.08	0.53	0	0	0.21	0.25	0.58	0.4	0.03	1.03	0.22	0.49	1.07	0.16	0	0.2	0	0.22	0.36	0.21	1.53	3.97	0	0.56	0.49	0	0.44	0.06
CRH	ligand	literature supported	30.44	0	0	0	0	0	0	0.1	0	0	1.23	0	0	0	0	0	0	0	0	0	0	0	0	0	0	0	0	0	0	0	0	0	0	0	16.19	0	0	0	0	0	0	0	0	0	0	0	0
CRP	ligand	literature supported	17222.23	0	0	0	0	0	0	0	0	0	0	0	0	0	0	0	0	0	0	0	0	0	0	0.08	0	0	0	0	0	0	0	0	0	0	0	0	0	0	0	0	0	0	0	0	0	0	0
CSF1	ligand	literature supported	1108.98	65.11	63.03	75.02	58.66	10.89	3.13	1.17	20.62	34.86	9.64	81.81	1.73	2.94	4.47	16.39	0.35	0.53	0.16	0.5	28.45	37.74	4.46	3.82	34.23	4.54	5.93	2.39	30.91	60.04	23.86	6.02	10.02	1.28	77.7	0.2	1.25	6.22	10.5	15.73	33.49	11.26	7.4	2.74	46.25	3.92	22.9
CSF2	ligand	literature supported	2481.54	0	0	0	0	3.55	0	5.92	0	0.63	0.04	4.62	11.26	0	0.19	30.25	0	0	0	0.19	0	5.32	0.07	0.2	26.41	13.89	2.22	0.56	0	0	0.49	1.35	1.89	0.18	0.09	1.38	0	0.09	0.35	0.63	3.08	1.69	0.15	0.06	0	1.31	0.06
CSF3	ligand	literature supported	1418.64	0	0	0	2.82	5.93	0	0.08	0.06	0.12	0.04	0	55.74	0	0	12.84	0	0	0	0.03	0	9.81	0	0	0	0	0	0	0	0	0.24	0.96	0.03	21.2	0	0.64	0	3.87	3.22	2.04	5.7	9.97	1.38	10.93	1.32	0.44	0.77
CSH1	ligand	literature supported	0.17	0	0	0	0	0	0	0	0	0	0	0	0	0	0	0	0	0	0	0	0	0	0	0	0	0	0	0	0	0	0	0	0	0	0	0	0	0	0	0	0	0	0	0	0	0	0
CSH2	ligand	literature supported	0.18	0	0	0	0	0	0	0	0	0	0	0	0	0	0	0	0	0	0	0	0	0	0	0	0	0	0	0	0	0	0	0.18	0	0	0	0	0	0	0	0	0	0	0	0	0	0	0
CSHL1	ligand	literature supported	0.49	0	0	0	0	0	0	0	0	0	0	0	0	0	0	0	0	0	0	0	0	0	0	0	0	0	0	0	0	0	0	0.49	0	0	0	0	0.04	0	0	0	0	0	0	0	0	0	0
CTF1	ligand	literature supported	29.39	6.56	8.84	7.85	5	11.4	6.76	12.04	22.66	9.04	3.61	0.44	5.11	2.94	1.87	0	0	0.35	0	0.1	2.37	0.56	0	0	0	0.02	0	0	7.5	9.79	5.66	3.98	4.61	7.3	0	0.16	0.42	0.52	0.16	0.52	1.69	0	0.99	0.18	0	8.29	4.39
CTGF	ligand	literature supported	8093.56	3310.06	4500.74	8093.56	1552.3	665.81	458.17	136.72	1428.71	722.25	750.36	0.41	28.42	3.23	0	9.31	0	0	0.1	2.42	8.43	0.28	0.07	0	0	0.03	0	0	1839.12	2445.55	2134.09	379.96	1307.28	39.28	0.44	0	80.49	2979.51	3789.22	1535.8	2665.72	5631.54	1730.25	1441.02	0	85.91	2008.9
CTHRC1	ligand	literature supported	366.01	366.01	176.84	280.89	133.97	3.22	50.4	30.59	17.19	30.29	5.69	0.72	0.69	0.29	0.09	0	0.14	0.05	0	0.08	0.79	0	0	0	0.02	0.03	0.03	0	21.27	12.08	92.22	14.11	27.11	0.36	0	0.08	0.62	5.11	13.62	38.23	33.07	35.95	16.47	9.92	0	0.44	38.41
CUBN	ligand	literature supported	4.55	0.41	0.48	0	0.3	0.12	0	0.2	0.06	0.04	0.65	3.94	0	1.17	0	1	0.14	0.09	0.16	0.11	0.26	0.56	1.19	0.16	0.04	0.22	0.62	0.87	0.86	0	0	0	0.47	0	0.15	0	0	1.6	1.55	0.55	0.38	0.37	0.51	0.24	0	0	0.18
CX3CL1	ligand	literature supported	50.19	0.09	1.68	3.49	1.74	0.96	0	0.2	0.23	5.02	2.08	0	2.16	0	0	0	0	0	0	0	0	0.94	0	0	0	0	0	0	0.13	4.84	13.91	1.85	1.79	4.04	0.13	0	0.99	1.25	4.24	11.44	15.94	12.15	0.44	0.12	0	4.36	2.01
CXCL1	ligand	literature supported	7918.48	5.21	7.78	14.83	29	14.92	0	2.25	17.28	75.46	11.77	11.42	188.88	0.29	6.19	58.72	1.83	9.95	0.55	1.45	0.53	25.54	0	0	0	0	0	0.94	59.44	497.67	390.27	27.36	117.45	47.6	11.96	1.53	1.19	99.03	377.29	96.6	138.8	342.08	72.88	36.49	939.65	23.55	90.81
CXCL10	ligand	literature supported	579.06	0	0	0.87	0.84	0	0	0.08	0	0.08	0.35	1.12	0.73	1.76	17.62	5.16	32.83	10.5	16.63	1.05	0	9.93	0.07	0.04	0.09	0.05	0	0.27	0	0	5.35	4.42	0.78	0.92	0.13	1.3	0.04	0	0.09	0.58	0.35	0	0.13	0	0	0	0.35
CXCL11	ligand	literature supported	327.92	0	0	0	0	0	0	0	0	0	0.04	0.13	1.53	0	1.32	0.18	0.7	0.65	0.12	0	0	0.28	0	0	0	0	0.1	0	0	0	0.73	0.63	0.19	0.36	0	0	0.08	0.14	0	1.52	1.4	0	0.65	0.12	0	0.44	0
CXCL12	ligand	literature supported	3134.9	7.22	14.46	20.06	435.29	2.54	0.26	0.59	278.3	38.09	80.73	0.57	0	1.47	323.5	0.18	0.07	0	0	0	32.66	0.66	0	0	0	0.05	0	0	1581.61	316.37	76.12	2.59	38.79	0	0	0.19	96.75	3.15	2.71	18.48	97.25	0.41	0.11	1.83	0	0	334.83
CXCL13	ligand	literature supported	76.86	0	0	0	0	0	0	0	0	0.04	0	0.05	0	0	2.15	0	0	0	0	0.17	0	0	0	0	0	0	0.17	0.06	0	0.05	1.99	0.06	0	0	0.43	0	0	0	0	0	0	0	0	0	0	0	0
CXCL16	ligand	literature supported	920.48	2.19	1.66	1.74	4.09	74.29	5.48	26.11	0.7	1.1	0.82	134.97	18.54	0	238.1	119.08	118.46	83.23	169.84	6.72	0.79	19.38	8.31	2.92	1.67	1.24	1.17	3.66	4.33	27.02	6.88	18.16	1.46	63.68	63.04	12.18	1.78	7.39	9.63	10.62	6.29	4.82	5.84	2.99	920.48	43.61	4.72
CXCL2	ligand	literature supported	2427.32	0.82	0.47	0	2.58	27.47	0.4	6.87	6.06	3.56	5	298.49	72.68	71.93	25.16	2427.32	52.55	32.98	13.87	15.8	11.59	558.79	7.11	0	0.07	0.17	0.09	0.95	210.99	26.87	8.01	130.86	5.19	25.65	4.62	79.17	0.37	11.83	25.25	15.38	21.31	34.08	31.45	7.5	264.07	10.9	19.51
CXCL3	ligand	literature supported	1252.04	0.43	0.19	0.87	3.88	8.79	0.13	0.96	0.91	1.77	0.83	9.78	18.11	7.63	2.63	159.96	1.2	0.79	1.44	2.52	2.11	89.57	0.4	0	0	0	0	0.06	9.79	40.68	18.17	34.74	4.18	9.74	1.38	9.56	0.12	1.08	5.34	0.8	4.39	8.43	0.64	0.43	7.21	2.62	5.52
CXCL5	ligand	literature supported	1258.33	4.14	3.15	3.49	38.87	42.87	0.26	0.08	0.52	11.51	1.87	0.67	8.81	0	0.42	0.94	0	0	0	0.35	0	0.84	0	0	0	0	0	0	33.96	31.79	27.95	1.15	1.92	5.3	1.75	0	21.88	3.88	0.62	2.57	30.03	5.41	0.59	0.31	0.66	0.87	21.46
CXCL6	ligand	literature supported	4358.32	0.5	6.71	3.49	4.79	2.95	0	0	2.89	24.25	3.36	0	0.31	0	0	1.66	0	0	0	0	0	0.66	0	0	0	0	0	0	56.36	921.03	188.16	0.09	12.54	0.37	0	0	0.24	2.95	52.8	0.2	2.89	3.38	2.23	1.04	9.85	0	22.2
CXCL9	ligand	literature supported	14.37	0	0	0	0	0	0	0	0	0	0	0.75	0	0	14.37	1.31	2.6	1.3	0.19	0	0	0	0	0	0	0	0	0.02	0	0	1.7	0.51	0	0	0.25	0.16	0	0	0	0	0	0	0	0.51	0	0	0
CYR61	ligand	literature supported	2237.38	1365.42	1058.33	1281.47	681.36	1794.87	454.79	319.96	618.6	793.94	451.37	2.74	170.02	1.47	0	2.91	0.07	0	0	0.09	1.84	0.28	0.13	0.04	0	0.07	0	0.02	1022.04	1009.66	1536.21	1000.28	562.78	245.09	0.09	0.19	65.88	937.84	994.05	621.39	1167.11	1247.75	442.72	476.06	0	304.83	705.04
DCN	ligand	literature supported	5266.17	2113.87	1439.95	980.51	895.41	1.97	11.29	148.15	484.45	3.43	8.85	14.41	0	0	0	1.29	0.07	0	0.06	0.48	0.53	0	0	0	0	0	0	0.03	676.38	3350.98	1660.89	430.49	6.93	0	0.31	0	0.41	8.93	0.21	0	1.14	0.37	0.81	1.28	0	0	171.52
DEFB1	ligand	literature supported	61.74	1.5	0.33	0	5.91	0.35	0	0.2	0	0	0	0.47	1.17	0.59	0.09	0.58	0.07	0.14	0	0	1.32	0.28	0	0	0	0	0	0	0	0.39	6.21	14.02	0	30.07	0.15	0	0.04	0	0	0	0	0	0	0	0	18.32	0
DEFB103A	ligand	literature supported	not found in FANTOM5
DEFB103B	ligand	literature supported	not found in FANTOM5
DEFB4A	ligand	literature supported	6.61	0	0	0	0	0	0	0	0	0	0	0	0	0	0	0	0	0	0	0	0	0	0	0	0	0	0	0	0	0	0	0	0	0	0	0	0	0	0	0	0	0	0	0	0	0	0
DEFB4B	ligand	literature supported	not found in FANTOM5
DHH	ligand	literature supported	5.19	0	0	0	0	0	0	0	0	0	0	0	0	0	0	0	0	0	0	0	0	0	0	0	0	0	0	0	0	0	0	0	0	0	0	0	0	3.63	5.19	0.32	0.39	1.18	1.21	1.74	0	0	0
DKK1	ligand	literature supported	2481.72	1316.8	589.82	424.83	81.6	281.33	10.77	23.13	21.5	23.88	31.58	0.57	136.09	0	0.07	0.63	0	0	0	0.05	0.26	0	0.07	0	0	0	0	0	62.34	142.36	14.22	280.28	27.58	18.31	0	0	5.29	93.56	168.34	44.39	31.56	241.79	55.61	118.78	0	41.87	157.23
DKK2	ligand	literature supported	15.56	2.4	5.06	0	2.62	0	2.49	3.69	0.6	0.73	0.21	0.05	0.63	0	0	0.18	0	0	0	0	0	0	0	0	0	0.03	0	0.22	0	0	0	0.75	0.92	0	0.13	0	0	0.1	2.37	0	0.13	0.41	0	0.06	0	0	0.19
DLK1	ligand	literature supported	67.74	0.11	0.05	0	0.38	0.35	0.33	9.96	0	1.03	26	0.13	0	2.06	0	0	0.07	0	0.13	0	1.32	0	0	0	0.11	0.12	0.06	0.01	0	22.87	1.46	34.57	0.13	0	0	0	67.74	0.09	0	0.12	0	0	0	0	0	0	0.18
DLK2	ligand	literature supported	33.32	0.09	0	0	0.09	0.37	1.77	0.46	1.05	0.92	1.29	0.47	5.93	0.29	0.09	0.07	0	0	0	0.03	0	0.28	0.2	0.36	0.04	0.21	0.36	0.24	0.62	0.17	0	2.37	0.27	33.32	0	0	0.3	0	0.07	0.11	0.24	0	0.06	0.06	0	30.96	0.13
DLL1	ligand	literature supported	43.17	0.68	0.19	1.74	0.35	0	0.13	0.26	0	3.39	1.96	2.87	19.81	0.59	4.48	1.5	0.56	0.31	1.22	3.77	0.53	3.08	2.38	1.33	0.02	1.98	0.86	1.06	0.22	0.33	0	2	3	34.02	0	1.27	6.29	1.82	1.18	0.77	1.26	1.73	1.55	1.06	1.98	43.17	0.3
DLL3	ligand	putative	28.44	0	0	0	0	0	0	0	0	0	0.69	0	0	0	0	0	0	0	0	0.04	0	0	0	0	0	0	0	0	0	0	0	0	0	0	0	0	2.53	0	0	0	0.13	0	0	0	0	0	0
DLL4	ligand	literature supported	117.09	0	0	0	0	4.47	0	0.36	0	0	0.1	0.44	0	0	0	0.28	0	0	0	0.05	0	0.28	0.13	0	0	0	0	0.02	1.77	0	0	2.54	0.03	0	0	0.6	0.24	19.06	63.8	45.37	38.89	77.01	22.21	45.62	0	0	0
DSCAM	ligand	putative	18.38	0	0	0	0.09	0.82	0.13	0.2	0	0	0.1	0.15	1.73	0	0	0	0	0	0.06	0	0	0	0	0	0.05	0	0	0	0	0	0.24	1.8	0.34	7.33	0.04	0	0	0	0	0.11	0.08	0.18	0.03	0.06	0	0	0.06
EBI3	ligand	literature supported	1129.82	0.18	0.38	0	0	0.7	2.23	106.83	0.23	0.7	0.26	1.6	0.12	0	51.92	2.22	1.9	0.23	2.41	8.9	0.26	2.52	0.07	0.04	0.75	0.8	0.12	0	2.87	0	0.73	1129.82	2.61	0.18	8.71	0.08	2.35	1.02	2.96	2.11	15.19	6.59	0.7	0.18	0	0	0.89
ECM1	ligand	putative	523.58	79.2	88.26	125.62	95.53	7.42	87.7	106.37	35.71	35.77	7.67	0.7	63.51	0.59	6.61	0.53	0.07	0.48	0	0	2.63	0	0	0	0.25	0	0.18	0	83.36	105.54	177.75	79.86	31.44	264.31	191.99	0	0.2	11.29	5.17	3.96	1.73	6.7	4.77	5.64	0.66	69.34	107.39
EDA	ligand	literature supported	8.86	0.45	1.36	0	0.65	1.07	1.1	2.49	0	0.65	0.95	0.34	0.51	0.29	2.29	1.27	0.49	0.07	0.25	0	0	0.56	8.12	5.08	0.34	3.45	2.46	3.18	7.21	0.05	0	0.78	0.52	0.74	0.21	0	5.69	0.87	0.86	0.29	0.68	0.92	0.82	0.5	0	0	0.06
EDIL3	ligand	literature supported	324.28	63.22	200.9	93.34	54.01	3.63	1.32	0.73	81.45	119.87	24.03	0.15	0	0	0	0	0.07	0	0.26	0	0	0	0	0	0	0	0	0	52.28	255.32	324.28	16.62	87.31	0.18	0.25	0	33.85	4.38	3.67	2.14	0.16	6.33	3.33	7.25	0	0	90.01
EDN1	ligand	literature supported	577.63	15.07	5.82	4.36	0.09	150.04	57.36	143.26	0.56	11.21	30.85	2.55	18.52	0	0.09	15.41	0.35	0.04	0.44	0.16	0.26	6.01	0.07	0	0	0	0	0.13	76.17	1.37	0.49	31.77	60.16	20.18	0.15	0.48	1.21	530.06	378.6	444.44	577.63	535.54	248.19	315.82	12.99	21.37	150.55
EDN2	ligand	literature supported	56.46	0	0	0.87	0	41.57	0.57	27.18	0.06	1.34	8.15	0.05	0.59	0	0	0	0	0	0	0	0	0	0	0	0	0	0	0	0	0.19	0	6.5	1.45	5.87	0	0	0	0	0	0	0	0	0	0	0	20.06	0
EDN3	ligand	literature supported	13.66	0	0	0	0	0	4.4	0.44	0	0	0	0.26	0	0	0	0	0	0	0	0	0	0	0.07	0	0.02	0.03	0.23	0.03	0	0	0.24	0.45	0	0	0	0	0	0	0	0	0	0	0	0	0	0	0
EFEMP1	ligand	literature supported	5031.58	895.69	979.1	2153.8	238.74	49.57	62.4	231.27	259.92	48.43	41.21	1.34	122.47	0	0	8.2	0	0	0	0.41	1.05	0	0	0	0.05	0	0	0.02	2800.63	3364.92	551.8	318.7	208.94	48.52	0.15	0	2.38	1533.77	1424.94	2419.59	2109.12	1843.85	1967.4	888.92	0	82.42	1195.15
EFEMP2	ligand	literature supported	718.34	306.64	412.86	543.47	170.5	75.4	55.13	27.06	237.49	225.12	92.73	1.78	8.39	1.17	0.96	2.44	0.21	0.93	0.67	1.01	1.84	1.5	0.8	0.98	0.65	0.53	0.89	1.35	173.11	280.77	222.57	54.21	101.61	7.87	1.2	0.08	4.03	56.51	66.81	25.42	78.21	76.1	26.18	35.02	0	9.16	187.93
EFNA1	ligand	literature supported	372.8	1.04	0.83	0	2.89	30.38	17.24	63.42	22.34	5.49	8.59	1.01	44.77	2.35	0	0.79	0.14	0.04	0	0.19	2.63	5.27	0.4	1.57	0	1.74	0	1.01	9.58	1.92	5.99	238.5	2.23	36.34	1.13	0.4	2.74	29.61	42.05	67.86	105.56	66.52	31.13	41.53	0	78.93	0.79
EFNA2	ligand	literature supported	5.53	0	0	0	0	0	0.24	0.1	0	2.18	0.78	0.05	0	0	0	0	0	0	0.07	0	0	0	0	0	0	0.02	0.03	0	0.04	0	0	0	4.12	0	0	0	2.04	0.05	0	0	0.08	0	0	0.69	0	0	0
EFNA3	ligand	literature supported	74.31	6.38	7.09	12.21	15.35	74.31	25.34	28.41	13.96	21.65	12.7	4.91	30.11	9.69	9.27	3.81	10.36	10.17	11.87	18.46	6.85	3.76	4.35	11.61	12.65	10.94	9.7	9.18	10.35	8.3	14.24	16.28	16.44	37.49	9.74	11.29	32.73	18.14	23.33	23.19	34.03	33.28	12.65	36.21	2.64	53.2	8
EFNA4	ligand	literature supported	79.01	8.9	9.64	16.57	15.65	79.01	28.74	24.49	18.3	26.54	15.53	4.81	29.58	10.28	9.93	4.32	10.57	10.44	12.19	19.35	7.37	5.37	4.82	12.66	13.87	12.52	10.53	10.43	12.08	10.21	19.3	18.81	19.29	27.75	10.28	11.53	30.39	19.6	25.16	24.24	35.86	35.04	13.57	39.14	2.64	42.74	8.8
EFNA5	ligand	literature supported	11.39	0.61	0.38	0.87	1.17	2.87	6.33	5.7	8.14	1.43	0.5	0.1	2.42	0	0	0.65	0	0.1	0	0	0	0	0	0	0	0.05	0	0.18	0.61	3.54	2.81	1.82	8.97	4.61	0	0	3.55	3.08	2.93	1.47	9.43	5.56	2.17	0.88	0	5.67	0.67
EFNB1	ligand	literature supported	272.12	20.36	15.75	15.7	53.65	54.78	35.96	13.58	14.31	97.78	29.66	5.04	200.87	4.4	4.51	4.28	9.79	5.13	9.44	2.2	3.95	5.37	3.72	5.1	3.54	4.16	3.31	2.54	50.45	8.4	4.6	77.77	25.28	254.78	3.38	4.81	27	47.83	68.5	48.3	88.27	47.11	29.92	36.72	3.88	272.12	29.43
EFNB2	ligand	literature supported	not found in FANTOM5
EFNB3	ligand	literature supported	28.69	1.19	0.74	0.87	0.26	5.07	2.98	2.06	7.44	10.87	4.09	0.62	1.79	0	0	0	0	0	0	0	0	0	0	0	0	0	0	0.02	11.72	1.77	1.22	0.8	4.84	3.48	0.21	0	7.68	0.99	2.59	0.54	3.8	4.05	0.13	1.32	0	5.67	3.29
EGF	ligand	literature supported	2.75	0	0	0	0	0	0.13	0.66	0	0	0.85	0.26	0	0.29	0.18	0	0	0	0	0.05	0	0.94	0	0	0	0	0	0.02	0	0	0	0.14	0.35	0.37	0	0	0.16	0	0	0	0	0	0	0	0	0	0
EGFL8	ligand	putative	86.1	10.27	14.89	13.96	6.62	16.16	39.75	33.45	15.3	20.66	13.64	3.07	16.81	23.19	3.76	2.55	0.49	1.85	0.51	1.08	29.24	22.44	4.6	6.94	3.62	6.52	3.73	7.49	10.69	8.66	8.71	27.57	13.64	21.14	0.3	18.89	13.06	10.32	14.87	13.9	17.37	15.38	15.03	16.23	0	18.32	10.11
EPGN	ligand	literature supported	79.54	0	0	0	0.09	0.12	35.39	23.72	0.25	0	0	0.1	1.02	0	0	0	0	0.04	0	0	0	0	0.59	0	0.02	1.23	0.09	0.1	0.81	0.77	0	8.87	0	2.04	0	0	0	0.05	0	0	0	0	0	0	0	1.31	0.76
EPO	ligand	literature supported	0.98	0	0	0	0	0	0	0	0	0	0	0	0	0	0	0	0	0	0	0	0	0	0	0	0	0	0	0	0	0	0	0	0	0	0	0	0.37	0	0	0	0	0	0	0	0	0	0
EREG	ligand	literature supported	1219.13	0	0	0	20.39	5.49	6.78	119.64	5.1	0.11	0	190.92	55.66	258.66	0.07	1219.13	31.6	64.68	2.13	6.59	83.49	256.36	3.54	0	0.05	0.03	0	0.32	5.14	1.73	54.65	11.31	0.7	6.07	0.33	31.17	0.04	0.86	0	0.24	0.22	0	0	0	45.56	27.04	2.08
F10	ligand	literature supported	279.85	12.23	16.37	34.02	12.52	1.44	1.89	1.21	0.35	0.87	0.7	0	0	0	0	0	0	0	0	0	0	0	0	0	0	0	0	0	15.21	0	0	5.75	3.62	0	0	0	1.79	0.05	0.14	0	0	0	0.1	0.06	0	0	4.23
F11	ligand	literature supported	183.91	0	0	0	0	0	0	0	0	0	0	0	0	0	0	0	0	0	0	0	0	0	0	0.04	0	0	0	0	0	0	0	0	0	0	0	0	0.04	0	0	0	0	0	0	0	0	0	0
F12	ligand	literature supported	457.29	0.11	0	0	0	2.69	2.19	1.11	0.29	0.42	0.19	0.05	8.78	0.29	0	0.14	0	0.05	0	0.1	0.79	0	0.07	0	0.14	0.1	0.14	0.19	0.3	0.17	0.24	0.69	0.22	4.42	0	0.27	0.41	1.03	2.07	0.2	1.51	1.99	0.61	0.68	0	5.67	0.32
F13A1	ligand	literature supported	2284.69	0	0	0	0	0	0	2.14	0	0	0	32.88	0	17.91	2284.69	36.22	5.9	45.65	0.13	4.53	27.39	18.34	0.13	0.08	0	0	0	3.49	0	0	1.28	18.85	0.22	0	442.02	16.11	0.04	0	0	0	0	0	0	0	13.65	0	0.89
F2	ligand	literature supported	2122.1	0	0	0	0	0	0	2.08	0	0	0	0.93	0	0	0	0	0	0	0	0	0	0	0	0	0	0	0	0	0	0	0	0	0	0	0	0	0	0	0	0	0.08	0	0	0	0	0	0.18
F7	ligand	literature supported	90.86	0	0	0	0	0	0	0	0	0	0	0	0	0	0	0	0	0	0	0	0	0	0	0	0	0	0	0	0	0	0	0	0	0	0	0	0.04	0	0	0	0	0	0	0	0	0	0
F8	ligand	literature supported	18.06	0.47	0.48	0.87	0.09	0	0.11	0.52	0.85	0.44	0.46	0.1	0.3	0	0	0.14	0.07	0.12	0.06	0.17	0.26	0	0	0.16	0	0.09	0	0.02	2.28	0.65	1.13	2.51	0.99	0.18	1.6	0	0.83	0.05	0.14	0.7	0.85	0	0.09	0.06	0.66	0.44	0.42
F9	ligand	literature supported	895.56	0	0	0	0	0	0	0	0	0	0	0	0	0	0	0	0	0	0	0	0	0	0	0	0	0	0	0	0	0	0	0	0	0	0	0	0	0	0	0	0	0	0	0	0	0	0
FARP2	ligand	putative	100.77	17.7	14.49	19.19	16.89	14.94	23.14	15.23	11.43	18.88	16.31	17.22	18.92	4.7	9.48	31.26	20.96	10.89	22.75	38.76	7.37	15.94	11.56	3.8	6.49	4.53	5.61	7.45	26.13	15.82	20.53	10.4	12.02	16.71	17.24	57.52	11.61	18.75	16.06	13.92	15.43	15.97	16.22	12.82	13.72	25.29	13.2
FASLG	ligand	literature supported	802.55	0	0	0	0	0	0	0	0	0	0	5.42	0	0	0.4	2.55	0.07	0	0	0	0	4.86	1.52	0	0.18	1.41	0.78	5.97	0	0	0	0.71	0.03	0	0.06	0	0	0	0	0	0	0	0	0	1.94	0	0
FAT4	ligand	literature supported	not found in FANTOM5
FBLN1	ligand	literature supported	1691.25	155	206.84	1156.72	602.39	51.43	43.65	37.99	386.34	327.27	149.81	0.77	16.24	0	0	0.22	0.07	0	0.23	0	0.53	0	0	0.12	0.02	0	0	0	98.38	295.43	90.91	367.81	180.98	73.92	0.04	0.08	60.63	8.82	0.07	0.81	1	0	0.69	0.61	0	43.17	124.49
FBLN2	ligand	literature supported	1173.99	602.02	733.98	479.79	307.25	10.21	15.74	77.79	20.29	62.1	2.21	1.75	0.65	1.47	0	0.55	0.07	0.1	0	1.91	1.58	1.78	0	0	0	0	0	0.85	154.92	84.37	12.27	20.58	24.91	4.03	0.41	0.61	9.16	1	0.09	2.28	0.58	1.22	0.99	0.24	0	7.85	138.85
FBN1	ligand	literature supported	1600.41	436.91	452.06	353.3	169.21	5.94	266.22	418.15	155.51	54.19	34.9	2.32	0.55	6.46	0	5.06	0	0	0	0.2	7.11	7.43	0	0	0.32	1.43	0.11	0	322.36	839.96	315.29	537.79	274.63	0.36	0.2	0.08	1.6	29.32	27.68	43.85	23.87	29.62	39.6	10.29	9.07	1.31	478.11
FCN2	ligand	literature supported	107.89	0	0	0	0	0	0	0	0	0	0	0	0	0	0	0	0	0	0	0	0	0	0	0	0	0	0	0	0	0	0	0	0	0	0	0	0	0	0	0	0	0	0	0	0	0	0
FGA	ligand	literature supported	50876.25	0	0	0	0	0	0	0	0	0	0.08	0.05	0	0	0	0	0	0	0	0	0	0	0	0	0	0	0	0	0	0	0	2.8	0	0	0	0	0.16	0	0	0	0	0	0.03	0	0	0	0
FGB	ligand	literature supported	36133.73	0	0	0	0	0	0	0	1.24	0	0	0	0	0	0	0	0	0.05	0	0.04	0	0	0.13	0	0.05	0	0	0	0	0	0	1.13	0	0	0	0	0	0	0	0	0	0	0	0	0	0	0
FGF1	ligand	literature supported	164.2	5.68	5.98	9.6	2.11	3.01	0.11	1.14	0	0.57	4.08	0.05	0.1	0	0	0	0.07	0	0	0	0	0	0	0	0	0	0	0	0.43	55.2	164.2	16.17	2.42	0.37	0	0	0.73	0	0.14	0.11	0.33	0.81	0	0	0	2.18	1.98
FGF10	ligand	literature supported	3.78	0.21	0	0	0.7	0	0	0.2	3.6	0	0	0	0	0	0	0	0	0	0	0	0	0	0	0	0	0	0	0	0	0.43	0	0.06	0.03	0	0	0	0.04	0	0	0	0	0	0	0	0	0	0
FGF11	ligand	putative	48.41	0.4	3.09	19.19	0.65	8.46	0.35	17.86	0.17	0.82	2.26	0.15	21.48	0.59	0.22	0.44	0	0.05	0.07	0	0	0	0.07	0	0.07	0	0.2	0.01	2	0.43	14.33	2.07	1.75	36.81	0.59	0.08	14.16	0.55	0.07	0	0	0	0.15	0.06	0	48.41	0.56
FGF12	ligand	putative	18.81	0.3	0.09	0	0	0.61	0	0.49	0	0.45	0.1	0.31	0	0	0	0	0.07	0.04	0	0	0	0	0	0	0	0	0	0	2.52	0	0	0	0.26	0	0.04	0	1.35	2.52	4.29	4.27	4.82	4.78	3.38	5.19	0	0	0.18
FGF13	ligand	literature supported	40.72	0.61	0.71	0	3.06	0	0	0.36	3.29	3.5	10.22	0.28	0	0	0.15	1.66	0.14	0.19	0.1	0	1.05	2.06	0	0	0	0	0	0.1	0.13	0.79	4.82	0.31	5.01	0	0.47	0	22.21	0.05	0	28.21	25.62	1.4	0.03	0	40.72	0	0.77
FGF14	ligand	putative	1.94	0	0	0	0.21	0	0	0.2	0	0	0	0	0	0	0	0	0	0	0	0	0	0	0	0.08	0	0	0	0	0	0.17	0	0	0	0	0	0	0	0	0	0	0	0	0	0	0	0	0
FGF16	ligand	literature supported	not found in FANTOM5
FGF17	ligand	literature supported	1.68	0	0	0	0	0	0	0	0	0	0	0	0	0	0	0	0	0	0	0	0	0	0	0	0	0	0	0	0	0	0	0	0	0	0	0	1.68	0	0	0	0	0	0	0	0	0	0
FGF18	ligand	literature supported	21.24	0.2	0.76	1.74	0.93	0	0	2.39	2.48	1.38	0.05	0.21	0	0	0	0.07	0	0	0	0	0	0.28	0	0.04	0	0.03	0	0.01	0	1.71	0.88	0.44	0.06	0	0	0	0.21	0	0	0	0	0	0	0.06	0	0	0.18
FGF19	ligand	literature supported	10.12	0	0	0	0	0	0	3.13	0	0.66	0.05	0	0.31	0	0	0	0	0	0	0	0	0	0	0	0	0	0	0	0	0	0	0.14	0.06	0	0	0	10.12	0	0	0	0	0	0	0	0	0	0
FGF2	ligand	literature supported	4.53	0.93	1.29	3.49	0.51	0.47	0	0.1	1.8	0.4	0.71	0	0	0	0	0	0	0	0	0	0	0	0	0	0	0	0	0	1.03	1.3	1.13	0.06	0.6	0.19	0	0	4.53	0	0	0.11	0.22	0.41	0.4	0.06	0	0	1.33
FGF20	ligand	literature supported	0.37	0	0	0	0	0	0	0	0	0	0	0	0	0	0	0	0	0	0	0.04	0	0	0	0	0.02	0	0	0	0	0	0	0	0.03	0	0	0	0	0	0	0	0	0	0	0	0	0	0
FGF21	ligand	literature supported	17.04	0	0	0	0	0	0	0	0	0	0	0	0	0	0	0	0	0	0	0	0	0	0	0	0	0	0	0	0	0	0	0	0	0	0	0	0.09	0	0	0	0	0	0	0	0	0	0
FGF22	ligand	literature supported	not found in FANTOM5
FGF23	ligand	literature supported	0.59	0	0	0	0	0	0	0	0	0	0	0	0	0	0	0	0	0	0	0	0	0	0	0	0	0	0	0	0	0	0	0	0	0	0	0	0	0	0	0	0	0	0	0	0	0	0
FGF3	ligand	literature supported	0.47	0	0	0	0	0	0	0	0	0	0	0	0	0	0	0	0	0	0	0	0	0	0	0	0	0	0	0	0	0	0	0	0	0	0	0	0.39	0	0	0	0	0	0	0	0	0	0.06
FGF4	ligand	literature supported	11.4	0	0	0	0	0	0	0	0	0	0	0	0	0	0	0	0	0	0	0	0	0	0	0	0	0	0	0	0	0	0	0	0	0	0	0	11.4	0	0	0	0	0	0	0	0	0	0
FGF5	ligand	literature supported	286.01	9.94	3.35	3.49	6.28	4.32	0	0	18.53	3.83	7.07	0	7.46	0	0	0	0.07	0	0	0	0	0	0	0	0	0	0	0	0	23.83	8.89	1.25	5.12	11.03	0	0	0	18.94	14.29	3.53	2.16	3.24	0.1	0.18	0	2.18	60.93
FGF6	ligand	literature supported	0.04	0	0	0	0	0	0	0	0	0	0	0	0	0	0	0	0	0	0	0	0	0	0	0	0	0	0	0	0	0	0	0	0	0	0	0	0	0	0	0	0	0	0	0	0	0	0
FGF7	ligand	literature supported	645.52	497.44	460	425.7	115.64	5.28	0	0	2.67	0.07	0	0.21	0	3.23	0	1.11	0.14	0.05	0	0.03	1.05	0.66	0	0	0.09	0.04	0	0	145.52	115.28	11.23	5.53	0.63	0	0	0	0	0.65	0	0	0	0	0	0.06	0	0	36.29
FGF8	ligand	literature supported	1.35	0	0	0	0	0	0	0	0	0	0	0.05	0	0	0	0	0	0	0	0	0	0	0	0	0.02	0	0	0	0	0	0	0	0	0	0	0	1.31	0	0	0	0	0	0	0	0	0	0
FGF9	ligand	literature supported	6.55	0.21	1.1	0.87	0	0	0	1.69	0.17	0.21	0.38	1.55	0	0.29	0	0.62	0.28	0.27	0.47	1.32	0	2.24	3.46	2.33	0.44	1.02	0.7	2.68	0.04	0.89	1.04	1.01	0.64	0	0.06	0.12	0.13	0.05	0	0	0	0	0	0	0	0	0
FGG	ligand	literature supported	62588.85	0	0	0	0	0	0	0.32	5.89	0.07	0	0	0	0	0	0	0	0	0	0	0	0	0	0	0.05	0	0.06	0	0	0	0	13.93	0.4	0	0.04	0	0	0	0	0	0	0	0	0.06	0	0	0
FGL1	ligand	literature supported	7343.31	0	0	0	0	0	0	0	0	0	0	0	0	0	0	0	0	0	0	0	0	0	0	0	0	0	0	0.01	0	0	0	0	0	0	0.06	0	0.12	0	0	0	0	0	0	0	0	0	0
FIGF	ligand	literature supported	12.47	4.77	5.86	0	6.93	0	0	0.1	0	0	0	0	0	0	0	0	0	0	0	0.05	0	0	0	0.04	0.02	0	0.06	0	0	0.17	0	0.03	0	0	0	0	0	0	0	0	0	0	0	0.06	0	0	0.18
FLT3LG	ligand	literature supported	420.79	4.93	3.5	3.49	8.89	4.37	1.89	1.51	9.61	9.47	2.18	38.32	4.89	4.99	6.25	52.25	14.44	9.18	20.43	13.63	1.84	30.77	364.85	359.18	208.6	420.79	278.22	214.21	7	12.53	6.39	3.86	2.19	6.04	3.27	3.57	1	3.85	6.02	5.99	8.16	4.64	4.32	5.05	31.17	7.85	6.59
FN1	ligand	literature supported	75852.42	9887.44	9002.99	11457.29	4124.69	1079.69	9037.6	9624.26	5193.71	2399.75	799.26	54.7	448.63	0	0	12.2	0.28	0.15	0	0.18	0.26	0.94	0.34	0.69	0.14	0.17	0.23	0.09	40614.82	3725.75	75852.42	68716.67	1727.18	31.63	29.18	0.08	45.72	2170.72	2741.31	1288.77	485.2	3798.74	538.91	1127.72	0	539.45	7506.63
FSHB	ligand	literature supported	0	0	0	0	0	0	0	0	0	0	0	0	0	0	0	0	0	0	0	0	0	0	0	0	0	0	0	0	0	0	0	0	0	0	0	0	0	0	0	0	0	0	0	0	0	0	0
FST	ligand	putative	532.68	68.38	50.64	63.68	16.47	32.22	1.16	3.4	2.57	8.44	1.07	0.72	322.6	0	0	1.48	0	0	0.07	0.1	0.53	0	0	0	0	0.07	0.11	0.02	9.4	137.94	14.02	3.63	2.2	174.91	1.01	0	29.99	7.17	29.21	3.85	12.19	17.56	2.19	1.07	0	160.48	96.51
GAL	ligand	literature supported	154.46	1.12	1.24	1.74	6.28	32.13	8.57	0.72	0	0.73	2.49	0	11.87	0.29	0	0.55	0	0	0	0	1.32	0.28	0	0	0	0	0.03	0	4.23	0.29	1.28	3.86	0.46	10.34	10.82	0	109.31	8.85	29.87	0.63	20.49	10.89	10.97	21.94	0	8.29	1.72
GALP	ligand	literature supported	0.92	0	0	0	0	0	0	0	0	0	0	0	0	0	0	0	0	0	0	0	0	0	0	0	0	0	0	0	0	0	0	0	0	0	0	0	0.92	0	0	0	0	0	0	0	0	0	0
GAS6	ligand	literature supported	1390.68	728.62	579.88	1305.02	548.93	289.85	412.46	242.73	90.63	156.18	106.39	4.47	123.73	0.88	175.72	5.41	4.29	2.22	0.28	0.61	3.69	0.84	0.27	0.04	0.1	0.74	0.55	0.18	22.23	227	104.63	46.53	29.84	209.94	90.64	149.38	13.08	64.24	55	37.45	106.97	149.42	16.16	33.16	0	147.84	141.34
GAST	ligand	literature supported	1.36	0	0	0	0	0	0.22	0.9	0	0	0	0	0.47	0	0	0	0	0	0	0	0	0	0	0	0	0	0	0	0	0	0	0.11	0	0.37	0	0.08	0	0	0	0	0	0	0	0	0	1.31	0
GCG	ligand	literature supported	1.08	0	0	0	0	0	0	0	0	0	0.1	0	0	0	0	0	0	0	0.07	0	0	0	0	0	0	0.04	0	0	0	0	0	0	0	0	0	0	0	0	0	0	0	0	0	0	0	0	0
GDF10	ligand	putative	169.35	2.01	1.09	0	0.09	1.23	0	0	0	169.35	3.38	0	0	0	0	0	0	0	0	0	0	0	0.07	0.12	0.02	0.44	0.16	0.63	1.2	0.55	3.38	0	30.61	0	0	0	0.39	0	0	0	0	0	0	0	0	0	0.53
GDF11	ligand	literature supported	19.16	3.87	3.64	3.49	13.81	5.11	4.39	0.81	8.23	7.61	5.28	0.55	2.61	4.7	0.27	0.49	0.07	0	0	2.52	4.21	4.68	3.26	2.2	4.7	3.03	3.18	3.64	9.25	3	3.38	2.28	6.23	2.02	0.16	0.84	19.16	5.48	9.8	1.78	4.86	3.72	3.07	9.06	0	3.92	7.42
GDF2	ligand	literature supported	11.19	0	0	0	0	0.12	0	0	0	0	0	0	0	0	0	0	0	0	0	0	0	0	0	0	0	0	0	0	0	0	0	0.03	0	0	0	0	0	0	0	0	0	0	0	0	0	0	0
GDF5	ligand	literature supported	103.41	2.04	1.38	5.23	2.83	1.45	0.11	0.1	79.63	12.1	3.05	0	0.31	0	0	0.07	0	0	0	0.08	0	0.28	0.2	0	0	0	0	0.09	3.47	33.22	16.63	0.09	9.62	0.92	0	0	0.46	0.22	0.3	0.54	0.39	0.41	0.14	0.57	0	0.44	9.3
GDF6	ligand	literature supported	51.37	6.59	3.54	1.74	0	0.25	2.86	0.34	1.94	3.88	0.86	0	0	0	0	0	0	0	0	0	0	0	0	0	0	0	0	0	2.87	18.44	25.85	0.17	2.5	0	0	0	0.04	7.56	2.27	0	0.08	2.84	0.07	2.39	0	0	2.09
GDF7	ligand	literature supported	5.23	0	0	5.23	0	0	0	0	0	0	0	0.15	0	0	0.07	0	0	0	0	0.99	0	0	0	0	0.02	0	0	0.01	0	0	0	0.46	0	0	0	0.12	0	0.05	0.09	0.11	0	0.81	0	0	0	0	0.06
GDF9	ligand	literature supported	6.38	0	0	0	0	0	0	0	0	0	0	0	0	0	0	0	0	0	0	0	0	0	0	0	0	0	0	0	0	0	0	0	0	0	6.38	0	0	0	0	0	0	0	0	0	0	0	0
GDNF	ligand	literature supported	1.48	0.09	0.05	0	0	0	0	0	0	0	0.09	0	0	0	0	0	0	0	0	0	0	0	0	0	0	0	0	0	0	0	0.24	0.03	0	0	0	0	0	0.22	0	0	0	0	0	0	0	0	0
GH1	ligand	literature supported	0.46	0	0	0	0	0	0	0	0	0	0	0	0	0	0	0	0	0	0	0	0	0	0	0	0	0	0	0	0	0	0	0.46	0	0	0	0	0	0	0	0	0	0	0	0	0	0	0
GH2	ligand	literature supported	0.58	0	0	0	0	0	0	0	0	0	0	0	0	0	0	0	0	0	0	0	0	0	0	0	0	0	0.09	0	0	0	0	0	0	0	0	0	0.58	0	0	0	0	0	0	0	0	0	0
GHRH	ligand	literature supported	0.06	0	0	0	0	0	0	0	0	0	0	0	0	0	0	0	0	0	0	0	0	0	0	0	0	0	0	0	0	0	0	0	0	0	0	0	0.04	0	0	0	0	0	0	0	0	0	0
GHRL	ligand	literature supported	40.59	0	0	0	0	0	0	0	0	0	0	1.89	0	5.28	0.16	2.37	3.31	4.86	0.6	1.27	2.63	0.94	0	0	0.12	0.05	0	0.16	0	0	0	0	0	0	0	15.28	0	0	0	0	0.95	0	0	0	40.59	0	0.18
GIP	ligand	literature supported	0.17	0	0	0	0	0	0	0	0	0	0	0	0	0	0	0	0	0	0	0	0	0	0	0	0	0	0	0	0	0	0	0	0.03	0	0	0	0	0	0	0	0	0	0	0	0	0	0
GNAI2	ligand	literature supported	2509.79	293.93	247.35	306.19	280.29	636.84	421.14	276.91	509.97	669.16	379.03	953.52	405.74	202.88	687.18	963.75	913.3	967.09	867.92	293.78	241	239.96	331.66	271.03	421.83	344.68	293.47	322.15	385.64	407.1	380.55	258.77	394.2	475.04	887.95	463.34	216.54	1440.64	1083.86	964.65	1539.79	1210.04	738.46	1176.68	2509.79	521.13	419.18
GNAS	ligand	literature supported	1127.85	722.8	683.07	646.4	753.65	1044.41	1104.56	480.74	453.75	722.76	595.28	330.65	507.12	373.75	358.64	337.67	295.15	267.82	352.63	306.21	333.97	301.43	359.27	233.33	239.4	310.56	245.65	254.88	806.6	400.61	567.78	622.29	446.83	768.16	308.21	438.08	351.77	651.52	681.95	460.22	586.74	565.03	513.89	623.26	283.45	831.63	552.51
GNB3	ligand	literature supported	5.29	0	0	0	0	0	0	0	0	0.1	0	0	0	0	0	0	0	0	0	0	0	0	0	0	0	0	0	0	0	0	0	0	0.12	0	0	0	0	0	0	0	0	0	0	0	0	0	0
GNRH1	ligand	literature supported	0.03	0	0	0	0	0	0	0	0	0	0	0	0	0	0	0	0	0	0	0	0	0	0	0	0	0	0	0	0	0	0	0	0	0	0	0	0	0	0	0	0	0	0	0	0	0	0
GNRH2	ligand	literature supported	3.8	0.11	0	0	0	0	0	0	0	0	0	0.15	0	0	0	0	0	0	0	0.05	0	0	0	0	0	0	0	0	0	0	0	0	0	0	0	0	0	0	0	0	0	0	0	0	0	0	0
GPC3	ligand	literature supported	705.34	47.77	26.08	1.74	38.09	1.58	6.3	35.9	0	0.61	0.71	11.71	0.12	0	0	0	0	0	0.07	0.04	0.26	0.28	0.2	0.73	0	0.91	0.06	0.1	10.03	0.05	0.24	13.21	1.09	0.19	0	0	187.23	0	0	0	0.08	0	0.07	0.43	0	0	2.13
GPHA2	ligand	literature supported	1.39	0	0	0	0	0	0	1.39	0	0	0	0	0.31	0	0	0	0	0	0	0	0	0	0	0	0	0	0	0	0.04	0	0	0.03	0.1	0.18	0	0	0.74	0	0	0	0	0	0	0	0	0	0
GPI	ligand	literature supported	1030.49	428.92	368.15	464.08	546.65	863.77	150.93	125.45	201.92	334.12	141.37	137.97	634.49	160.6	141.63	114.27	155.5	116.57	175.89	73.5	213.87	71.76	101.81	95.78	166.99	147.39	146.37	90.94	550.53	354.68	326.57	90.19	181.64	682.49	351.28	50.04	328.28	480.58	476.7	239.86	341.34	326.17	256.55	609.4	22.76	1030.49	241
GREM1	ligand	putative	3221.44	1772.55	1087.19	1962.76	160.95	15.05	0.92	0	441.73	38.38	62.77	0.05	0.31	0	0	8.96	0.07	0	0	0.04	0	0.28	0	0	0	0	0	0	8.55	344.64	855.52	70.68	29.26	0	0.95	0	2.28	6.67	0.14	8.14	0.49	1.22	0	0.43	0	0	292.18
GRP	ligand	literature supported	5.77	0	0	0	0	0.12	0	0	0	0	0	0.05	0	0	0	0	0	0	0	0	0	0	0	0	0	0	0	0	0	0.05	1.44	2.14	0	0	0	0	0.66	0	0	0	0	0	0	0	0	0	0
GSTP1	ligand	literature supported	3823.82	310.15	622.05	1246.57	492.13	2860.57	868.87	595.09	553.89	841.09	353.14	159.16	3823.82	365.24	307.41	200.98	514.49	344.92	450.56	48.88	312.9	191.62	31.55	57.36	49.25	55.52	47.49	60.86	419.41	440.88	395.61	408.33	267.25	2795.94	294.87	151.27	1061.12	540.44	693.84	221.97	938.74	850.28	252.25	800.39	4.57	2797.98	420.46
GUCA2A	ligand	literature supported	99.01	0	0	0	0	0.25	0	1.13	0	0	0	0	0	0	0	0	0	0	0	0	0	0	0	0	0	0	0	0	0	0	0	18.2	0	0	0	0	0	0	0	0	0	0	0	0	0	0	0
GUCA2B	ligand	literature supported	1.27	0	0	0	0	0	0	0	0	0	0	0	0	0	0	0	0	0	0	0	0	0	0	0	0	0	0	0	0	0	0	0	0	0	0	0	0	0	0	0	0	0	0	0	0	0	0
GZMB	ligand	literature supported	2659.4	0	0	0	0	0	0	0.49	0	0.04	0	252.92	0	0.29	6.47	87.85	0.56	0.21	1.44	1.54	2.11	35.59	3.85	0.5	124.33	19.45	12.64	165.66	0	0.05	0	5.07	0.61	0	0.21	1809.18	0	0	0	0	0	0	0	0	11.67	0	1.77
HAS2	ligand	literature supported	160.19	10.69	2.12	0.87	8.84	7.6	0.4	0.97	21.56	1.67	0.69	0.52	0.1	0	0	0	0.07	0	0	0	0	0	0	0	0	0	0	0	3.66	25.47	38.47	12.26	1.79	0	0	0	7.55	1.22	0.23	0.22	0.08	0	0	0	0	0	21.16
HBEGF	ligand	literature supported	221.42	1.41	1.39	1.74	3.15	33.41	11.71	12.51	1.98	10.8	17.72	77.22	117.46	5.87	0.43	118.12	26.09	96.97	7.94	1.4	2.63	3.56	1.55	1.46	2.59	2.33	1.73	0.32	3.01	2.62	17.22	13.35	54.09	36.49	1.71	8.13	2.69	25.68	30.09	11.16	29.84	47.01	18.07	35.6	1.98	12.65	5.05
HCRT	ligand	literature supported	not found in FANTOM5
HEBP1	ligand	literature supported	139.51	81.9	95.15	95.96	67.65	34.65	45.66	50.94	43.27	25.45	15.95	16.21	20.39	39.93	87.09	18.29	24.68	24.69	22.07	8.33	36.87	29.91	6.24	8.21	3.76	7.8	5.92	7.49	56.31	50.04	41.17	43.44	23.12	39.54	46.55	6.32	17.37	46.33	61.19	43.89	68.72	32.57	31.15	36	7.17	24.42	38.31
HGF	ligand	literature supported	916.67	2.71	3.97	3.49	31.74	1.72	0.13	0.18	37.94	0.08	1.85	6.55	0	31.42	45.17	2.64	16.06	15.89	22.67	0.28	34.24	3.56	0.07	0	0.05	0	0.1	0.43	274.75	0.34	0.24	1.9	0.35	0	0.24	0.36	0.17	3.01	0.35	1.51	0	1.65	2.19	0	1.32	0	29.85
HHIPL2	ligand	putative	18.51	0	0.05	0	0	0	0	0	0.58	1.21	0	0	0	0	0	0	0	0	0	0	0	0	0	0	0	0	0	0	0.86	17.66	18.51	0	1.84	0	0	0	0.04	0	0	0	0	0	0	0	0	0	0.18
HHLA3	ligand	putative	68.09	17.1	22.24	27.04	23.88	9.04	18.58	11.7	29.49	24.8	12.46	2.36	12.9	7.34	9.26	2.38	3.23	3.07	2.51	9.88	8.69	7.81	5.84	11.25	7.72	11.71	8.12	11.42	23.44	19.1	17.47	11.49	20.46	36.67	9.5	6.39	17.32	4.19	5.1	6.43	6.31	4.75	2.61	2.9	0.66	48.84	15.55
HLA-A	ligand	literature supported	4795.51	293.38	149.79	191.04	404.27	176.81	65.05	184.38	131.5	160.03	183.75	1753.58	71.22	1153.56	1335.41	1552.04	1283.56	1540.91	1062.82	1101.67	566.8	606.21	1378.22	1545.07	2079.33	1296.86	1883.65	1472.5	210.32	258.26	817.65	354.18	137.07	370.67	926.07	770.41	96.11	211.23	227.2	289.49	498.92	206.01	98.09	138.71	4795.51	237.67	178.44
HLA-B	ligand	literature supported	7925.33	71.19	76.6	44.49	323.52	203.75	20.83	99.73	35.27	141.21	132.68	7925.33	71.25	1784.5	3657.7	4542.48	4795.07	5182.04	4121.42	1422.61	736.16	1573.52	3519.63	3456.96	4075.52	3200.7	4067.26	2177.86	162.41	239.65	1064.03	590.51	54.5	185.6	3089.51	637.65	18.79	77.26	177.22	601.03	656.46	221.66	87.69	60.08	6288.7	154.81	244.33
HLA-C	ligand	literature supported	3068.7	75.59	87.36	27.91	140.14	694.09	226.78	36.78	8.22	216.82	120.57	2254.5	13.49	36.11	372.04	797.57	1076.71	1047.58	1097.24	212.91	400.08	526.87	852.17	1058.44	1119.57	779.63	1282.22	460.01	181.55	165.98	673.89	98.89	69.5	234.82	382.98	97.42	100.36	121.39	162.26	203.16	417.46	82.46	126.86	183.33	2857.11	498.89	201.99
HLA-E	ligand	literature supported	4564.4	207.55	211.98	253.85	207.79	120.17	82.75	248.35	190.37	96.28	34.86	1878.98	162	422.2	1024.51	1184.43	1227.6	1042.49	1632.33	1069.58	238.89	854.21	1205.46	1092.43	1079.47	974.76	1215.83	1294.76	165.07	186	173.31	351.13	41.16	199.58	627.9	627.05	22.4	340.31	356.19	365.55	579.73	384.99	201.13	302.6	4564.4	204.53	109.49
HLA-G	ligand	literature supported	626.76	0	0.2	0	0	5.01	1.07	117.6	0	0.1	0.05	0.93	3.36	0	0.11	0.47	1.2	0.74	0.71	0.56	0.26	0	0.53	0.2	0.66	0.47	0.32	0.46	0.04	0.17	2.1	626.76	0	14.35	0.33	0	0.53	0	0.21	0.09	0.22	0	0	0.51	0	2.62	0
HMGB1	ligand	literature supported	314.5	59.75	47.79	42.74	32.37	45.56	44.64	82.3	51.13	52.75	179.92	106.22	40.97	249.85	68.53	87.84	86.7	90.41	74.44	96.73	250.48	117.69	81.37	79.45	89.31	90.72	102.08	90.06	77.57	49.94	83.98	54.16	151.67	29.07	62.74	106.26	127.71	65.63	74.32	71.93	50.76	78.15	222.13	69.29	190.4	29.22	108.16
HP	ligand	literature supported	444.61	0.11	0.83	0	0.09	0	0	0	0	0	0	0	0	0	0	0.07	0	0	0	0	0	0	0	0	0	0	0	0	0.81	0	0	0	0	0	0	0	0	0	0	0	0	0	0	0	0	0	0
HRAS	ligand	literature supported	175.22	38.1	39.31	62.81	38.22	175.22	36.54	24.19	26.23	57.94	34.83	8.18	163.82	8.22	10.75	5.73	7.61	4.62	10.23	9.08	11.85	5.63	7.07	9.93	15.51	10.77	10	9.09	24.01	47.04	20.85	18.76	23.61	111.78	15.48	6.22	15.41	70.8	68.7	20.87	56.19	57.67	31.08	80.39	3.26	67.59	39.03
HRG	ligand	literature supported	788.06	0	0	0	0	0	0	0	0	0	0	0	0	0	0	0	0	0	0	0	0	0	0	0	0	0	0	0	0	0	0	0	0	0	0	0	0	0	0	0	0	0	0	0	0	0	0
HSP90AA1	ligand	literature supported	4915.3	370.44	330.92	261.7	296.99	114.17	90.53	826.7	264.3	121.87	743.31	254.19	234.38	448.92	411.89	243.99	343.7	270.12	277.4	222.4	455.39	366.78	567.05	283.06	324.47	245.82	390.08	339.15	293.16	399.37	353.33	572.15	584.54	122.57	663.93	360.8	839.55	205.86	301.57	552.9	196.46	383.37	749.07	170.67	368.83	81.99	684.83
HSPG2	ligand	literature supported	1662.77	271.86	293.28	185.81	208.98	439.72	260.4	158.13	68.12	91.02	26.43	1.37	57.42	3.52	0.29	0.7	0	0.12	0	0.54	7.37	16.16	1.19	0.65	0.02	1.72	0.12	0.69	238.87	247.47	274.89	181.18	26.69	98.52	5.62	2	26.43	1505.4	1424.45	958.79	1006.3	1548.85	778.99	1124.21	0	142.6	252.51
IAPP	ligand	literature supported	0.04	0	0	0	0	0	0	0	0	0	0	0	0	0	0	0	0	0	0	0	0	0	0	0	0	0	0	0	0	0	0	0	0	0	0	0	0	0	0	0	0	0	0	0	0	0	0
IBSP	ligand	putative	4.2	0	0	0	0	0	0	0	0.17	0	0	0	0	0	0	0	0	0	0	0	0	0	0	0	0	0	0	0	0	0.92	1.04	0	0	0	0	0	0	0	0	0	0	0	0	0	0	0	0
ICAM1	ligand	literature supported	4096.77	12.31	45.18	62.81	12.08	679.18	1.53	6.93	4.36	16.28	2.24	276.44	16.5	19.67	129.52	1233.48	182.99	149.49	51.92	36.46	5.79	251.71	20.15	5.78	19.92	12.03	9.04	19.32	254.32	36.57	180.97	78.58	15.71	10.22	178.1	267.55	7.06	33.56	102.88	206.53	111.74	101.41	9.73	2.89	4096.77	18.75	43.82
ICAM2	ligand	literature supported	524.76	0.18	0.75	0.87	0.6	8.33	0	0.83	0	0	0.18	77.84	0.2	75.46	9.45	26.34	188	61.11	219.84	92.87	66.37	45.25	46.83	177.87	169.28	107.79	146.7	86.54	7.46	0.89	3.47	3.16	0.24	0	2	9.34	0.04	409.41	439.05	397.6	300.35	440.32	232.72	453.36	49.66	0	2.63
ICAM3	ligand	literature supported	923.54	0	0	0	0	0	0	1.64	0	0	0	157.62	0	185.56	7.81	139.94	132.68	187.56	198.12	154.98	93.24	152.7	148.6	170.17	204.46	178.59	177.81	176.72	0	0	0	0.56	0.38	0	22.42	37.05	1.61	0	0.34	0.43	0.13	0	0.33	0.06	923.54	0	0.71
ICAM4	ligand	literature supported	43.67	0.09	0.38	0.87	0	3.16	0.24	0	0	0	0.04	4.21	2.43	4.7	2.35	5.66	9.09	5.12	43.67	0.46	17.12	11.01	0.53	0.21	0.9	1.07	0.69	0.31	1.21	0.29	0	0.03	0.1	1.84	4.95	4.59	0.54	0.53	0	0.52	0.75	0.99	0.32	0	1.98	13.08	0.3
ICAM5	ligand	literature supported	29.53	0.54	1.66	1.74	1.9	3.9	0	0.28	0	0.15	0	0.37	1.16	0.29	0.19	1.06	0.42	0.52	3.26	0.16	3.69	3.48	0.2	0	0	0	0	0.14	2.11	0.22	0.97	0.56	0.26	4.21	1.03	0.33	1.97	0	0.28	0.12	0.13	0.41	0	0	1.94	9.59	0.3
IFNA1	ligand	literature supported	not found in FANTOM5
IFNA10	ligand	literature supported	not found in FANTOM5
IFNA13	ligand	literature supported	not found in FANTOM5
IFNA14	ligand	literature supported	not found in FANTOM5
IFNA16	ligand	literature supported	not found in FANTOM5
IFNA17	ligand	literature supported	not found in FANTOM5
IFNA2	ligand	literature supported	not found in FANTOM5
IFNA21	ligand	literature supported	not found in FANTOM5
IFNA4	ligand	literature supported	not found in FANTOM5
IFNA5	ligand	literature supported	not found in FANTOM5
IFNA6	ligand	literature supported	not found in FANTOM5
IFNA7	ligand	literature supported	not found in FANTOM5
IFNA8	ligand	literature supported	not found in FANTOM5
IFNB1	ligand	literature supported	2.73	0	0	0	0	0	0	0.16	0	0	0	0.18	0	0	0	1.65	0	0	0	0.09	0	0.28	0	0	0	0	0	0	0	0	0	2.73	0	0	0	0.12	0	0	0	0	0	0	0	0	0	0	0
IFNG	ligand	literature supported	133.54	0	0	0	0	0	0	0.18	0	0	0	48.23	0	0.29	0.34	17.63	0	0	0	0.04	0	45.4	12.25	0.04	1.56	3.43	34.11	31.09	0	0	0	1.1	0.29	0	0.11	0.08	0	0	0	0	0	0	0	0	9.07	0	0.35
IFNL1	ligand	literature supported	37.05	0	0	0	0	0	0	0	0	0	0	0.13	0.1	2.64	0	0	0	0	3.71	4.19	0	12.18	0	4.2	0	0	3.94	3.06	0	0	0	0.49	0	0.19	0	3.01	0.04	0	0	0	0	0	0	0	0.66	0	0
IFNL2	ligand	literature supported	not found in FANTOM5
IFNL3	ligand	literature supported	not found in FANTOM5
IFNW1	ligand	literature supported	not found in FANTOM5
IGF1	ligand	literature supported	200.12	176.16	116.72	86.36	7.13	0	0	6.24	1.16	0.04	1.24	4.39	0	0.29	167.81	0	0	0	0	2.03	0.26	0.66	0	0.17	0.53	0.87	0.2	0.09	0.71	3.98	13.37	2.32	0.24	0	0	0.08	0.36	0.14	0.14	1.18	8.7	0.59	0	0.06	0	0	1.01
IGF2	ligand	literature supported	24568.13	372.64	394.01	1323.34	11.75	276.97	11618.56	24568.13	672.51	723.04	12.74	222.73	20.75	0	0.09	0.28	0.35	0.09	0.2	0.14	1.58	0.66	0.07	0.49	0.2	0.27	0.08	0.04	46.22	191.44	36.5	20603.66	88.68	3.12	0.43	0	7.65	16.77	48.82	73.91	5.77	130.28	10.54	57.73	0	116	33.83
IGFBP4	ligand	literature supported	6794.17	2656.87	2574.32	3235.5	2219.62	420.99	106.32	41.55	5992.47	371.84	68.74	6.6	71.18	0.29	104.97	8.42	0.14	0.37	0.28	14.32	6.58	3.66	1.75	1.1	3.39	8.22	11.33	2.45	1252.93	5558.01	1245.45	389.01	388.2	34.92	5.75	2.78	74.44	562.77	578.78	301.79	524.66	468.89	588.05	601.62	6.51	71.52	624.31
IGFL1	ligand	literature supported	50.61	0	0	0	0	0.35	0	0.2	0	0	0	0	2.96	0	0	0	0	0	0	0	0	0	0	0	0	0	0	0	0	0.05	0	0.7	0	0.37	0	0	0	0	0	0	0	0	0	0	0	5.67	0
IGFL2	ligand	literature supported	22.84	0	0.24	4.36	0	0	0.92	1.99	0	0	0.05	0	1.26	0	0	0.07	0	0	0	0	0	0	0.13	0.12	0.12	0.03	0.68	0.06	0.04	0	0	0.38	0	10.74	0	0	0	0	0	0	0	0	0	0	0	6.11	0.24
IGFL3	ligand	literature supported	337.89	0.41	1.05	13.96	0.93	0.12	1.03	0.08	0	6.63	0.08	0	0.41	0	0	0	0	0	0	0	0	0	0	0	0	0	0	0	0	0	0	0	0.03	1.28	0.3	0	0	0.22	0	0	0.08	0	0	0	0	1.31	0.42
IHH	ligand	literature supported	10.45	0.09	0.62	0	0.09	0	0.13	0.2	0	0.21	0	0.1	0	0	0	0	0	0	0	0	0.26	0	0.13	0	0.02	0	0	0.02	0	0.05	0	0	0	0	0	0	0.17	0	0	0	0	0	0	0	0	0	0
IL10	ligand	literature supported	66.5	0	0	0	0	0	0	0.1	0	0.04	0	4.65	0	0	66.5	5.12	2.11	2.76	0.73	0.09	0	1.22	0.54	0	2.96	0.45	3.88	0	0	0	0.8	4.58	0	0	3.09	0.52	0.04	0	0	0	0	0	0	0	0	0	0
IL11	ligand	literature supported	82.6	0	0.09	0	0.84	26.5	2.13	0.08	0.19	1.89	6.36	0	0.77	0	0	0	0	0	0	0	0	0.84	0	0	0	0	0	0	0	2.71	82.6	0.46	15.26	1.1	0	0	0.37	0.14	0.76	0	0	2.03	0	0	0	1.74	3.66
IL12A	ligand	literature supported	5.6	0.09	0	0	0	0.82	0	0	0.23	0.11	0.13	1.17	0.41	2.94	0	0.8	0.77	0.32	0.54	5.6	1.84	3.76	1.07	0.16	1.68	0.18	1.28	2.07	0	0.63	0	0.03	0.2	0	0	0.12	0.16	0	0	0.2	0.51	0	0.32	0.06	0	0	0.35
IL12B	ligand	literature supported	1.94	0	0	0	0	0	0	0	0	0	0	0	0	0	0	0	0	0	0.06	0.05	0	0.28	0	0	0	0	0	0	0	0	0	0	0	0	0.16	0	0	0	0	0	0	0	0	0	1.94	0	0
IL13	ligand	literature supported	124.66	0	0	0	0	0	0	0	0	0	0	0.31	0	0	0	0.07	0	0	0	0.05	0	0	0.07	0.29	124.66	7.51	0.76	0.03	0	0	0	0	0	0	0	0	0	0	0	0	0	0	0	0	0	0	0
IL15	ligand	literature supported	56.81	0.47	1.05	0.87	1.05	1.31	0.13	0.36	1.3	0.69	0.75	7.65	0.55	3.23	6.57	27.01	22.87	18.2	28.25	9.8	1.58	11.81	2.85	0.25	0.75	0.84	3.83	4.05	1.55	3.45	3.8	5.15	5.41	0.55	4.75	1.02	0.33	0.56	1.18	2.03	3.59	2.03	1.07	0.31	0.66	0.44	2.81
IL16	ligand	literature supported	483.78	2.02	3.3	2.62	1.6	0	0	1.17	0	0	0	146.88	0	43.45	45.7	93.2	138.48	152.42	131.63	216.84	49.52	20.04	138.6	266.75	222.8	483.78	254.93	210.74	0.09	3.82	13.15	1.11	0.53	0	94.11	246	0	0.38	0.3	0.82	4.68	0.74	2.34	1.19	200.47	0.44	1.84
IL17A	ligand	literature supported	1.97	0	0	0	0	0	0	0	0	0	0	0	0	0	0.78	0	0	0	0	0	0	0	0.13	0	0.35	0	0	0.01	0	0	0	0	0	0	0	0	0	0	0	0	0	0	0	0	0	0	0
IL17B	ligand	literature supported	46.56	0	0.15	0	0	0	0	0	0	0	0	0	0	0	0	0	0	0	0	0	0	0	0	0	0	0	0	0	0	0	0	0	0	0	0	0	0	0	0	0	0	0	0	0	0	0	0
IL17F	ligand	literature supported	not found in FANTOM5
IL18	ligand	literature supported	751.8	1.98	3.38	27.91	1.69	76.19	1.16	28.02	7.68	0.46	4.77	31.94	137.18	93.07	211.6	57.87	29.79	45.64	19.39	2.53	62.95	140.49	0.34	0	0.15	0.2	0.1	1.58	1.19	0.34	0	10.66	7.33	106.12	40.41	25.2	1.08	0.27	1.04	0.83	0.08	0	3.89	0.63	13.69	148.27	5.33
IL19	ligand	literature supported	3.13	0	0	0	0	0	0	0	0	0	0	0	0	0	0	0	0	0	0	0	0	0	0	0	0.02	0	0	0	0	0	0	3.13	0	0	0	0	0	0	0	0	0	0	0	0	0	0	0
IL1A	ligand	literature supported	890.01	0.11	0	0	0	0.49	0.57	1.75	0	0	0	20.25	191.66	0.88	0.16	97.52	1.34	0.77	0.06	0.69	0	89.98	0.4	0	1.3	0.03	0	0.01	0.48	0	0	5.65	0.49	31.89	2.84	10.54	0	0.27	0.83	1.73	0.16	2.98	0.39	0.76	243.2	33.58	5.7
IL1B	ligand	literature supported	15122.56	2.11	0.24	0	1.07	0.74	0	27.86	0.23	0	0.19	2950.5	155.13	155.02	1.06	15122.56	250.69	234.07	22.29	98.48	90.34	2473.05	49.34	0.08	0.37	0.47	0.31	8.61	77.34	0.05	3.89	96.24	5.28	120.82	5.15	648.46	0.04	0.22	0	1.05	1.84	0	0	0.79	8381.32	92.89	68.09
IL1F10	ligand	literature supported	not found in FANTOM5
IL1RN	ligand	literature supported	5117.21	0	0	0	0.3	9.02	11.19	57.48	0.19	2.64	0.05	81.47	119.88	2.06	1.12	722.76	15.34	25.41	4.04	5.53	0.79	193.76	1.48	0	0.04	0	0.09	0.82	0	0	0.24	14.13	0.81	295.72	765.63	27	0.37	0	0	0	0.08	0	0	0	5117.21	226.33	5.81
IL2	ligand	literature supported	not found in FANTOM5
IL20	ligand	literature supported	3.92	0	0	0	0	0	0	0	0	0	0	0	0	0	0	0	0	0	0	0	0	0	0	0	0	0	0	0	0	0	0	0	0	0.19	0	0	0	0	0	0	0	0	0	0	0	0	0
IL21	ligand	literature supported	not found in FANTOM5
IL22	ligand	literature supported	not found in FANTOM5
IL23A	ligand	literature supported	66.47	0	0	0	0	7.61	0.22	0.08	0	0	0	5.15	0	0.59	0.28	22.91	0	0.09	0	9.21	0	10.85	28.37	15.59	13.33	11.2	15.36	15.85	0	0	0.4	1.23	0.12	0.55	0.04	0.96	3.38	0	0	0	1.89	0	0	0	16.25	0.44	0.18
IL24	ligand	literature supported	449.49	0.3	0	0	0	1.29	0	0	0	0	0	0.15	3.17	0	0	0	0	0.04	0	0	0	0	0	0	0	0	0	0	0.22	0	1.22	0.49	0	0.74	0	0	0	0	0	0	0.08	0	0	0	0	1.74	0.06
IL25	ligand	literature supported	not found in FANTOM5
IL26	ligand	putative	15.24	0.11	0	0	0	0	0	0	0.17	0.04	0	0.05	0	0	0	0	0	0	0	0	0	0	0.07	0.08	4.13	0.84	1.87	0.24	0.09	3.47	0	0	0.03	0	0	0	0	0	0	0	0	0	0	0	0	0	0
IL27	ligand	literature supported	1.85	0	0	0	0	0	0	0	0	0	0	0.31	0	0	0.32	1.85	0.84	1.03	0.16	0.04	0	0.28	0	0	0	0	0	0.15	0	0	0	0	0.03	0	0	0.12	0	0	0	0	0	0	0	0	0	0	0
IL3	ligand	literature supported	5550.84	0	0	0	0	0	0	0	0	0	0	0.13	0	0.29	0	0	0	0	0	0	0	0.94	0	0	0.17	0	0.03	0.03	0	0	0	0	0	0	0	0	0	0	0	0	0	0	0	0	0	0	0
IL31	ligand	literature supported	1609.53	0	0	0	0	0	0	0	0	0	0	0	0	0	0	0	0	0	0	0	0	0	0	0	0	0	0	0	0	0	0	0	0	0	0	0	0	0	0	0	0	0	0	0	0	0	0
IL34	ligand	literature supported	4.98	0	0	0	0	0	0	0	1.95	0	0	0	0.22	0	0	0	0	0	0	0	0	0	0	0	0	0	0	0	0.31	1.41	0.24	0.03	0.14	0.55	0	0	0.04	0.09	0	0	0.16	0	0	0	0	0	0.6
IL4	ligand	literature supported	7.44	0	0	0	0	0	0	0	0	0	0	1.31	0	0	0	0	0	0	0	0	0	0	0	0.04	7.44	0.1	0	0	0	0	0	0	0	0	0	0	0	0	0	0	0	0	0	0	0	0	0
IL5	ligand	literature supported	409.9	0	0	0	0	0	0	0	0	0	0.05	0	0	0	0	0	0	0	0.06	0.24	0	0	0	0.46	80.47	0.68	0.37	0.04	0	0	0	0	0	0.19	0	0	0	0	0	0	0	0	0	0	0	0	0
IL6	ligand	literature supported	2247.05	56.67	24.57	88.98	7.92	4.34	0	0.58	1.01	1.19	3.64	2.52	1.98	0	0	128.33	0.57	0.31	0.16	27.39	0	273.75	0.07	0.08	0.05	0.05	0	0.01	65.54	64.53	256.72	22.22	1.85	0.92	0.43	6.4	0.49	20.61	30.55	2.71	2.59	46.12	9.55	11.85	4.61	0.44	136.84
IL7	ligand	literature supported	24.7	6.62	2.28	0.87	1.9	0	0	0	0.17	0.54	0.89	6.08	0	4.99	10.8	8.62	1.48	1.41	2.64	24.7	11.06	5.35	2.46	0.24	13.15	0.27	2.79	0.91	0.81	0.72	0.4	1.13	0.29	0.18	3.53	0.4	0	0.24	0.37	0.87	1.64	0	0.04	0	1.32	0	0.72
IL8	ligand	literature supported	139717.32	1.39	4.26	16.57	24.49	98.85	0.13	46.37	3.29	7.53	5.31	4684.74	14.69	253.67	10.8	12834.93	367.26	673.82	70.13	116.21	13.7	4518.22	23.34	0.08	1.6	0.29	0.34	19.43	64.4	40.75	477.52	298.78	56.62	1.66	19.27	401.67	0.16	140.27	185.1	89.35	484.58	177.4	17.12	26.36	139717.32	2.18	51.31
IL9	ligand	literature supported	2.96	0	0	0	0	0	0	0	0	0	0	0.13	0	0	0	0	0	0	0	0	0	0	0	0	0	0	0	0	0	0	0	0	0	0	0.06	0	0	0	0	0	0	0	0	0	0	0	0
INHA	ligand	literature supported	143.6	0	0.38	0	0	0	1.1	14.22	0	0	0	0.58	0	0	0	0	0	0	0	0	0.26	0.28	0	0	0	0	0	0	0.04	0	0	143.6	0	0	0	0	0	0	0	0	0	0	0.04	0	0	0	0.18
INHBA	ligand	literature supported	487.35	96.86	244.24	200.64	35.94	39.04	47.18	2.09	14.69	7.56	16.18	0.44	13.57	0	0	4.77	0.21	0.22	0	0.29	0	1.96	0	0	0	0.05	0	0	5.56	95.12	230.01	81.57	56.19	27.31	26.22	0.33	0.13	3.84	9.21	10.79	2.61	21.43	1.37	4.3	0.66	22.24	65.49
INHBB	ligand	literature supported	9.22	0.88	1.11	0.87	4.1	0.12	0.5	0.34	0.23	0	1.41	0.15	0	0	0	0	0	0	0.1	0.05	0	0	0	0	0.05	0	0	0	0.09	2.35	0.24	0.67	0.7	0	0	0	0.3	0.31	0.44	0.76	1.13	0	0.07	0.06	0	0	0
INHBC	ligand	literature supported	171.86	0	0	0	0	0	0	0	0	0	0	0	0	0	0	0	0	0	0	0	0	0	0	0	0	0	0.09	0	0	0	0	0	0	0	0	0	0	0	0	0	0	0	0	0	0	0	0
INHBE	ligand	putative	275.38	0.27	0.48	0	1.69	1.07	0.35	0.1	0.23	9.17	0.08	0	0.35	0	0	0.18	0	0	0	0	0	0	0	0	0	0	0	0	2.3	0.6	2.32	0.27	0.21	0.36	0	0	9.98	0	0	0	0	0	0	0	0	0	3
INS	ligand	literature supported	0.11	0	0	0	0	0	0	0	0	0	0	0	0	0	0	0	0	0	0	0	0	0	0	0	0	0	0	0	0	0	0	0	0	0	0	0	0	0	0	0	0	0	0	0	0	0	0
INSL3	ligand	literature supported	0.02	0	0	0	0	0	0	0	0	0	0	0	0	0	0	0	0	0	0	0	0	0	0	0	0	0.02	0	0	0	0	0	0	0	0	0	0	0	0	0	0	0	0	0	0	0	0	0
INSL5	ligand	literature supported	not found in FANTOM5
ITGB3BP	ligand	literature supported	40.91	4.73	7.98	10.47	11.5	5.2	6.53	18.33	7.06	5.79	22.48	7.45	8.39	29.36	8.28	3.34	9.76	8.38	9.69	19.81	39.24	19.58	6.52	19.72	15.83	16.16	18.9	15.2	11.02	12.93	11.5	10.43	14.92	6.26	5.52	18.23	30.34	3.39	4.24	8.47	7.77	8.9	16.41	8.02	0.66	6.98	17.12
ITIH2	ligand	literature supported	1369.84	0	0	0	0	0	0	0	0	0	0	0	0	0	0	0	0	0	0	0	0	0	0	0	0	0	0.06	0	0	0	0	0	0	0	0	0	0	0	0	0	0	0	0	0	0	0	0
JAG1	ligand	literature supported	425.92	30.23	29.71	23.55	7.57	12.73	3.64	7.63	11.25	13.47	61.86	20.01	228.34	3.52	5.49	39.58	1.76	5.5	0.45	0.28	2.11	4.12	0.46	0.08	0.16	0.18	0.06	0.34	36.33	104.13	104.33	6.86	26.29	143.62	35.13	11.01	20.14	34.96	64.81	42.92	180.13	65	20.85	43.92	11.75	152.2	23.58
JAG2	ligand	literature supported	69.78	0	0.05	0.87	0	17.21	1.3	2.16	0.17	0.07	0.05	0.77	33.85	0	0.09	0.13	0	0	0	0	0.26	1.12	0.13	0.04	0.17	2.14	0.17	0.21	0.66	0	0	2.62	0.55	52.26	0.12	1.23	2.26	17.26	19.71	20.96	33.93	41.64	12.55	37.68	0	69.78	0.3
KAL1	ligand	literature supported	44.75	0.4	1.63	0.87	0	20.11	0.59	0.63	0.06	10.36	2.6	0	0.22	0	4.41	0.25	0.14	0.05	0	0	0	0.28	0	0	0	0	0	0	10.09	2.89	0.88	4.24	7.02	0.36	0.06	0	44.75	0.14	0.16	1.85	0	0.81	0.26	0.57	0	0	0.67
KISS1	ligand	literature supported	24.57	0	0.53	1.74	0	18.77	24.57	0.18	0	1.41	0.45	0	0	0	0	0	0	0	0	0	0	0	0	0	0	0	0	0	0	0	0	6.81	0.72	0	0	0	0	0	0	0.71	0	0	0.11	0	0	0	0.3
KITLG	ligand	literature supported	161.86	25.55	11.77	10.47	12.51	7.1	4.03	4.17	51.61	8.34	35.11	0.26	13.54	0	37.8	1.19	0.14	0	0	0	0.79	0.94	0	0	0.04	0.1	0.03	0.02	16.81	52.74	7.69	4.11	53.96	8.64	4.18	0.08	6.34	11.13	23.07	81.44	11.69	15.12	9.61	19.27	0	4.8	31.22
KLK3	ligand	literature supported	0.34	0.11	0	0	0	0	0	0	0	0	0	0	0	0	0	0	0	0	0	0	0	0	0	0	0	0	0	0	0	0	0	0.06	0	0	0	0	0	0	0	0	0	0	0	0	0	0	0
KNG1	ligand	literature supported	1455.55	0	0	0	0	0	0	0	0	0	0	0	0	0	0	0	0	0	0	0	0	0	0	0	0	0	0	0	0	0	0	0	0	0	0	0	0	0	0	0	0	0	0	0	0	0	0
KRTAP4-12	ligand	literature supported	2.39	0.3	0	0	0	0	0	0	0	0	0	0	0	0	0	0	0	0	0	0.16	0	0	0.07	0	0	0	0	0	0	0	0	0	0	0	0	0	0	0	0.07	0	0	0	0	0	0	0	0
L1CAM	ligand	literature supported	282.9	0.11	0	0	0.17	0.12	2.68	0.64	0	1.18	0.32	0.05	3.91	0	0.15	0.14	0.07	0.04	0.07	3.22	0	0.28	0.93	0.08	1.8	0.3	0.99	0.41	0.65	1.58	0.49	11.2	1.17	4.39	0.31	0.08	7.45	0	0.09	0	0.47	0	0	0.06	0	13.96	1.22
LACRT	ligand	literature supported	0	0	0	0	0	0	0	0	0	0	0	0	0	0	0	0	0	0	0	0	0	0	0	0	0	0	0	0	0	0	0	0	0	0	0	0	0	0	0	0	0	0	0	0	0	0	0
LAMA1	ligand	literature supported	38.39	4.63	2.35	0	0.93	0	0	0	3.99	2.4	12.65	0	0.53	0	0	0	0	0	0	0	0	0	0	0	0	0	0	0	16.14	0.6	0.64	0.58	1.91	1.65	0	0	16.68	0.22	0	0	0	0	0	0	0	6.98	0.53
LAMA2	ligand	literature supported	286.64	286.64	249.06	69.79	90.76	3.69	1.36	1.71	6.72	9.18	4.54	20.52	1.31	1.17	0.57	33.21	10.62	4.93	2.86	1.62	0	2.9	0.8	0.45	0.66	0.46	0.5	0.94	244.73	20.75	21.44	9.46	5.01	0.74	0.32	1.52	2.35	2.32	3.02	2.96	1.2	9.87	0.38	1.39	5.85	0.44	21.96
LAMA3	ligand	literature supported	2991.42	0.49	0.14	0	0.65	38.24	437.43	737.25	1.01	0.32	0.96	2.27	325.07	0	0	0.18	0	0	0	0	0.53	0.28	0.07	0.08	0	0.07	0	0.1	0.3	1.16	1.22	699.67	0.12	121.46	0	0	0.33	1.87	2.32	4.35	2.53	4.75	3	0.99	0	127.34	1.55
LAMA4	ligand	putative	431.4	80.49	155.06	34.89	182.88	31.18	0	0.18	85.01	27.72	42.98	0.26	0.31	0	0	0.63	0.07	0	0	0.05	0	0	0	0	0	0	0	0	182.24	114.07	55.11	14.33	20.44	0	0	0	0.42	179.29	127.75	431.4	216.47	167.69	186.38	177.44	0	0	118.6
LAMA5	ligand	literature supported	286.39	1.1	1.17	2.62	1.68	135.82	39.71	82.53	93.01	29.01	23.2	0.85	97.21	0	0.07	0	0.07	0	0.1	5.95	0	0.66	0	0.2	0.04	0.29	0.03	0.05	24.15	5.35	10.3	77.35	51.3	148.8	0.8	7.33	34.01	40.87	91.27	75.94	34.57	58.29	30.49	42.51	0	188.83	13.51
LAMB1	ligand	literature supported	384.29	189.68	209.76	68.91	201.85	20.66	99.28	95.59	151.84	49.18	43.88	2.5	48.98	0	0	0.26	0.07	0	0	0.05	0.79	0	0	0.12	0.02	0	0	0	329.72	74.7	82.88	101.28	111.62	25.53	1.1	0	33.32	125.71	166.7	320.7	131.26	204.93	173.98	134.89	0	28.35	139.74
LAMB2	ligand	literature supported	449.53	256.93	253.36	182.32	126.67	99.49	155.83	151.82	256.57	191.42	90.85	1.42	34.4	9.98	47.31	6.24	1.27	5.06	0	0.04	10.54	4.32	0	0	0	0	0	0.13	216.4	300.52	256.85	134.13	71.39	74.28	20.23	0.84	19.66	116.75	130.53	257.17	222.59	154.17	80.32	92.75	1.94	84.6	114.85
LAMB3	ligand	putative	1483.32	8.29	4.95	0	11.55	155.9	347.69	302.99	3.85	0.68	0.69	13.07	1124.76	0	0.07	40.53	5	6.59	0.99	0.19	0.26	1.68	0.27	0	0.11	0	0	0.07	1.26	10.1	15.96	77.2	1.13	615.73	6.9	0.98	0	5.48	4.01	3.58	3.41	4.23	0.55	4.4	69.86	930.19	2.36
LAMC1	ligand	putative	446.35	398.29	446.35	155.28	269.68	50.37	117.56	158.15	126.33	59.07	70.55	3.36	41.48	1.47	9.48	2.58	0.07	0.58	0.07	9.85	2.63	2.72	0	0.57	0.06	0.08	0.03	0	408.5	101.33	40.71	139	108.32	27.94	21.29	3.05	50.96	113.07	138.03	288.9	145.02	164.46	88.56	117.27	0	41.43	221.7
LAMC2	ligand	literature supported	4315.41	0.61	0.39	5.23	2.61	185.41	1051.36	127.39	0.95	0.42	1.74	0.57	2826.97	0	0	0	0	0	0.06	0	0	0	0	0	0.02	0	0	0	0.52	3.93	1.68	52.55	5.12	896.77	0	0	0.45	7.04	0.98	15.93	38.03	31.38	0.11	3.5	0	1424.28	1.79
LAMC3	ligand	putative	52.35	0	0.19	0	1.14	0.49	0	0.32	0.17	1.32	1.55	0	0	0.29	0	0	0	0	0	0	0	0	0	0	0	0	0	0	0.88	0	0	2.17	0.4	0	0	0	7.04	0	0	0	0.08	0	0.14	0	0	0	0
LCN1	ligand	literature supported	0.65	0	0	0	0	0	0	0	0	0	0.04	0	0	0	0	0	0	0	0	0	0	0	0	0	0	0	0	0	0.04	0	0	0	0	0	0	0	0	0	0	0	0	0	0	0	0	0	0.18
LCN2	ligand	literature supported	1959.05	0	0	0	0.17	40.76	0.37	0.85	0	0.07	0	95.54	308.47	0.59	0	0.07	0.14	0	0	0.86	0	4.48	0	0	0	0	0	0.04	0	0.36	11.7	12.39	0.27	147.4	0	0.93	0	0	0	0	4.52	0.18	0	0	120.63	49.71	0.71
LEFTY2	ligand	literature supported	17.8	0.7	2.36	0	1.69	0	0	0	0	0	2.05	0	0	0	0	0	0	0	0	0.05	0	0	0	0	0	0	0	0	0	0.05	0	2.45	0.03	0	0	0	17.8	0	0	0	0.38	0	0	0	0	0	0
LEP	ligand	literature supported	179.64	16.8	44.72	160.51	1.27	0	0	6.61	0	0	0	0	0	0	6.54	0	0	0.15	0	0	0	0	0	0	0	0	0	0	0	0	0	0.6	0	0	0	0.19	0	0	0	0	0	0	0	0	0	1.74	0
LGALS3BP	ligand	literature supported	489.51	210.45	170.03	177.08	182.62	251.95	59.67	166.5	53.94	196.07	107.07	9.38	106.53	24.37	70.08	9.71	7.31	5.38	3.35	1.46	21.86	10.27	21.53	20.32	11.25	57.71	24.36	12.02	174.95	8.54	4.14	281.53	157.67	221.8	78.92	1	22.05	1.6	3.84	2.91	3.55	2.43	0.16	0.61	1.32	228.51	100.15
LHB	ligand	literature supported	0.03	0	0	0	0	0	0	0	0	0	0	0	0	0	0	0	0	0	0	0	0	0	0	0	0	0	0	0	0	0	0	0	0	0	0	0	0	0	0	0	0	0	0	0	0	0	0
LIF	ligand	literature supported	768.06	1.28	0.49	1.74	4	36.63	0.26	0.2	6.07	44.58	34.82	1.97	1.51	0	0.16	3.87	0.07	0.73	0	0	0.53	2.06	0.27	0.21	73.75	20.43	0.99	0.05	11.02	6.54	41.98	5.07	192.04	1.65	0.13	0	0.04	0.43	0	0.09	0.08	0	0.04	0.18	1.32	0	11.8
LIN7C	ligand	literature supported	113.81	25.32	28.84	16.57	11.84	7.72	10.64	34.91	22.87	10.94	29.61	21.87	10.71	24.96	36.98	17.58	22.24	27.47	17.54	27.12	30.03	25.07	28.07	24.97	20.18	21.77	27.69	27.97	27.83	30.68	30.06	31.95	32.1	9.58	37.45	45.34	27.1	12.62	13.82	30.29	10.41	18.1	22.74	6.79	15.7	19.62	35.9
LIPC	ligand	literature supported	80.43	0.2	0.53	1.74	0.09	0	0	0	0.06	0.31	0	1.19	0	0.29	0.43	0.21	0.14	0.13	0.31	0.08	0.79	0	0.33	0.73	1.38	2.21	0.77	0.51	0.09	2.21	2.9	0.44	0.55	0.37	0.04	0.12	0	0	0	0	0	0	0	0	0.66	0	0.13
LIPH	ligand	literature supported	64.81	0	0.14	0.87	0	9.34	0.33	12.45	0	0.07	0	0.67	0.57	0	0.07	0	0	0	0	0	0.26	0	0	0.46	0.19	0.02	0.03	0.12	1.21	0	0	0.57	0.24	2.21	0.68	0	0.08	0.28	0.21	0	0.51	0	0	0	0	0.87	0.82
LPA	ligand	literature supported	0	0	0	0	0	0	0	0	0	0	0	0	0	0	0	0	0	0	0	0	0	0	0	0	0	0	0	0	0	0	0	0	0	0	0	0	0	0	0	0	0	0	0	0	0	0	0
LPL	ligand	literature supported	3229.75	540.65	340.7	13.09	973.91	1.91	2.17	40.5	0	0.91	3.62	0.7	0	0	1.82	0.51	0.91	1.74	4.68	0	3.69	0	0	0	0	0	0.1	0.06	0.94	0	1.53	6.46	1.26	0	79.91	0	0.74	0	0	0.22	0.41	0	0	0.24	0	0	1.24
LRP1B	ligand	literature supported	31.72	0.18	0.15	0	0	0	0	0	1.74	0.73	20.25	0	0	0	0	0.74	0.07	0	0.07	0	0	0.56	0	0	0	0	0	0	0	0.05	0.49	0.21	3.33	0	0	0	0.08	0	0	0.23	0	0	0	0	0	0	0.06
LRPAP1	ligand	literature supported	209.27	108.52	146.14	167.49	105.27	97.14	62.1	78.81	102.58	69.39	44.82	69.26	88.37	35.53	161.36	63.98	64.15	67.49	58.85	38.79	45.3	32.37	46.12	40.21	34.54	32.22	39.39	38.44	92.84	89.96	77.17	127.6	47.69	142.14	127.67	37.32	35.49	85.35	87.09	67.5	102.86	92.56	54.13	81.78	94.8	151.32	75.99
LTA	ligand	literature supported	29.87	0	0	0	0	0	0	0	0	0	0	1.68	0	0	0.56	2.67	0.07	0	0	3.55	0	1.4	8.86	11.15	29.87	23.13	5.47	4.67	0	0	0	0.36	0	0	0.25	1.31	0	0	0	0	0	0	0	0	1.32	0	0
LTB	ligand	literature supported	569.2	0	0	0	0.09	0.35	0	0.3	0	0	0	15.93	0.5	18.79	5.33	35.73	21.69	3.68	45.78	569.2	23.97	30.33	311.11	379.93	390.59	333.34	317.65	225.93	0	0	0	1.16	0.41	0.36	5.83	98.11	0.49	0.81	2.27	4.14	102.49	2.17	0.73	0.32	84.56	0.87	1.06
LTBP1	ligand	literature supported	2079.61	83.5	57.41	82.87	178	37.6	125.18	101.82	816.98	78.34	60.57	5.14	8.79	5.28	1.32	1.51	0.07	0.05	0.06	0.93	27.13	4.99	0.54	0	0.12	0.05	0.17	0.3	136.96	446.47	2079.61	149.58	41.61	3.48	0.04	0.08	8.4	99.24	78.98	41.45	89.35	18.08	12.48	23.62	4.57	26.17	381.13
LTBP3	ligand	literature supported	314.9	69.27	119.65	153.53	47.51	59.23	34.37	35.75	137.01	294.41	101.05	7.2	11.14	20.55	8.7	14.36	0.7	1.23	0.56	5.74	6.58	32.26	69.08	19.13	8.82	37.79	12.17	27.9	176.75	141.7	249.07	44.53	209.6	14.66	1.44	16.34	2.11	46.6	70.81	31.17	58.98	79.41	31.65	38.96	1.98	14.39	96.17
LTF	ligand	literature supported	84.77	1.11	1.11	3.49	0	1.91	0.75	0.38	0.52	4.07	2.05	84.77	0.75	2.35	0.16	0.52	0.49	0.34	0.59	1.4	1.05	2.52	0.59	1.87	0.47	1.01	0.61	0.38	0.76	0.79	0.24	0.88	0.8	0.73	0.32	0.69	0.5	0.77	0.37	0.41	1.87	0.59	0.53	0.06	37.72	0.87	0.8
LY6G5C	ligand	putative	7.78	0.79	1.59	0	2.51	2.62	1.05	0.47	1.84	2.41	0.75	1.53	1.08	6.46	1.59	2.07	0.63	2.07	0.38	0.27	1.84	3.58	2.54	4.04	4.73	1.71	2.8	3.53	0.26	1.15	1.04	0.69	1.41	0.74	0.46	1.95	0.22	3.01	4.87	3.83	4.37	5.19	4.64	2.35	0	0.87	1.29
LY86	ligand	literature supported	211.33	0	0	0	0	0	0	1.25	0	0	0	77.74	0	23.78	183.99	97.78	185.79	211.33	90.41	147.18	28.18	18.94	1.06	1.46	0.12	1.2	0.51	3.98	0	0	0	0.96	0.09	0	39.42	15.19	0	0	0	0	0	0	0	0	0.66	0	0.71
LYPD3	ligand	putative	159.88	0	0	0	0	2.13	25	159.88	0.12	0	0	2.5	31.59	0	0.18	4.46	0	0.31	0	0.05	0	1.12	0	0.2	0	0.07	0	0.1	0.81	0.14	4.87	21.77	0.16	86.42	1.46	0.33	0.12	0	0	0	0.08	0	0	0	0	74.14	0.18
LYZ	ligand	putative	34852.83	0	0	0	0	0	0	140.1	0.17	0	0	12898.09	0	2094.25	5061.06	13533.67	13840.34	34852.83	1964.78	249.69	4827.04	1070.65	52.55	10.76	72.31	24.6	40.88	317.68	0.04	0	0	56.18	12.62	0	2328.69	940.51	0.28	0	0	0	0	0	0	0	933.06	0	100.02
MADCAM1	ligand	literature supported	3.79	0.63	0.52	0	1.32	1.52	0.24	0.3	0.39	1.25	1.31	0.39	0.4	0	1.28	0.07	0.21	0.4	0.2	0.35	0.26	0.28	0.33	1.18	0.89	0.81	0.49	0.58	0.27	0.53	0	0.51	0.92	0.91	0.31	1.05	0.84	0.61	0.72	0.59	0.16	0.59	0.43	0.18	0.66	1.74	0.54
MATN1	ligand	literature supported	0.08	0	0	0	0	0	0	0	0	0	0	0	0	0	0	0	0	0	0	0	0	0	0	0	0	0	0	0	0	0	0	0	0	0	0	0	0	0	0	0	0	0	0	0	0	0	0
MBL2	ligand	literature supported	47.81	0	0	0	0	0	0	0	0	0	0	0	0	0	0	0	0	0	0	0	0	0	0	0	0	0	0	0	0	0	0	0	0	0	0	0	0	0	0	0	0	0	0	0	0	0	0
MDK	ligand	literature supported	491.31	4.08	6.5	3.49	16.88	154.51	225.01	48.63	97.07	375.01	360.73	2.32	11.35	58.72	0.89	0	0.07	0.05	0	0.41	25.28	28.79	0.13	0	0.09	0.31	0.1	0.01	219.55	47.86	37.25	34.57	412.78	40.1	0.95	0	297.1	78.88	123.51	106.79	246.07	141.49	111.69	121.08	0.66	35.32	55.58
MEPE	ligand	literature supported	0.2	0	0	0	0	0	0	0	0	0	0	0	0	0	0	0	0	0	0	0	0	0	0	0	0	0	0	0	0	0	0	0	0	0	0	0	0	0	0	0	0	0	0	0	0	0	0
MFAP2	ligand	literature supported	511.39	42.78	119.72	197.15	131.53	124.47	460.5	139.44	126.65	199.51	54.97	2.94	112.14	3.23	0	0.37	0.07	0.05	0	0	2.63	4.81	0	0	0	0	0.06	0.05	87.75	71.69	331.54	74.06	197.84	61.63	0	0	107.18	74.64	129.74	133.81	226.82	126.67	32.71	33.33	0	69.34	141.71
MFAP5	ligand	literature supported	4985.41	2323.17	3086.61	4985.41	922.97	1.95	425.53	843.46	0	2.74	91.31	8.88	31.77	0	0	3.32	0	0.04	0	0.06	0	0	0	0.04	0.05	0	0.06	0	20	35.42	15.5	1310.46	3.13	5.9	0.04	0	0	1.29	0.28	0	0.89	0.59	0	0.67	0	20.06	935.75
MFGE8	ligand	literature supported	1131.34	1101.61	1131.34	1051.17	430.31	135.66	246.42	95.63	78.27	84.19	61.59	2.67	32.22	16.15	7.15	3.28	0.21	0.29	0.06	1.64	7.9	5.65	9.74	15.63	17.65	9.23	10.6	7.78	109.42	548.29	370.41	49.25	95.21	43.4	4.16	0.82	178.32	27.85	35.34	20.35	32.26	35.49	17.74	41.79	0.66	61.49	52.2
MFI2	ligand	putative	114.57	4.66	6.12	34.89	3.8	48.25	48.17	12.41	11.15	3.67	2.47	1.56	4.23	3.82	0.77	8.67	0.56	0.74	0.48	0.37	2.9	2.52	0.46	0.04	0.37	0.44	0.57	0.33	27.06	36.24	114.57	2.89	0.7	5.12	8.19	1.11	2.48	1.11	12.3	0	8.2	3.2	0.27	0.62	9.15	5.67	7.09
MFNG	ligand	literature supported	135.75	0	0	0	0	0.25	0	0.57	0	0.07	0.05	43.03	0.31	45.21	31.8	30.86	46.68	36.34	48.54	35.62	52.41	30.38	48.2	64.08	60.14	72.34	67.73	64.87	0.72	0	0	1.59	0.39	0	48.92	11.64	0.66	104.91	124.61	86.37	55.88	90.2	79.65	135.75	61.29	0	0.53
MIA	ligand	literature supported	36.49	10.9	15.54	13.96	18.78	27.06	11.69	7.35	13.81	17.8	10.42	14.34	13.15	12.62	15.44	18.8	22.09	15.01	26.75	36.49	12.91	12.87	11.79	13.55	15.87	13.02	17.34	19.49	12.51	11.03	26.31	13.26	8.95	11.75	26.36	35.98	7.36	12.08	9.17	11.32	21.39	12.84	8.74	12.52	9.77	13.52	8.63
MLLT4	ligand	literature supported	34.04	1.66	1.48	1.74	1.29	8.27	9.74	34.04	3.35	3.02	14.23	3.15	10.06	0.59	1.42	5.55	0.91	0.85	1.74	4.92	0.26	2.06	3.75	1.27	6.72	2.36	1.84	2.36	9.19	3.51	7.8	13.87	7.77	6.43	3.02	2.25	17.51	12.24	10.47	21.37	18.85	6.99	20.53	9.99	22.29	8.29	3.71
MLN	ligand	literature supported	1.11	0	0	0	0	0	0	0	0	0	0	0	0	0	0	0	0	0	0	0	0	0	0	0	0	0	0	0	0	0	0	0	0	0	0	0	0.08	0	0	0	0	0	0	0	0	0	0
MMP1	ligand	literature supported	9446.96	0.5	0	0	9.54	99.29	0	0.49	6.72	1.94	0.81	0.21	30.33	0	0	1.25	0	0	0	0	0	0	0	0	0	0	0	0.02	58.77	6.21	862.93	8.16	4.11	0.19	0.57	0	0.04	2799.65	945.57	2496.88	823.5	659.07	9.4	1850.75	0	2.18	4956.44
MMP12	ligand	literature supported	829.04	0	0	0	0.63	0	0	0.44	0	0	0	0	0	0	0.11	0	0	0	0	0	0	0	0	0	0	0	0	0	0	0.05	0	20.27	0.06	0	829.04	0	0	0	0	0	0	0	0	0	0	0	0.37
MMP13	ligand	literature supported	190.02	0	0	0	0	0.12	0	0	0.29	0.52	0.09	0	0.31	0	0	0	0	0	0	0	0	0	0	0	0	0.02	0	0	0	0.29	190.02	0	0.42	0	0	0	0	0	0	0	0	0	0	0.06	0	0	0.35
MMP2	ligand	literature supported	2481.34	1319.97	1979.02	892.4	1440.5	13.38	94.12	2.7	247.25	417.68	86.4	1.08	13.92	4.11	4.96	1	0	0	0	0	1.84	1.78	0.07	0	0.06	0.03	0	0	299.7	382.21	1631.98	280.49	56.66	0.92	0.27	0.12	11.74	272.47	171.47	10.3	61.77	301.57	50.6	159.29	0	21.37	846.41
MMP7	ligand	literature supported	914.39	0.59	2.33	61.06	2.53	3.63	0	0	0	0.75	4.27	0	0	0.29	1.16	0	0	0	0	0.09	0.26	0.66	0	0	0.05	0	0	0	0	0.05	0.73	45.55	0.72	0	12.51	0	0.16	0.35	0	0.22	0	3.65	0.22	2.35	0	0.44	9.93
MMP9	ligand	literature supported	12410.8	0	0	0	0.3	0	27.91	1.53	0	1.47	1.33	20.44	40.2	0.59	31.32	12.64	0.21	1.71	0.06	0.62	0	1.12	0.33	0	0.06	0.05	0	0.55	0	1.44	24.02	6.16	5.76	33.21	412	0.35	3.36	0	0.18	0	0.08	0	0	0	352.06	102.05	72.18
MST1	ligand	literature supported	2.62	0.21	0.2	0	0	0.7	0	0.8	0.06	0.18	0.19	0.1	0.31	0	0	0.07	0.49	0.52	0.59	0.51	0	0	0.27	1.33	0.97	1.57	0.68	0.74	0.86	0.05	0	0.73	0.16	0	0.06	0	0.12	0.29	0	0.09	0.16	0	0.26	0.24	0	0.44	0.77
MSTN	ligand	literature supported	5.97	0	0.09	0	0.09	0	0	0	0.46	0.04	0.29	0	0	0	0	0	0	0	0	0	0	0	0	0	0.02	0	0	0	0	0	0	0	0.03	0	0	0	0.08	0	0	0	0	0	0	0	0	0	0
MUC2	ligand	literature supported	12.79	0	0	0	0	0	0	0	0	0.07	0	0	0	0	0	0	0	0	0	0	0	0	0	0	0	0	0	0	0	0	0.24	0	0	0	0	0	0.12	0	0	0	0	0	0	0	0	0	0
MUC7	ligand	literature supported	2.73	0	0	0	0	0	0	0	0	0	0.08	0	0	0	0	0	0.07	0	0	0	0	0	0	0	0	0	0	0	0	0	0	0	0	0	0	0	0.12	0	0	0	0	0	0	0	0	0	0
MYOC	ligand	literature supported	32.3	0.09	0.82	0	0	0	0	0	0	0	0	0	0	0	0	0	0	0	0	0	0	0	0	0	0.04	0	0	0	2.2	5.27	0	0.03	0.13	0	0	0	0	0	0	0	0	0	0	0	0	0	0
NAMPT	ligand	literature supported	11594.41	77	72.96	44.49	95.76	19.92	13.27	107.09	95.43	21.13	53.57	545.42	104.86	41.69	56.64	1628.55	299.16	368.89	269.06	67.2	29.76	230.12	124.75	24.72	88.01	25.21	29.01	50	808.51	59.97	151.63	87.27	57.68	17.13	26.75	91.38	84.48	111.79	93.76	139.39	77.26	160.91	210.24	77.27	8532.55	24.42	52.89
NCAM1	ligand	literature supported	284.37	0.63	1.76	0.87	0.17	2.19	0	6.93	1.66	24.5	52.96	18.86	0.1	0	0.22	6.74	0	0.09	0	0.1	0	0.84	0.13	0	0	0.19	0.22	3.7	8.48	0.1	0.8	1.46	13.57	0	0.21	1.8	5.7	0.05	0	0.57	7.78	0	0	0.18	1.94	0	2.31
NCAN	ligand	putative	182.4	0	0	0	0	0	0	0	0	0.54	6.83	0	0	0	0	0	0	0	0	0	0	0	0	0	0	0	0	0.07	0	0	0	0	0	0	0	0	2.53	0	0	0	0	0	0	0.06	0	0	0
NDP	ligand	literature supported	23.07	0	0	0	0.63	0	0	0.16	2.21	1.15	16.33	0	0	0	0	0	0.14	0	0	0	0.26	0	0	0	0.06	0	0.12	0	0.09	0.82	20.8	5.09	1.92	0	9.11	0	0.12	0.56	0.37	0.22	0.13	0.37	0.15	0	0	0	0.18
NGF	ligand	literature supported	54.08	4.99	14.74	54.08	2.07	5.17	1.4	11.8	0	16.72	0.63	0.15	5.1	0	0	0.96	0	0	0	0	0	0	0	0	0	0	0	0	8.48	27.54	51.19	4.16	1.55	2.56	0	0	0.78	0.22	0	0	0.86	0.18	0	0.12	0	0.44	18.52
NID1	ligand	literature supported	736.56	263.75	379.67	102.94	272.29	14.98	7.02	0.52	184.41	60.03	21.81	3.42	0.72	0	3.52	10.46	13.25	7.39	7.55	0.04	3.16	1.96	0.07	0	0	0	0	0.08	84.47	69.53	19.06	65.67	20.55	0.19	0.33	0.44	10.66	49.94	43.25	127.64	193.3	64.59	75.68	53.84	0	1.31	51.52
NID2	ligand	literature supported	290.81	31.68	47.46	31.4	41.35	14.45	97.69	30.25	96.14	38.51	6.24	0.15	0.31	0	0	0.18	0	0	0	0	0.53	0	0	0	0	0	0	0.02	142.43	22.65	20.43	14.9	9.78	0.19	0.06	0	1.9	35.58	9.9	5.49	19.59	10	6.66	10.72	0	0.44	52.5
NLGN1	ligand	literature supported	22.51	0.72	0.71	0	0.6	0.12	0	0.28	5.15	3.46	21.95	0.05	0	0.59	0	0.25	0.07	0	0	0	1.05	2.26	0	0	0	0.05	0	0	2.36	5.75	0	0.24	20.22	0.18	0	0	2.17	4.67	5.27	0.55	0	1.99	9.43	8.38	0	0	0.84
NLGN2	ligand	literature supported	not found in FANTOM5
NLGN3	ligand	literature supported	62.65	0.18	2.18	0.87	0.17	0	0.13	1.19	2.38	3.42	4.5	0.88	0	0.29	0	0.07	0	0	0	0.03	0	0	0	0	0	0	0	0	0	0.1	0.73	0.35	0.67	0	0	0	4.51	0	0	0	0	0.41	0.07	0.12	0	0	0.35
NMB	ligand	literature supported	132.88	43.12	14.1	3.49	25.33	10.36	3.05	9.7	2.63	6.52	4.3	1.16	9.63	1.76	1.22	0.81	0.14	0.09	0	1.18	1.84	1.22	1.54	1.54	0.78	0.36	1.11	1.2	2.46	7.13	5.86	3.12	3.96	6.82	17.64	2.92	4.54	6.63	4.69	4.6	6.52	3.72	3.29	2.73	0	3.92	4.03
NMS	ligand	literature supported	not found in FANTOM5
NMU	ligand	literature supported	43.93	0	0.67	0	0.09	8.52	0.13	0.16	0.87	4.99	21.23	0	6.12	0.29	0	0	0	0	0	0	9.22	0	0.07	0	0.16	0	0.3	0.01	0.7	0.17	0	1.7	6.7	43.93	0	0	12.31	0.19	0.07	0.17	0	0.41	0.31	0	0	15.26	0.49
NODAL	ligand	literature supported	20.76	0	0	0	0	0	0	0	0	0	0	0	0	0	0	0	0	0	0	0	0	0	0	0	0	0	0	0	0	0	0	0	0	0	0	0	20.76	0	0	0	0	0	0	0	0	0	0
NOV	ligand	literature supported	104.64	3.74	2.38	24.43	0.21	2.22	0.13	4.51	1.82	1.1	1.04	1.91	0	3.23	3.41	0.67	0.84	0.34	0.51	0.16	1.32	1.6	0	0	0	0	0	0.12	2.31	5.63	0.24	2	0.72	0.19	0.54	0	0.13	0.1	0.09	1.61	1.57	0	0.08	0.32	31.95	0	5.42
NPB	ligand	literature supported	10.25	0.59	1.07	1.74	0.26	0.59	2.83	2.3	1.57	2.48	5.8	0	0.25	0	0.07	0	0	0	0	0	0	0	0	0	0.04	0	0	0	1.46	1.46	0.49	0.7	1.52	0	0.49	0	0.86	0.33	0.28	0.32	0.08	0	0.18	0.12	0	0.87	0.8
NPFF	ligand	literature supported	0.66	0	0	0	0	0	0	0	0	0	0	0	0	0	0	0	0	0.04	0	0.05	0	0	0	0	0.02	0.05	0	0	0	0	0	0	0	0	0	0	0.66	0	0	0	0	0	0	0	0	0	0
NPNT	ligand	literature supported	44.07	0	0.89	0	0	5.72	0.11	0	0	0	0.09	0.05	0.1	0	0	0	0	0	0	0	0	0.66	0	0	0	0	0	0	0	0	0	0.21	0.03	6.82	0	0	0.12	0	0	0.52	0	0	0	0.06	0	1.74	0
NPPA	ligand	literature supported	1.07	0	0	0	0	0.47	0	0	0	0	0	0	0	0	0	0	0	0	0	0	0	0	0	0	0	0	0	0	0.3	0	0	0	0	0	0	0	0.04	0	0	0	0	0	0	0	0	0	0
NPPB	ligand	literature supported	639.21	0	0.05	0	0.09	371.33	0.13	0.64	0	0	0.13	0	0	0	0	0.92	0	0	0	0	0	0	0	0	0	0	0	0	89.7	0	0	9.13	0.44	0	0	0	1.96	0.23	0.14	0	0	0	0	0.18	0	0	13.7
NPPC	ligand	literature supported	4.14	0	0.05	0	0	0	0	0.1	0	0.04	0.04	0.21	0	0.29	0	0.34	0	0	0	0.09	2.11	0.28	0.39	0	0.25	0.05	0.03	0.42	0	0.05	0.24	0.53	0.13	0	0.09	1.22	4.14	0	0.32	0	0	0.41	0	0.06	0	0.44	0
NPS	ligand	literature supported	not found in FANTOM5
NPVF	ligand	literature supported	0.31	0	0	0	0	0	0	0	0	0	0.1	0	0	0	0	0	0	0	0	0	0	0	0	0	0	0	0	0	0	0	0	0	0	0	0	0	0	0	0	0	0	0	0	0	0	0	0
NPW	ligand	literature supported	55.97	7.2	6.4	4.36	5.83	11.11	0.72	0.2	25.77	9.55	3.31	0.05	2.38	54.9	0	0	0	0	0	0.04	43.46	8.75	0	0	0.08	0	0	0	7.85	13.92	1.22	15.22	13.19	3.12	2.14	0	11.64	3.19	7.71	0.63	2.81	10.82	6.75	4.3	0	15.26	3.58
NPY	ligand	literature supported	466.27	0	0	0	0.17	0.35	0	0.1	0	5.39	64.23	0	0	1.17	0	0	0	0	0	0.11	5	0	0	0	0	0	0	0	0	0	0	0	0.12	0	0	0	0.71	0	0	0	0.08	0	0	0.06	0	0	2.13
NRG1	ligand	literature supported	171.09	4.53	0.91	2.62	0.42	4.37	0.13	1.15	1.49	4.05	171.09	18.98	50.11	0	0	18.32	3.31	40.23	0.13	0.56	0	1.78	0	0.12	0	0.03	0.06	0.61	2.66	1.45	2.9	0.84	4.5	46.14	0.06	0.49	1.31	40.54	43.6	9.13	0.39	21.64	27.74	23.94	0	17.44	30.02
NRG2	ligand	literature supported	5.48	0.11	0.05	0	1.33	0	0	0.1	0	0.89	3.43	0.05	0	0	0	0	0	0	0	0.05	0	0	0	0	0	0	0	0.06	0	0.58	0	0.03	0.69	0.91	0.1	0	0.08	0	0.51	0	0	0.18	0.55	0.83	0	0	0.18
NRG3	ligand	literature supported	10.94	0	0	0	0	0	0	0.2	0	0.12	1.73	0.15	0	0	0	0	0	0	0	0	0	0	0	0	0	0.04	0	0	0.04	0	0	0.11	0.31	0	0	0.12	2.42	0.57	1.12	0.87	3.54	0.55	2.1	2.79	0	0	0
NRG4	ligand	literature supported	14.59	0	0.33	0	0	0	0	14.59	0	0	0	0.49	0.2	0.59	0	0.27	0.07	0.43	0	0	0.79	0	0	0	0	0	0	0	0	0	0	3.25	0.03	0	0.04	0	0.16	0	0	0	0	0	0	0	0	0.44	0
NRTN	ligand	literature supported	not found in FANTOM5
NTF3	ligand	literature supported	33.22	0.88	5.06	4.36	2.53	0.12	0.13	0.8	0.46	3.21	1.91	0.1	0	0	0	0	0	0	0	0	0	0	0	0	0	0	0	0	0.81	5.66	1.86	1.04	3.85	0	0	0	1.52	0	0	0.33	0.24	0	0	0	0	0	0.56
NTF4	ligand	literature supported	not found in FANTOM5
NTN1	ligand	literature supported	48.72	0.68	0.86	0.87	2.76	4.84	1.21	0.74	0.12	7.48	17.87	0.15	0.1	0	0	0.69	0.07	0.04	0.07	0.29	0.53	0.28	0.2	0	0	0	0	0.07	0	5	2.19	0.7	0.06	1.11	0.87	0	1.02	0.05	0.21	0.23	0.46	0.41	0	0	0.66	2.18	0.95
NTN3	ligand	literature supported	2.98	0.09	0	0.87	0.09	0	0.13	0	0.06	1.34	1.12	0	0	0	0	0	0	0	0	0.04	0.26	0	0	0	0	0	0	0	0.09	0.48	0	0.14	0.52	0.19	0	0	1.42	0	0	0	0	0	0	0	0	0	0
NTN4	ligand	literature supported	200.19	4.37	13.56	26.17	3.23	12.98	20.39	4.53	29.68	5	6.62	0.8	3.84	0	0	0.41	0	0	0	0	0	0	0.67	0	0.21	0	1.49	1.79	9.94	102.73	43.39	22.64	7.74	2.95	0	0	1.02	38.55	41.37	200.19	96.06	53.03	27.42	13.79	1.94	4.36	37.7
NTNG1	ligand	literature supported	56.37	1.26	1.2	0	2.56	1.21	0.11	0	0.68	3.13	15.02	0.15	0.63	0	0	0	0	0	0.13	2.97	0	0	0	0	0	0	0.06	0.01	0.39	0.68	0.24	0.12	8.54	3.68	0	0	1.95	1.7	0.37	2.81	0.66	0.41	0.04	0.76	1.94	0	1.3
NTNG2	ligand	literature supported	52.11	4.79	4.11	7.85	4.42	0.59	0.13	0.59	1.61	1.69	1.32	8.79	0.12	7.34	0.69	6.01	1.27	5.16	0.57	0.99	3.69	4.32	2.34	1.48	7.24	1.68	2.47	3.81	2.23	26.53	3.56	0.21	0.78	0	0.33	0.12	0.51	0	0.21	0.09	0	0	0.2	0.12	52.11	0	3.56
NTS	ligand	literature supported	56.5	0	0	0	0	0.12	0	0	0	0.04	0	0.05	0	0.29	0	0	0	0	0	0	0	0	0	0	0	0.05	0	0	0.22	0	0	0.11	1.06	0	0	0	23.48	0	0	0	0.08	0	0	0	0	0	0
NXPH1	ligand	literature supported	8.94	0	0	0	0	0	0	0	0	0	0	0.05	0	0	0	0	0.07	0	0	0	0	0	0	0	0.02	0	0	0.01	0	0	0	0	0	0	0	0	0	0	0	0	0	0	0	0	0	0	0
NXPH2	ligand	literature supported	4.68	0	0	0	0	0.35	0	0.79	0	0.87	1.28	0	0	0	0	0	0.07	0	0	0	0	0	0	0	0	0	0	0	0.98	0	0	0	0.38	0	0	0	1.25	0	0	0	0	0	0	0	0	0	0
NXPH3	ligand	literature supported	11.87	6.25	5.86	7.85	0.84	1.52	0.22	1.34	0.17	0	0.19	0.05	0.31	0	0.07	0	0	0	0	0	0	0	0	0	0.04	0	0.03	0	0.04	7.55	1.53	0.7	0	0	5.3	0.16	1.26	0.59	0	0.22	1.05	0.18	0.82	0.18	0	0	0.86
OBP2A	ligand	literature supported	not found in FANTOM5
OLAH	ligand	putative	74.15	18.99	7.64	74.15	0.93	0.61	0	0	1.73	0.43	1.32	0	0.12	0	0	0	0	0.05	0	0	0	0	0.14	0.29	0.56	0.07	0	0	0.04	0	0	0.21	0.39	0.37	0.06	0	0.04	0	0.37	0.23	0.86	0	0.03	0.06	0	0	0
OLFM2	ligand	literature supported	87.86	23.04	6.4	0.87	44.46	1.21	0	0.4	1.3	11.03	58.93	0.52	0	0	0.58	0.26	0	0	0	0	0	0.28	1.88	12.93	15.25	12.69	9.72	8.42	0.94	75.1	8.76	0.79	0.29	1.28	0.06	0	51.88	0	0	0	0.33	0.41	0.07	0.06	0.66	1.31	0.99
OMG	ligand	literature supported	3.33	0	0	0	0	0	0	0.1	0	0	0	0.05	0	0	0	0	0	0.04	0	0	0	0	0	0	0	0.05	0.09	0	0	0	0	0	0	0	0	0	0.12	0	0	0	0	0	0	0	0	0	0
ORM1	ligand	literature supported	24.68	0	0	0	0	0	0	0	0	0	0	0	0	0	0	0	0	0	0	0	0	0	0	0	0	0	0	0	0	0	0	0	0	0	0	0	0	0	0	0	0	0	0	0	0	0	0
OSM	ligand	literature supported	2012.18	0	0	0	0	0	0	1.51	0	0.1	0	225.67	0	17.62	0.4	147.27	33.88	96.41	9.42	3.55	10.01	41.02	14.85	9.51	31.9	10.78	9.12	5.96	0	0	0	3.62	0.23	0	3.12	15.42	0.04	0	0	0	0	0	0	0	2012.18	0	0.71
OSTN	ligand	literature supported	8.33	0	0	0	0	0	0	0	0	0	0	0	0	0	0	0	0	0	0	0	0	0	0	0	0	0	0	0	0	0	0	0	0	0	0	0	0	0	0	0	0	0	0	0	0	0	0.06
OXT	ligand	literature supported	3.29	0.11	0.15	0.87	0.6	0	0	0	0	0	0	0	0	0.29	0	0	0	0	0	0	0.26	0.66	0.33	0.2	0.05	0.18	0	0.01	0.81	0.22	0	0	0	0	0.32	0	0	0	0	0	0	0	0	0	0	0.44	0
P4HB	ligand	putative	1387.69	724.83	715.05	1236.1	623.95	986.77	671.27	239.34	435.91	427.4	202.78	83.67	544.32	145.92	114.69	112.76	39.69	69.53	18.53	26.94	186.21	56.3	39.52	23.85	60.5	58.82	45.09	29.92	768.01	542.45	876.17	476.75	301.89	791.05	322.18	210.75	102.23	592.6	731.8	416.6	540.37	599.11	309.18	446.79	33.26	1061.02	867.03
PAPLN	ligand	putative	49.95	0.18	0.14	0	0	0	0	0.08	3.31	4.74	2.41	0.1	0	0	0.99	0.45	0.21	0.05	0	0	0	0	0	0	0	0	0	0.01	16.17	0.63	0.24	1.48	23.72	2.58	0.86	14.67	1.69	0.22	0.14	4.45	27.01	0.55	2.87	0.51	0	0	0.18
PCSK9	ligand	literature supported	158.26	12.95	17.19	20.06	9.53	43.73	49.15	0	2.05	5.11	2.43	0	65.61	0	0	0	0	0	0	0	0	0	0	0	0	0	0	0	2.8	0.41	0.73	0.03	12.32	158.26	0.2	0	22.03	0.43	0	0.11	0.08	0	0.21	0	0	130.39	1.41
PDAP1	ligand	literature supported	278.14	104.19	87.17	95.96	104.62	277.13	156.54	110.58	105.29	225.71	153.34	59.81	112.35	65.47	59.43	61.05	39.22	42.96	38.03	51.96	54.52	45.09	54.97	46.54	49.84	56.5	45.52	57.18	126.16	132.06	149.07	98.18	128.79	236.38	54.68	41.86	135.84	166.58	135.82	98.06	107.57	144.35	172.9	109.34	54.74	214.99	144.82
PDGFA	ligand	literature supported	181.76	6.73	9.47	5.23	4.78	45.12	11.72	21.59	0.74	16.79	10.12	2.9	76.95	0.29	0.09	4.69	0.78	0	0.07	1.13	0.26	33.73	0.07	0.04	0.72	0.34	0.21	0.45	20.1	25	99.37	26.23	4.88	56.3	14.15	0.24	32.95	44.85	70.56	29.74	37.26	79.39	31.41	61.55	1.94	132.14	8.33
PDGFB	ligand	literature supported	350.24	0	0.09	2.62	0.09	48.19	56.92	33.28	0	9.12	3.81	0.67	2.28	0.29	38.73	1.58	0	0	0	0.09	0.26	1.5	0.6	0.4	0.13	0.04	0.48	1.87	7.15	0	0.49	41.16	15.61	4.75	21.14	4.86	0.74	112.14	124.56	151.31	221.91	197.37	61.86	85.29	0	4.36	0.37
PDGFC	ligand	literature supported	90.05	28.39	14.84	14.83	12.01	15.5	23.34	4.39	21.02	33.92	23.06	6.5	11.4	11.45	84.93	11.54	14.03	8.63	15.04	0.06	10.01	14.48	0.07	0	0.05	0	0	0.18	27.52	36.11	75.07	48.58	90.05	14.16	25.31	9.14	1.82	4.56	4.49	6.68	13.46	6.81	1.46	2.33	2.6	13.96	21.9
PDGFD	ligand	literature supported	101.68	101.68	87.84	96.83	15.99	0.72	0.92	5.22	17.04	0.99	15.05	9.55	0	4.11	1.92	5.86	0	0	0	0.64	3.95	10.73	0.59	0	0.05	0	2.25	11.29	39.07	0.6	1.19	5.96	1.42	0.18	0.15	0.51	1.84	5.84	2.77	30.62	5.01	3.72	3.49	3.21	0	0	6.71
PDYN	ligand	literature supported	0.54	0	0	0	0	0	0	0	0	0	0	0	0	0	0	0	0	0	0	0	0	0	0	0	0.05	0	0	0	0	0.12	0	0	0	0	0	0	0.54	0	0	0	0	0	0	0	0	0	0
PENK	ligand	literature supported	4646.46	7.91	5.95	0.87	10.7	0	0	0	2.4	0.08	1.6	0	0	0	0	0	0	0	0	0	0	0	0.07	0	0	0	0	0.03	0	2018.99	4646.46	0.84	0.59	0	0	0	0.21	0	0	0	0	0	0	0.18	0	0	10.35
PF4	ligand	literature supported	327.84	9.31	6.26	7.85	2.19	5.95	0	0.2	0.46	0.45	0.13	111.71	0	41.69	6.8	10.55	0.21	0.15	0.25	41.67	119.31	327.84	1.65	0.16	0.09	0	0	11.18	17.02	1.76	0.24	0	0.31	0	0.06	3.44	1.68	0	0.21	0.11	0.43	0.18	0.34	0.83	101.62	0	0.8
PGF	ligand	literature supported	478.12	1.31	0.33	0	0.94	3.43	0	5.7	0.52	15.55	0.97	0.05	67.37	0	0.07	0.18	0	0	0	0	0	0.28	0.07	0	0.02	0	0	0.02	7.78	16.98	25.46	52.41	3.5	22.74	0.13	0	1.72	478.12	348.91	155.82	293.39	324.72	40.97	464.79	0	45.35	2.32
PI3	ligand	putative	803.87	0	0	0.87	0.17	0.47	0	0	0	0	0.04	0.65	284.73	0	0.07	0	0	0	0	4.39	0	0.56	0	0	0	0	0	4.06	0.27	0.6	0	0.67	0.12	445.37	0.1	0.12	0	0.14	0.14	0	1.76	1.8	0	0	737.6	317.91	1.48
PIGF	ligand	literature supported	64.55	39.52	45.97	64.55	30.98	30.14	26.37	25.51	48.46	32.25	49.34	10.3	22.89	40.22	43.41	11.6	33.85	24.92	36.89	35.31	35.03	20.68	8.72	34.3	32.04	32.55	30.91	32.27	26.35	46.34	40.36	31.15	40.07	30.42	18.23	28.8	28.75	17.24	17.15	42.5	18.8	30.2	25.67	16.95	2.64	37.5	36.04
PIP	ligand	literature supported	18.36	0	0	0	0	0	0	0	0.17	0	0	0	0	0	0.87	0	0	0	0	0	0	0	0	0	0	0	0	0	0	0	0	0	0	0	0.15	0	0	0	0	0	0	0	0	0	0	0	0.54
PKM	ligand	putative	6025.14	1372.47	1228.04	1974.97	1242.75	4803.27	2500.53	1095.11	2238.08	3526.58	1668.77	397.62	5538.8	264.83	424.52	655.7	428.96	726.35	257.71	167.24	294.73	116.58	260.36	189.26	385.45	372.89	313.75	184.75	1804.89	2156.88	2133.05	872.97	1809.39	4362.57	1569.21	146.72	800.93	1902.07	1785.37	904.51	1142.61	1474.41	868.84	2069.07	158.69	4661.41	1729.96
PLA2G10	ligand	literature supported	not found in FANTOM5
PLAT	ligand	literature supported	2268.07	48.76	109.04	177.08	16.45	119.35	368.23	2.68	40.96	165.39	39.2	0	9.49	0	0	0.55	0	0	0	0	1.32	0	0	0	0.02	0	0	0	102.93	4.61	10.01	45.13	119.62	67.4	1.1	0	1.28	121.35	54.48	19.08	13.49	23.61	19.62	28.9	0.66	91.58	558.69
PLAU	ligand	literature supported	782.19	1.2	1.69	8.72	5.78	93.1	26.27	9.1	80.02	290.77	123.28	4.13	119.37	3.82	19.04	19.33	0.7	0.27	0.07	0.25	1.58	11.53	0.27	0.17	0.56	0.1	0.08	0.02	10.88	33.66	35.9	19.86	270.62	264.26	55.76	5.14	8.38	16.31	34.25	50.73	19.18	18.11	5.03	19.04	473.37	99.43	9.31
PLG	ligand	literature supported	not found in FANTOM5
PLTP	ligand	literature supported	2849.44	92.56	163.83	51.47	364.79	23.24	6.87	1.81	130.82	73.5	27.55	0.91	170.87	22.02	1057.84	0.72	2.11	0.74	2.95	0.36	25.81	17.14	0	0	0.12	0	0	0.02	230.26	39.28	16.3	48.84	53.55	304.36	13.23	0.67	69.42	23.04	44.93	5.34	14.54	28.13	26.37	46.99	0	300.9	27.2
PMCH	ligand	literature supported	5.74	0	0	0	0	0	0	0	0	0	0.1	0	0	0	0.11	0	0	0	0	0	0	0	0	4.93	5.74	0.46	0.35	0.04	0	0.34	0.4	0	0	0	0	0	0	0.77	0.16	0.11	0	0.18	0.06	0	0	0	0.06
PNOC	ligand	literature supported	66.59	0	0	0	0	0	0	0	0	0.04	0.76	2.31	0	1.76	0.43	0.35	1.27	2.04	1.45	66.59	1.32	2.82	0	0	0	0.09	0	0.04	0	0	0.4	0	0.03	0	0.32	62.26	0	0	0	0	0	0	0	0	0	0	0
PODXL	ligand	literature supported	761.87	10.76	11.16	16.57	2.62	5.51	592.72	14.12	0	32.19	160.86	0.93	1.23	0.29	0.54	1.21	0.42	0.49	0.26	0.74	1.05	0.28	0.33	0	0.23	0.45	0.23	0.77	5.05	8.14	32.81	35.02	8.33	0.18	20.89	0.31	761.87	356	254.93	154.99	441.82	240.97	85.56	214.9	0	0	22.58
PODXL2	ligand	literature supported	82.03	2.58	2.12	2.62	6.26	11.34	1.05	0.58	2.65	10.74	11.11	0.75	2.73	4.7	0.4	0.4	0.28	0.29	0.57	1.36	5.53	1.22	1.73	2.4	1.1	2.61	1.67	1	2.55	1.37	0.88	1.21	7.79	7.9	2.23	1.36	12.2	6.28	6.27	2.74	2.46	3.61	1.98	9.14	0.66	4.8	1.55
POMC	ligand	literature supported	22.2	2.7	4.67	5.23	5.6	15.57	2.43	3.6	0.41	3.05	2.39	6.99	0.81	21.73	4.95	7.37	9.94	8.34	10.69	11.37	19.49	9.41	4.62	14.23	6.67	7.65	8.21	6.92	4.37	1.49	0.49	2.05	3.21	0.91	2.26	13.17	0.6	0.48	0.23	0.32	1.1	0.41	4.05	0.24	8.45	2.62	0.24
PON2	ligand	literature supported	391.15	67.55	77.84	88.11	33.55	32.82	86.69	120.39	92.34	26.99	112.39	7.06	40.18	17.32	28.51	6.1	3.44	8.48	1.5	2.15	19.23	11.27	1.47	1.17	1.48	6	2.62	6.24	100.85	94.27	39.96	157.93	98.96	16.54	130.82	7.95	28.68	69.42	62.07	234.07	118.68	97.83	113.6	66.53	0	13.08	53.35
PPBP	ligand	literature supported	551.68	0	0	0	0	0.12	0	0.59	0	0	0	158.05	0.92	19.67	7.2	13.82	0.63	0.5	0.06	100.17	89.29	347.04	2.5	0.57	0.17	0.05	0.19	29.3	0	0	0	0	0.26	0	2.27	10.14	0	0	0	0	0	0	0	0	260.5	0	4.79
PPY	ligand	literature supported	0.04	0	0	0	0	0	0	0	0	0	0	0	0	0	0	0	0	0	0	0	0	0	0	0	0	0	0	0	0	0	0	0	0	0	0	0	0.04	0	0	0	0	0	0	0	0	0	0
PRL	ligand	literature supported	27.21	5.82	4.36	4.36	4.31	0	0	0.26	0	0	0	0	0	0	0	0.07	0	0.04	0	0.06	0	2.54	0	0	0	0	0	0.1	0.04	0.05	1.28	27.21	0.09	0	0	0	0.12	0	0	0	0	0	0	0	0	0	0.18
PRLH	ligand	literature supported	not found in FANTOM5
PRND	ligand	literature supported	8.92	0	0	0	0	0	0	0	0	0	0	0	0	0	0	0	0	0	0	0	0	0	0	0	0	0	0	0	0.99	0	0	0	0	0	0	0	0.12	0.41	8.92	4.44	1.6	4.42	0.14	0.49	0	0	0
PROC	ligand	literature supported	465.15	0.38	0.09	0	0	9.79	2.19	1.22	0	0	0.21	4.24	0.71	0.88	0.07	0.88	0.28	0.75	0	0.28	1.58	6.59	0.13	0.04	0.05	0.09	0	0.08	0	0	0.64	0.24	0.15	0.19	1.83	127.35	0.96	0	0	0	0	0	0	0	3.92	0.87	0.06
PROK1	ligand	literature supported	18.23	7.71	18.23	2.62	0	0	0	0.34	0	0	0	0	0	0	0	0	0	0	0.07	0	0	0	0	0	0	0	0	0	0	0	0	12.36	0	0	0	0	0	0	0	0	0	0	0	0	0	0	0
PROK2	ligand	literature supported	644.13	0	0	0	0	0	0	0.18	0	0	0	25.04	0	2.06	0.52	31.5	0.85	10.22	0.13	1.22	0.53	5.45	1.99	0	1.12	0.05	1.34	6.87	0	0	0	0.71	0.03	0	0	0.32	0.41	0	0	0	0	0	0.04	0	256.56	0	0
PROS1	ligand	literature supported	332.29	167.91	116.32	124.74	16.26	2.15	0.22	0.56	44.55	1.87	8.66	0.59	0.1	0.29	16.98	0.32	0.49	0.38	0.26	0.03	3.16	1.5	0	0.13	0.06	0	0	0.1	93.82	14.77	12.42	12.07	19.41	0	10.43	0	0.89	2.62	2.3	23.78	5.66	3.05	8.12	4.25	3.26	0.44	12.83
PRSS23	ligand	literature supported	3140.42	700.61	882.22	3140.42	199.04	201.19	698.56	739.64	538.7	309.12	285.74	24.25	154.13	1.17	5.63	16.88	0.07	0	0.07	0.43	2.37	2.44	0.99	0.7	1	0.39	3.47	25.99	375.81	980.73	504.31	296.76	843.15	181.7	0.48	0.37	10.54	966.43	943.73	629.51	1023.74	997.22	250.42	632.26	0	326.63	464.84
PSAP	ligand	literature supported	7913	1125.65	1060.12	905.49	1385.33	413.06	1716.65	1347.13	862.66	727.5	576.35	2806.53	333.55	118.91	7913	3114.54	4615.31	3439.79	3446.71	201.64	145.65	276.49	134.6	97.15	135.44	107.82	94.63	155.96	846.41	651.83	953	1737.08	458.98	554.64	4437.3	1417.83	197.73	668.94	655.84	1272.39	777.44	681.27	335.34	447.22	932.49	667.22	563.05
PSEN1	ligand	literature supported	342.22	28.46	18.09	18.32	15.48	9.65	12.47	25.52	25.95	5.64	19.64	46.46	15.53	26.13	51.19	117.6	55.45	54.59	70.86	28.57	17.38	34.88	23.88	22.01	21.52	17.87	20.91	21.06	19.38	18.08	15.28	35.72	18.44	7.91	48.62	25.22	14.19	16.83	16.77	25.06	15.93	15.13	14.77	18.67	342.22	12.65	17.48
PSPN	ligand	literature supported	not found in FANTOM5
PTDSS1	ligand	literature supported	154.9	64.24	63.9	85.49	57.85	90.15	70.24	32.52	86	74.95	50.85	87.52	154.9	122.72	71.34	105.2	88.92	102.99	79.42	106.48	110.36	113.31	104.42	81.13	112.87	124.52	91.12	87.74	48.01	62.35	63.5	35.53	48.14	108.8	91.66	82.95	50.42	111.18	91.7	71.86	83.34	77.74	87.85	106.12	37.18	91.14	57
PTGS2	ligand	literature supported	17494.96	6.91	15.6	61.06	0.61	278.28	104.53	75.58	14.07	0.44	0.27	117.16	119.62	11.74	0.15	1299.49	36.45	117.15	3.63	13.81	3.95	471.58	2.34	0	3.17	0.47	0	5.38	25.34	21.89	255.4	65.18	2.35	22.1	0.13	54.8	0.04	7.08	7.24	1.1	1.91	15.9	9.48	16.05	3233.95	62.8	22.27
PTH	ligand	literature supported	0	0	0	0	0	0	0	0	0	0	0	0	0	0	0	0	0	0	0	0	0	0	0	0	0	0	0	0	0	0	0	0	0	0	0	0	0	0	0	0	0	0	0	0	0	0	0
PTH2	ligand	literature supported	not found in FANTOM5
PTHLH	ligand	literature supported	1179.65	0.54	0	2.62	1.95	1.47	3.61	76.22	1.08	1.5	5.5	0.26	209.94	0	0	0.18	0	0	0	0	0	0	0.13	0	0.09	0.07	0.09	0	0.45	2.59	8.84	19.82	2.32	101.39	0	0	0.04	4.99	7.71	0.7	0.24	3.2	0.45	0.76	0	330.56	2.69
PTMA	ligand	literature supported	147.8	17.56	11.45	8.72	18.46	16.17	15.14	28.2	23.4	18.79	23.82	99.6	10.47	32.88	24.05	77.47	55.77	70.69	58.27	36.12	38.19	62.17	50.41	33.01	38.02	38.32	35.64	32.03	19.78	13.64	27.56	19.04	28.52	18.74	16.54	43.95	32.42	26.83	18.55	16	21.02	10.56	32.14	17.76	88.7	20.06	20.88
PTN	ligand	literature supported	2013.67	1.86	1.86	0	0.44	9.08	2.59	19.1	32.2	106.6	366.52	1.19	0.1	0	0	0	0	0	0	0	0	0	0	0.08	0.02	0	0	0	18.51	10.95	268.25	11.51	49.29	0.73	0	0	17.66	0.22	0.16	0.35	0.08	0	0.11	0.24	0	0	17.69
PYY	ligand	literature supported	2.48	0	0	0	0	0	0	0	0	0	0	0	0	0	0	0	0	0	0	0	0	0	0	0	0	0	0	0	0	0	0	0	0	0	0	0	2.48	0	0	0	0	0	0	0	0	0	0
QDPR	ligand	putative	134.41	38.61	29.79	17.45	50.12	34.11	28.72	15.12	25.52	25.38	32.94	13.17	26.85	13.8	16.06	7.3	13.93	7.85	15.32	7.83	18.7	8.29	8.9	9.48	8.74	8.11	10.33	15.5	31.6	14.58	11.25	10.44	24.03	31.48	15.55	30.87	21.17	23.52	22.81	13.04	20.95	15.75	14.51	21.68	1.94	30.09	27.28
QRFP	ligand	literature supported	not found in FANTOM5
RAET1E	ligand	literature supported	12.32	0.38	0.15	0	0.21	0	0.26	0.2	0.17	0.11	0	0	1.67	0	0	0	0	0	0	0	0	0	0	0	0.02	0	0	0	0	3.08	0	0	0.03	12.32	0.54	0	0	0	0	0	0	0	0.07	0	0	11.77	0.13
RARRES2	ligand	literature supported	831.87	49.52	92	95.08	72.61	4.49	0	0.26	0	29.72	4.05	0.1	0	0.59	0	0.55	0	0	0	0	0.79	0	0	0	0	0	0	0	43.01	0.7	0.24	118.69	5.07	0	0.09	0.27	54.5	0	0	0	0.62	0	0.19	0	0	0	1.38
RBP3	ligand	literature supported	1.66	0	0	0	0	0	0	0	0	0	0	0	0	0	0	0	0	0	0	0	0	0	0	0	0	0	0	0	0	0	0	0	0.12	0	0	0	0	0	0	0	0	0	0	0	0	0	0.18
RBP4	ligand	literature supported	12152.83	586.7	213.03	2.62	1311.95	11.71	0.79	0.18	86.72	5.47	0.17	0.21	0	0	0.07	0	0	0.04	0.07	0	0.26	0	0	0	0	0	0	0	0.88	100.28	50.49	19.23	0.93	0	0.78	0.08	0.2	0	0	0	0.24	0	0	0.24	0	0	0.77
RELN	ligand	literature supported	82.34	1.03	0.56	0	0	0	0	0.18	8.5	1.69	0.13	0.1	0	0	0	0	0	0	0	0.05	0	0	0	0.04	0	0	0	0	0.83	0.77	0.4	10.23	34.67	0	0	0	0.04	1.11	1.94	18.02	82.34	12.88	0	0	0	0	0.89
REN	ligand	literature supported	19.9	0.43	0.84	0	0.09	0	0	0	0	0	0	0	0	0	0	0	0	0	0	0	0.26	2.44	0	0	0	0	0	0	0	0	0	4.98	0	0	0	0	0	0	0	0	0	0	0	0	0	0	0
RGMA	ligand	literature supported	165.53	4.64	10.08	3.49	11.77	12.9	0.4	2.08	11.47	11.66	34.47	1.37	0.89	2.06	0	0.92	0.07	0.4	0.13	0.03	0	1.88	0.27	0	0	0.05	0.21	0.12	5.47	4.17	13.71	4.98	2.34	4.78	0	0.12	36.07	0.22	0	0	0.24	0	0	0	0	6.54	3.62
RGMB	ligand	literature supported	141.58	12.87	11.75	4.36	34.44	26.88	10.82	11.61	22.29	19.66	14.19	0.8	29.46	0	1.04	1.86	0.14	0.05	0	9.22	0.26	0.84	16	6.77	6.19	8.74	3.89	4.75	7.7	35.65	16.43	23.73	11.89	23.31	1.02	0.27	15.66	39.67	30.72	18.7	17.54	27.97	17.37	33.5	0	21.37	24.55
RIMS1	ligand	literature supported	27.07	12.39	4.64	0	0	0	0	0.1	0.99	0.48	0.46	0.15	0	0	0	0	0	0	0	0	0	0	0	0	0.02	0	0	0	0	0.45	1.44	0.15	0.82	0	0	0	0.5	0	0.35	0.11	1.03	0	0.69	1.4	0	0	1.27
RIMS2	ligand	literature supported	8.72	1.69	3.39	0.87	0.84	0	1.01	0.89	0	0.34	0.8	0	0.78	0	0	0	0	0	0.06	0	0.26	0	0	0	0	0.13	0.08	0	0	0	0	0	0.78	0	0.25	0	8.72	0	0.28	0	0	0	0.33	0.06	0	0	0
RLN1	ligand	literature supported	0.04	0	0	0	0	0	0	0	0	0	0.04	0	0	0	0	0	0	0	0	0	0	0	0	0	0	0	0	0	0	0	0	0	0	0	0	0	0	0	0	0	0	0	0	0	0	0	0
RLN2	ligand	literature supported	0.12	0	0	0	0	0.12	0	0	0	0	0	0	0	0	0	0	0	0	0	0	0	0	0	0	0.02	0	0	0	0	0	0	0.06	0	0	0	0	0	0	0	0	0	0	0	0	0	0	0
RLN3	ligand	literature supported	not found in FANTOM5
RNASE2	ligand	literature supported	31.12	0	0	0	0	0	0	0.1	0	0	0	5.89	0	31.12	4.09	4.19	3.45	15.1	0.44	0.04	22.39	0.66	0	0	0	0	0	0.23	0	0	0	0.18	0	0	0	0.08	0	0	0	0	0	0	0	0	0	0	0
RPH3A	ligand	literature supported	5.58	0	0	0	0	0	0	0	0	0.04	0	0	0	0	0	0	0	0	0	0	0	0	0	0	0	0	0.03	0	0.04	0.05	0	0	0	0	0	0	0	0	0	0	0	0	0	0	0	0	0
RPS19	ligand	literature supported	257.73	70.35	101.87	181.45	105.65	257.73	105.48	52.73	124.7	135.09	81.86	27.29	202.46	66.94	21.92	33.88	86.29	29.53	104.99	56.42	135.38	68.48	87.18	89.05	106.91	127.71	66.9	56.54	96.43	81.2	49.81	47.56	80.67	165.86	40.13	57.41	92.9	126.57	96.85	66.59	185.32	158.17	69.36	126.59	9.11	211.51	68.25
RSPO1	ligand	literature supported	6.11	1.68	1.2	6.11	0	0	0	0	0	0.08	0	0	0	0	0	0	0	0	0	0	0	0	0	0	0	0	0	0	0.09	0.19	0	0	0	0	0	0	0.17	0	0.14	0	0	0	0	0	0	0	0
RSPO2	ligand	literature supported	14.69	1.41	0.83	0	0.17	0	0	0.1	4.75	0.44	0.04	0.31	0	0	0	0	0	0	0	0	0	0	0	0	0	0	0	0	0	4.06	9.24	0.11	0	0	0	0	0.66	0	0	0	0	0	0	0	0	0	0.43
RSPO3	ligand	literature supported	82.91	41.4	82.91	47.11	1.71	0.61	0	0.2	0.5	0.08	0.32	0.15	0	0	0	0.07	0	0	0	0	0	0	0	0	0	0	0	0	0	24.46	24.42	1.18	2.13	0	0.58	0	1.82	1.44	6.43	0.2	0	8.91	2.79	0.06	0	0	0.73
RSPO4	ligand	literature supported	78.23	0.09	0	0	0	0.59	0	0	0	0.15	0	0	0	0	0	0	0	0	0	0	0	0	0	0	0	0	0	0	0	0.05	0.4	0	0	0.37	0	0	3.95	1.08	0	0	0	0	0	0	0	0	0.24
RTN4	ligand	literature supported	887.61	751.65	700.41	602.79	550.25	299.71	407.94	263.57	481.34	288.75	451.73	107.01	207.99	83.68	241.21	127.53	111.39	136.43	140.84	35.93	81.91	76.21	75.65	72.46	79.56	55.93	60.21	56.8	376.39	387.7	211.37	298.26	341.11	266.72	271.94	73.09	153.32	445.03	426.53	417.63	430.22	384.71	293.57	328.44	237.46	231.13	441.06
S100A8	ligand	literature supported	8158.45	0	0	0	0.09	0	0	14.33	0.17	0	0.04	2114.23	611.52	15.27	213.5	2179.67	1194.72	5533.48	187.45	66.3	36.61	236.47	6.02	0.08	0.76	0.51	1.98	73.99	0	0	0.24	13.33	1.35	1314.68	8.46	153.26	0.12	0	0	0.09	0.16	0	0	0.18	6715.04	1750.92	15.61
S100A9	ligand	literature supported	4434.16	0	0	0	0.26	0.35	1.73	15.57	0	0	0	1356.81	410.46	5.28	352.67	2653.26	1035.02	4434.16	292.56	38.45	21.6	82.58	9.21	0.73	0.23	1.07	1.24	27.71	0	0	0	22.54	1.7	1023.32	23.1	100.9	0.04	0.22	0	0	0.41	0.18	0.04	0	2696.9	988.63	18.62
SAA1	ligand	literature supported	844.21	42.46	44.24	55.83	0.3	0.25	0	0.16	0	0	0	0	5.71	0	1.8	0	0	0	0	0	0	0	0	0	0	0	0	0	1.07	0	0.49	0.62	0.07	1.83	0	0	0	0	0	0	0	0	0	0	0	9.59	0.06
SCGB1A1	ligand	literature supported	1.28	0	0	0	0	0.12	0	0	0	0	0	0	0.43	0	0	0	0	0	0	0	0	0	0	0	0	0	0	0	0	0	0	0	0	0	0	0	0	0	0.92	0	0	0.41	0.04	0.06	0	0.44	0
SCGB3A1	ligand	literature supported	16.77	0	0	0	0	3.04	0.24	0	0	0.15	0.13	0.5	0.12	0.88	0.47	0.07	2.33	0	16.77	0	0.26	0.94	1.78	0.08	0.84	0.22	0.16	0.08	0	0.1	0	0.18	0.21	0	0	0.25	0.12	0.09	0	0.2	0.38	0	0.35	0.12	0	0	0
SCGB3A2	ligand	literature supported	17.84	0	0	0	0.09	0.94	0	0	0	0	0.04	0	0	0	0	0	0	0	0	0	0	0	0	0	0	0	0	0	0	2.29	2.43	0	0.03	0	0	0	0	0	0	0	0	0	0	0	0	0	0
SCT	ligand	literature supported	108.36	0	0	0	0	0.7	0	0	0	0.25	0.13	0.7	0	1.76	0	0	0	0	0.07	0	8.96	0	0.13	0.04	0	0.11	0	0.04	0.22	0.05	0.4	0	0.03	0	0	108.36	0.34	0	0	0	0	0	0	0	0	0	0
SELPLG	ligand	literature supported	382.94	0	0	0	0	0	0	1.05	0	0	0	158.96	0	38.17	159.73	102.82	209.65	164.25	277.77	14.78	44.25	22.2	104.06	196.78	367.57	222.07	215.92	200.44	0	0	0	5.38	0.47	0	151.54	200.34	0.04	0.22	0	0	0	0.18	0	0	326.52	0	2.66
SEMA3A	ligand	literature supported	53.57	0.99	1.43	0.87	4.14	5.02	0.11	1.53	8.32	6.98	18.5	1.25	14.72	0	1.74	0.71	0.21	0	2.62	0.09	0.53	0	0.2	0.08	0	1.71	0.25	0.29	2.04	22.23	52.37	10.31	44.81	0.92	1.12	0	9.98	0.76	2.12	5.49	15.07	4.6	0.37	0.56	0	0.87	19.28
SEMA3B	ligand	literature supported	67.1	1.62	3.58	6.11	0.68	31.7	5.19	47.59	36.54	11.67	5.91	0.72	4.77	0	0.07	0	0.14	0.09	0.31	0	0	0	0	0	0	0	0	0	1.96	30.24	14.82	29.21	11.06	18.37	0	0	3.49	0	0	0	0.08	0	0.18	0	0	17.44	2.34
SEMA3C	ligand	literature supported	1736.33	183.1	208.16	240.77	49.68	26.05	35.78	172.55	62.59	62.4	28.07	14.32	103.29	4.7	10.9	60.03	4.02	9.49	4.64	0.16	8.16	24.69	0.07	0.04	0.02	0.04	0.06	0.31	9.84	382.83	220.56	52.21	240.34	18.89	72.21	33.2	0.67	3.13	6.69	2.16	1.8	4.86	0	0.37	3.92	53.64	132.69
SEMA3D	ligand	literature supported	40.89	2.6	1.49	0	0	0.37	0	1.59	0.37	0	0.7	0.15	0	0	0	0	0	0	0	1.64	0	0	0	0	0	0	0	0	0.55	1.2	6.14	2.34	14.33	0	0	0.2	2.13	0.91	2.5	1.51	3.97	1.14	1.13	1.19	0	0.44	35.34
SEMA3E	ligand	literature supported	22.48	0.29	0.34	0	1.02	2.17	0	0	4.63	0.63	1.37	0.1	0	0	0	0	0	0	0	0	0	0	0	0	0.17	0.12	0	0	0.67	1.01	0	0.42	8.36	0	0	0	0.67	0.22	0	0.24	0.13	0.37	0.03	0.06	0	0	0.19
SEMA3F	ligand	literature supported	402.51	0.9	0.62	0.87	0.21	59.48	26.45	9.67	27.45	59.57	11.87	6.53	203.94	0	0.09	5.03	0.63	1.5	0.16	0.13	0	0.56	0.2	0.08	0.02	0	0.03	0.04	12.48	44.21	17.36	3.98	69.38	377.38	0	0.16	25.1	139.05	277.66	73.6	63.14	180.67	107.31	117.03	0	402.51	19.78
SEMA3G	ligand	literature supported	137.93	7.29	3.43	0	19.73	0.47	0	0.47	0	0	0.05	0.05	0.1	0	0.09	0.13	0	0	0	0.2	0	0	1.28	0.54	12.5	0.02	0.79	0.26	0.04	0	0	0	0	0	5.02	0.12	1.41	3.13	17.15	7.67	14.83	44.3	2.06	6.16	0	0	0.18
SEMA4A	ligand	literature supported	317.8	0	0	0	0	17.85	12.97	8.29	0.19	0	0.1	108.93	26.89	30.83	45.6	143.12	140.74	146.41	71.39	16.82	24.49	15.38	0.88	0.12	3.53	0.86	2.07	8.2	0	0.05	0	3.48	0.06	36.13	30.38	45.57	9.88	0	0	0	0	0	0.06	0.06	267.86	44.92	0.53
SEMA4B	ligand	literature supported	230.03	3.71	3.59	1.74	3.16	64.85	28.72	21.57	17.72	18.98	10.74	5.6	230.03	3.23	8.04	10.39	14.21	18.63	12.06	98.82	3.69	5.55	7.47	7.56	9.6	6.21	8.66	6.88	22.36	13.75	12.87	26.14	17.96	209.77	3.93	2.52	16.37	9.67	14.23	6.1	10.8	10.38	3.7	8.08	28.65	184.47	13.74
SEMA4C	ligand	literature supported	78.95	2.69	2.08	2.62	5.57	16.35	11.66	15.73	9.55	8.66	7.47	6.39	6.26	1.47	2.77	3.1	0.63	0.44	5.24	0.08	4.74	0.56	7.23	4.82	1.74	6.34	5.99	7.44	8.75	5.17	8.71	78.95	6.72	4.95	0.16	4.01	17.2	5.71	8.57	3.99	8.03	5.15	4.04	6.77	2.6	4.36	5.4
SEMA4D	ligand	literature supported	286.05	0	0	0	0.17	9.31	8.52	43.72	0.81	2.58	7.68	74.63	1.43	25.54	18.94	98.01	46.44	63.68	46.55	37.35	19.23	37.6	123.71	101.36	83.18	140.58	100.31	122.67	1.01	0.24	2.74	9.68	3.28	1.84	16.83	42.67	21.03	3.76	2.75	1.52	3.51	4.08	5.8	6.53	282.73	0	0.66
SEMA4F	ligand	literature supported	18.86	2.56	3.07	3.49	2.57	13.74	13.32	5.77	3.39	11.84	6.54	1.54	10.61	1.76	2.01	1.69	0	0.23	0.35	7.95	1.32	2.82	8.46	13.59	11.69	12.35	10.5	9.61	4.34	5.77	4.45	4.4	8.32	12.81	2.28	0.47	2.77	4.83	4.78	2.66	4.16	4.53	3.88	5.44	0	11.77	3.93
SEMA4G	ligand	literature supported	64.94	0.73	2.34	3.49	0.91	14.42	2.11	3.01	5.08	9.98	3.44	1.34	1.83	0	0	0	0	0	0	0.2	0	0	0.73	0.12	0.41	1.3	0.64	0.3	6.46	1.2	1.53	1.67	4.82	2.93	0	0.2	4.5	4.29	3.57	4.38	7.95	6.19	4.37	2.4	0	5.23	2.13
SEMA5A	ligand	literature supported	109.23	7.05	16.7	19.19	7.74	0.25	109.23	58.88	9.03	4.82	19.89	0.98	0.2	0	0	0.14	0.07	0.05	0	0	0.26	0	3.67	0	0.9	0.2	0.51	0.31	19.74	2.67	5.55	95.91	34.79	0.55	0	9.21	3.6	0	0.35	0	0	0	0.07	0.12	0	0.44	30.13
SEMA6A	ligand	literature supported	335.79	0.09	0.43	0	0.17	0.96	0.13	1.89	0.12	13.72	48.08	0.8	0.75	0	0.07	0.21	0.14	0.19	0.27	0.33	0.26	2.54	0	0	0.08	0	0	0	6.74	0	1.44	8.08	11.61	2.19	0.36	0.88	335.79	1.11	1.44	18.45	10.73	0.37	8.02	2.2	0	2.62	0.53
SEMA6D	ligand	literature supported	50.28	0.11	1.13	0	0.86	0.86	0.44	3.63	6.51	3.83	2.95	0.26	0.59	0	0	0.14	0	0.05	0.07	0	0	0.94	0.07	0.12	0.08	0.04	0.06	0	3.84	3.1	3.54	7.24	1.01	0.19	0.04	0	4.53	1.36	1.95	7.47	0.22	1.8	9.66	4.24	0	0	8.28
SEMA7A	ligand	literature supported	533.93	70.86	67.58	79.38	38.62	249.79	110.24	31.96	19.56	55.27	5.56	29.22	31.94	1.76	1.08	1.9	1.69	0.46	0.79	26.06	3.95	33.86	0.46	0.04	0.63	1.01	0.32	3.24	3.88	12.81	29.32	121.91	39.25	6.77	67.64	440.99	8.65	3.75	1.53	1.13	1.38	3.24	0.22	0.56	33.19	13.08	12.34
SERPINA1	ligand	literature supported	235480.79	0	0.05	0.87	0.21	8.1	0.99	12.79	3.31	0.11	0.52	1266.84	1.55	1.17	245.83	988.8	1755.48	1509.03	2043.2	17.69	3.69	80.22	4.9	0	0.28	0.34	0.46	28.67	2.61	87.45	330.45	15.19	2.66	1.29	57.47	35.36	0.16	0	0	0	0	0	0	0	3801.45	5.67	8.59
SERPINA7	ligand	literature supported	234.28	0	0	0	0	0	0	0	0	0	0	0	0	0	0	0	0	0	0	0	0	0	0	0	0	0	0	0	0	0	0	0	0	0	0	0	0	0	0	0	0	0	0	0	0	0	0
SERPINC1	ligand	literature supported	3446.53	0	0	0	0	0	0	0	0	0	0	0	0	0	0	0	0	0	0	0	0	0	0	0	0	0	0.06	0	0	0	0	0	0	0	0	0	0.04	0	0	0	0	0	0	0	0	0	0
SERPINE1	ligand	literature supported	11427.9	1103.39	1308.86	1425.4	1262.99	4348.91	957.3	378.76	154.43	670.08	695.39	9.75	227.72	3.23	1.69	21.69	0	0.07	0.07	0.35	10.8	3.84	0.27	0.04	0.19	0.33	0.03	0.41	997.38	457.9	358.75	5016.8	1004.36	261.81	18.66	1.74	3.08	4074.4	5296.72	2309.7	2972.79	6767.02	752.68	2398.54	6.48	760.11	2101.56
SERPINE2	ligand	literature supported	5779.4	571.59	836.5	3299.18	115.86	19.93	35.15	375.86	495.31	46.36	26.81	3.41	134.32	16.74	0.25	9.38	0.07	0.13	0.07	0.95	21.33	11.47	1.2	0.75	0.84	3.8	0.32	0.74	99.53	944.53	4672.94	4266.7	14.36	84.48	0.06	0.41	26.01	28.7	24.65	26.96	5.48	23.78	2.13	7.87	0	138.68	1456.88
SERPING1	ligand	literature supported	10943.59	858.05	1150.38	847.04	1684.76	213.42	53.25	314.25	52.49	117.87	30.75	13.44	2.18	55.2	238.02	15.61	19.22	19.05	4.31	0.38	38.45	32.82	0.07	0	0	0.02	0	0.73	1502.58	107.28	92.74	1526.09	43.25	17.92	1.32	32.36	72.45	1.94	0	0.11	7.35	0	5.77	0.43	55.06	8.72	56.87
SFRP1	ligand	literature supported	819.17	107.34	101.2	379.47	11.4	64.95	357.24	27.93	29.24	197.48	131.42	0.15	12.17	0	0	0.55	0	0	0	0.07	0	0	0	0	0	0	0.06	0	5.73	2.56	12.23	236.97	819.17	38.3	0.04	0	166.19	2.83	0.79	2.55	4.33	1.18	2.77	4.12	0	55.38	67.56
SFTPA1	ligand	literature supported	0.65	0	0	0	0	0	0	0	0	0	0	0	0	0	0	0	0	0	0	0	0	0	0	0.04	0.04	0	0	0	0	0	0	0	0	0	0	0	0	0	0	0	0	0	0	0	0	0	0
SFTPA2	ligand	literature supported	0.65	0	0	0	0	0	0	0	0	0	0	0	0	0	0	0	0	0	0	0	0	0	0	0.04	0.02	0	0	0	0	0	0	0	0	0	0	0	0	0	0	0	0	0	0	0	0	0	0
SFTPD	ligand	putative	9.33	0	0.33	0	0	0	0	0.08	0	0	0	0.99	0	0	0	0	2.19	0.42	9.33	0	0	0	0	0	0.02	0	0	0.02	0	0	0	0	0	0	0	0	0.04	0	0	0	0	0	0	0	0	0.44	0
SHANK1	ligand	literature supported	11.5	0.38	0.62	0	0.42	0.49	0	0	0.6	0.65	0.08	0.05	0	2.64	0	0.07	0	0	0	0.05	1.84	0	0	0	0	0	0	0.27	0.48	0.6	0.88	0.73	0.03	0	0	5.29	1.1	0.81	1.25	0.09	0	0.81	0.17	1	0	0	0.43
SHBG	ligand	literature supported	43.18	0.11	0.09	0	0.26	0	0.26	0.2	0	0	0	0.13	0.12	0	1.46	0	0.14	0.09	0	0	0	0	0	0.04	0.06	0	0	0	0	0	0	0.14	0	0	0	0	0.08	0	0	0.32	0.13	0	0	0	0	0	0
SHH	ligand	literature supported	16.17	0	0.05	0.87	0.42	3.57	0	0.1	0.06	0.04	0	0.21	0	0	0	0	0	0	0	0	0	0	0	0	0.02	0	0.03	0	0	0	0	0.17	0	0	0	0	0	0.09	3.51	0.2	0	2.43	0	0.57	0	0	0.18
SLIT1	ligand	literature supported	9.03	0	0	0	0	0	0	0.1	0	0.4	0	0.1	0	0	0	0	0	0	0	0	0	0	0	0	0	0	0	0	0	0	0	0	0	0	0	0	1.22	0	0	0	0	0	0	0.06	0	0	0
SLIT2	ligand	literature supported	17.38	3.73	3.89	0	0.65	0.37	12.71	8.93	0.64	0.57	0.09	0.05	0	0	0	0	0	0	0	0	0	0	0	0	0	0	0	0	1.54	0.14	0	0.91	2.6	0	0	0	0.13	1.11	3.24	0.9	0	0.59	0.31	0.38	0	0	4.37
SLIT3	ligand	literature supported	381.11	192.72	179.59	185.81	116.21	1.09	18.94	3.52	2.55	24.31	23.57	0.1	4.6	0	0	0	0	0	0	0	0	0	0.13	0	0.02	0	0	0.06	77.31	32.99	3.65	6.35	11.13	6.22	0	0	2.72	2.28	1.84	0.22	0.24	1.22	0.17	0.94	0	5.23	81.13
SLPI	ligand	putative	2287.44	5.36	6.44	33.15	0.44	28.47	4.64	9.46	2.59	1.04	0	7.51	334.99	1.76	0	0.59	1.76	0.27	3.8	2.45	1.32	0.66	0.07	0	0	0	0	2.09	5.23	17.2	30.79	27.73	1.24	1691.72	0.04	0.08	0.13	0	0	0	0.33	0	0	0	238	738.31	33.35
SORBS1	ligand	literature supported	616.3	13.83	14.42	19.19	37.53	0.25	0	4.23	0.23	7.61	55.12	1.32	0.31	0.88	0.18	1.66	0.35	0.24	0.43	0.55	1.84	5.75	3.6	1.7	0.82	0.85	1.37	1.66	1.49	0.17	1.46	39.34	5.71	0.55	0.68	0.19	15.31	0.74	0.65	0.9	0.89	0.18	2.99	0.31	1.32	0	1.04
SOST	ligand	literature supported	65.3	0.56	0.23	15.7	0	0	0	0	0.17	0	0.22	0	0	0	0	0	0	0	0	0	0	0	0	0	0	0	0	0	0	0	0	0	0.42	0	0	0	0.09	0	0	0	0	0	0	0	0	0	3.52
SPINK1	ligand	literature supported	1635.62	0	0	0	0	1.05	0	0	0	0	0	0	0	0	0	0	0	0	0	0	0	0	0	0	0	0	0	0	0	0	0	0	0	0	0	0	0	0	0	0	0	0	0	0	0	0	0
SPINT1	ligand	literature supported	419.9	0	0	1.74	0.09	419.9	119.19	165.28	0.06	0.62	0.78	11.16	145.86	4.4	2.95	9.33	9.31	22.95	10.24	6.17	2.9	5.37	1.52	3.5	3.62	4.01	1.83	1.42	2.62	0.14	0	83.29	16	178.32	86.49	1.94	59.1	0.37	0.67	0.38	2.06	0.41	0.95	0.12	6.51	189.26	0.18
SPON2	ligand	putative	1227.86	655.27	833.69	81.13	515.93	18.59	18.7	37.89	156.91	2.41	2.57	33.43	0.32	0	0.84	21.95	0.28	0.25	0.13	0.52	0.26	7.49	1.47	0.9	0.47	0.07	1.26	17.3	121.32	8.65	6.7	102.57	2.03	1.65	18.4	25.69	0.76	2.8	0.14	2.82	0.73	0	0	0.12	1.94	1.31	13.91
SPP1	ligand	literature supported	8195.49	1.9	5.38	53.21	1.1	0.12	0.13	44.84	0.12	0.92	124.09	0.36	0.1	1.76	28.48	0.44	0.07	0.04	0	0.05	0.53	1.12	0	0.29	2.01	0.44	0	0	0.09	0.1	45.21	412.68	127.23	0	1335.28	0.19	20.22	0	0	0.24	0.08	0.74	0	0.31	6.48	0	28.44
SST	ligand	literature supported	88.62	0.32	1.55	0	0.09	0.47	0	0	0	0.04	0.32	0	0	0	0	0	0	0	0	0	0	0	0	0	0	0	0	0	0	0	0	3.73	0.06	0	0	0	0.17	0	0	0	0.08	0	0	0.06	0	0	0
SYTL3	ligand	literature supported	334.5	0.79	1.11	0	0.38	0	0.11	0.78	0.12	0.35	0.09	147.51	0.74	5.87	5.1	36.84	8.66	26.79	4.69	2.6	1.84	30.53	69.03	79.64	92.39	87.17	84.77	75.71	0.9	0.36	0.49	1.87	0.43	0.19	1.41	11.04	0.04	0.09	0.3	0.28	0.47	0	0.55	0.12	121.54	0	1.24
TAC1	ligand	literature supported	60.11	1.34	0.71	0	0.42	0	0	0	0	0.19	0.05	0	0	0	0	0	0	0	0	0	0	0	0.07	0	0	0	0	0	0	0.12	0	0.03	0.03	0	0.1	0	2.08	0	0	0	0	0	0	0	0	0	0
TAC3	ligand	literature supported	59.11	0	0	0	0	0	0.13	5.59	0	0	0.66	0.1	0	0	0	0	0	0	0	0	0	0	0	0	0	0	0	0	0	0	0	59.11	0	0	0	0	2.53	0	0	0	0	0	0	0	0	0	0
TAC4	ligand	literature supported	not found in FANTOM5
TCN2	ligand	putative	776.48	13.62	9.29	8.72	9.45	11.77	33.05	11.88	28.86	67.45	14.69	19.99	1.67	6.17	728.44	22.68	34.05	24.39	13.12	0.35	1.84	1.78	0.41	0.98	1.13	1.83	0.7	0.59	21.39	6.51	1.86	14.23	70.84	6.25	6.69	3.2	36.61	104.65	59.07	75.57	45.73	52.48	70.95	84.97	0.66	3.05	5.66
TCTN1	ligand	literature supported	83.56	39.89	54.01	62.81	36.47	10.16	33.22	38.13	29.06	34.06	27.39	2.51	12.06	11.16	19.2	2.97	2.81	2.82	2.86	28.07	12.38	7.53	3.77	4.87	1.6	6.77	2.98	3.68	37.46	56	70.33	21.12	25.83	25.67	8.14	6.36	7.4	12.8	13.1	22.98	21.12	19.25	14.31	12.87	13.06	23.99	28.04
TDGF1	ligand	literature supported	13.82	0	0	0	0	0	0	0	0	0.1	0	0	0	0	0	0	0.07	0	0	0	0	0	0	0	0	0	0	0	0	0	0	0	0	0	0	0	13.82	0	0	0.12	0	0	0	0.32	0	0	0
TF	ligand	literature supported	7453.3	46.87	2.34	0	38.54	0	0	0	0	1.18	0.04	0	0	0	0	0	0	0	0	0	0.26	0	0	0	0	0	0	0	1.38	0	0	0	0.17	0	0	0	0	0	0	0	0	0	0	0	0	0	0.18
TFPI	ligand	literature supported	1053.42	45.46	63.82	29.66	144.89	29.94	33.03	68.34	206.84	18.03	27.18	4.56	2.26	88.08	489.34	6.03	0.14	0.12	0	0.57	37.14	144.92	0	0	0	0.08	0	0.18	671.57	120.67	12.66	138.19	79.1	0.37	13.94	14.73	12.08	185.56	221.34	699.22	480.87	412.96	451.98	149.49	3.88	0.87	140.23
TG	ligand	literature supported	10.41	0	0.05	0	0	0	0.11	0	0	0.33	0.05	0	0	0	0	0	0	0.05	0	0.09	0	0	0	0	0.02	0	0.11	0	0.04	0	0	0.11	0.07	0	0	0	0	0	0	0	0	0	0	0	0	0	0
TGFA	ligand	literature supported	89.92	0	0	0	0	9.41	15.89	1.21	0.06	0.07	0.88	0.75	63.41	0	0.42	3.7	0.14	0.26	0	0.2	0	1.12	1.2	0	0.05	0.24	0.06	0.98	0	0.34	3.07	0.38	1.95	49.44	18.57	0	1.53	0	0.09	1.46	14.84	0.18	0	0	10.43	37.5	0.38
TGFB1	ligand	literature supported	785.93	83.66	53.24	41	69.06	99.07	60.53	48.9	60.01	81.61	49.94	384.16	192.45	70.46	202.67	530.33	162.68	247.83	163.34	113.97	58.47	159.82	423.21	104.7	171.93	145.24	179.74	315.7	148.06	147.32	238.44	117.93	156.32	130.16	169.4	148.2	9.05	352.91	470.35	101.31	269.96	396.46	177.57	455.33	645.42	155.69	197.78
TGFB2	ligand	literature supported	723.26	9.07	14.37	16.57	14.01	129.13	30.54	9.74	19.71	101.12	197.66	4.09	4.71	1.76	0.07	6.65	3.38	1.51	0.34	3.67	0	2.62	1.25	0	0.05	0.12	0.06	0.46	28.65	47.37	72.19	64.57	552.42	3.86	1.94	0.6	0.65	2.65	10.85	34.26	12.59	53.8	1.49	0.94	0	8.29	67.35
TGFB3	ligand	literature supported	34.57	7.72	6.58	5.23	6.85	0.49	0	0.1	5.23	4.49	9.04	0.85	0	0	0	0.07	0.14	0.05	0.06	0.2	0.26	0	0.52	0.16	0.04	0.13	0.19	0.25	3.66	11.64	34.57	0.75	4.48	0	0	0.16	0.13	0.43	0.25	0.45	0.47	0.18	0.54	0.63	0	0	0.99
TGM2	ligand	literature supported	4645.89	262.45	239.26	335.85	323.35	691.6	4625.44	317.02	83.94	398.08	9.4	2.41	31.03	0.29	4.09	2.52	4.57	1.28	1.21	1.85	7.11	0.84	0.13	0	0	0	0.03	0.02	225.38	152.27	263.5	1261.61	1189.87	63.9	361.69	0.51	0.34	657.22	905.88	646.83	720.81	863.06	812.36	1101.67	3.92	98.12	361.13
THBS1	ligand	literature supported	14683.72	12064.67	8803.77	10470.68	1336.03	1349.05	3059.31	5475.99	552.74	418.37	319.63	467.32	952.29	3.52	114.22	1621.02	34.59	399.5	0.74	4.48	16.33	184.81	3.84	0	0.1	0.21	0.58	1.29	1934.51	1285.76	1212.96	1443.73	262.88	685.71	2.4	30.81	17.28	3930.63	3836.41	3995.51	3287.51	7161.91	2881.94	3208.34	26.09	1218.45	2762.52
THBS2	ligand	literature supported	2112.54	772.25	1584	1900.83	229.13	13.25	10.62	0.18	136.16	8.5	3.57	0.05	5.12	0	0	0.92	0	0	0	0	0	0	0	0.04	0	0	0	0	475.57	32.08	83.29	12.17	2.4	0.19	0.04	0	3.9	6.23	0	1.05	0.46	0.81	0.04	0.43	0	2.62	344.78
THPO	ligand	literature supported	40.92	0	0	0	0	0	0	0.1	0	0	0	0.05	0	0	0	0	0	0	0	0.09	0	0	0	0	0	0	0	0	0	0	0	0	0	0	0	0	0.33	0	0	0	0	0	0	0	0	0	0
TIMP1	ligand	literature supported	25193.97	3264.41	5174.3	11655.32	6645.5	4394.6	161.99	143.85	2505.9	491.79	174.19	176.7	703.53	14.97	305.61	196.42	701.61	262.89	520.76	5.33	28.18	129.49	18.76	36.05	92.76	70.83	88.77	24.39	14224.07	2595.82	3649.75	453.33	626.14	363.22	48.29	11.8	18.22	349.49	430.76	123.09	447.75	212.37	183	146.77	141.13	528.11	2036.35
TIMP2	ligand	literature supported	1739.92	1254.18	1302.63	1079.96	860.12	224.46	299.51	720.47	501.85	492.14	242	175.94	5.66	66.65	1030.87	205.15	152.62	257.4	144.52	16.35	37.93	34.88	6.38	11.27	5.07	4.47	2.26	8.36	813.14	642.64	853.51	1303.06	198.75	14.52	695.67	46.01	29.23	372.63	312.62	553.69	606.78	289.62	256.74	257.67	689.87	15.7	600.51
TIMP3	ligand	literature supported	8978.21	566.96	903.85	1085.19	340.86	156.38	757.51	3796.89	28.02	82.1	62.96	21.06	59.48	5.58	0.22	0.26	0.28	0.09	0	0.19	9.75	11.29	0	0	0.14	0.1	0.12	0.03	268.43	226.36	1300.66	8978.21	59.39	47.6	72.97	0	4.52	3.76	0	242.72	152.58	2.28	24.46	2.49	0	154.81	405.46
TNC	ligand	literature supported	2249.41	486.94	395.65	177.08	120.26	85.05	51.55	18.37	20.48	573.49	198.55	2.99	88.8	0	0	0.37	0	0	0	0	0.26	0.28	0	0	0	0.05	0	0	0.88	519.44	2249.41	31.6	361.08	61.59	2.54	0	11.11	1.72	0.07	1.09	0.7	0.92	0.18	0.49	0	174	11.3
TNF	ligand	literature supported	1948.98	0.09	0.15	0	0.84	0.59	3.35	7.44	0.06	0	0.14	195.47	6.59	5.58	7.9	807.25	127.31	31.67	69	43.36	3.69	91.5	122.04	58.75	115.68	75.66	73.09	54.33	0	0.12	0.24	38.73	0.73	13.34	35.65	32.9	0.08	0.09	0	0.17	0.51	0	0	0	248.71	8.29	2.79
TNFSF10	ligand	literature supported	1906.51	2.85	1.36	5.23	0.7	0.49	0	115.21	0.52	0.28	0.89	40.86	6.96	12.33	37.66	22.58	340.21	216.4	316	30.36	10.01	10.41	10.11	11.45	82.53	139.28	59.62	35.68	4.24	0.89	13.02	1906.51	108.19	5.51	2.98	8.16	0	9.9	11.87	36.6	62.37	15.97	40.9	6.64	105.57	13.96	2.03
TNFSF11	ligand	literature supported	9.22	0.11	0	0	0	0.47	0.13	0	4.46	0.1	0.04	0.92	0	0	0	0	0	0	0	0.05	0	0.66	0.07	0	4.54	0.19	0.08	0.02	0.81	0.24	5.09	0	0	0	0	0	0.17	0	0	0	0	0	0.03	0.63	0	0	0
TNFSF12	ligand	literature supported	110.42	27.95	26.19	25.3	16.8	22.11	7.24	26.33	17.28	17.83	12.24	35.46	3.74	6.17	69	54.62	40.43	53.66	22.24	23.79	1.84	6.85	25.69	33.38	42.57	40.52	38.63	29.24	15.03	26.3	16.65	14.59	6.85	9.7	37.89	8.11	2.59	17.42	19.4	14.66	22.83	10.19	16.55	19.14	24.11	6.11	14.24
TNFSF13	ligand	literature supported	344.79	3.56	5.15	16.57	1.63	87.43	1.86	11.66	3.33	1.9	1.37	130.67	7.48	36.99	304.52	129.35	308.73	300.68	208.19	18.76	39.51	14.74	0.81	0.86	0.2	1.03	0	4.23	6.28	10.35	5.64	7.88	2.35	7.71	200.53	64.59	1.17	6.69	7.8	3.65	3.54	4.01	3.57	5.73	16.36	5.23	5.42
TNFSF13B	ligand	literature supported	357.77	0.99	0	0.87	1.14	0	0	0.56	0.58	0	0	51.58	0	34.64	44.67	69.26	113.17	162.04	66.59	3.49	31.87	11.37	2.08	3.77	4.79	4.49	4.43	3.93	1.53	1.54	0.49	3.68	0.15	0	80.93	29.17	0	0.09	0	0	0	0	0	0	320.82	0	0.6
TNFSF14	ligand	literature supported	100.96	0	0	0	0	0	0	0.18	0	0	0	10.84	0	0	1	6.14	0.14	1.75	0	0.18	0.26	6.27	3.13	0.88	6.35	8.1	4.51	7.28	0	0	0	0.06	0.06	0	6.69	0.54	0	0	0	0	0	0	0	0	100.96	0	0.18
TNFSF15	ligand	literature supported	68.85	0	0	0	0.21	1.09	0.24	42.91	1.3	0.1	0	1.8	0.61	0	1.74	2.68	0	0.22	0	0	0.26	1.4	0	0.08	0	0.4	0.08	0.01	0	6.46	2.01	3.37	0.1	0.37	0.09	0.19	0.08	2.12	0.6	68.85	2.95	14.63	8.76	31.74	1.94	0	0.35
TNFSF18	ligand	literature supported	119.78	0	0	0	0	0.12	0	0.97	0	0	0.04	0	0	0.29	0.11	0	0	0	0.1	0	0	0	0	0	0	0	0	0.02	0.47	0	0	8.82	1.22	0	0.32	0	0	40.78	8.52	119.78	63.08	46.41	24.51	12.56	0	0	0
TNFSF4	ligand	literature supported	425.66	0.3	0.81	0	0	1.35	0.13	0.64	0	0.1	0.56	2.17	0	15.27	0.16	2.77	0	0.14	0.07	1.3	7.11	3.74	0	0	0.04	2.86	0.32	0.22	1.49	0	2.23	8.65	0.09	0.18	0.38	1.15	0	55.93	35.99	8.18	18.24	17.7	20.07	32.75	1.32	0	4.86
TNFSF8	ligand	literature supported	107.07	0	0	0	0	0	0	0.2	0	0	0	21.1	0	5.58	14.25	51.88	14.93	45.02	4.58	6.2	1.84	6.65	65.42	96.3	30.01	107.07	80.01	45.74	0	0	0	0.53	0.12	0	1.46	10.7	0	0	0	0	0	0	0	0	31.83	0	0.53
TNFSF9	ligand	literature supported	117.42	4.86	2.54	1.74	1.07	10.49	1.25	0.87	0.31	4.45	0.7	12.21	31.17	2.35	2.15	8.09	2.81	3.81	0.69	16.68	1.32	16.6	6.66	2.45	12.03	3.34	5.8	9.41	1.21	11.67	5.57	2.84	0.88	22.76	2.36	64.14	11.08	1.72	3.95	2.79	1.82	8.21	0.6	1.57	5.2	38.38	7.12
TRH	ligand	literature supported	126.91	4.72	0.47	0.87	0	0	0	0	0	2.55	0.14	0.39	0	7.93	0	0.21	0.42	0.21	0.13	0.05	17.91	9.77	0.07	0.49	0.05	0.04	0	0.01	0	4.88	0	0.11	0.12	0	0	0.16	0.7	0	0	0	0	0	0	0	0	0	0
TSHB	ligand	literature supported	0.52	0	0	0	0	0	0	0	0	0	0	0	0	0	0	0	0	0	0	0	0	0	0	0	0	0	0	0	0	0	0	0	0	0	0	0	0	0	0	0	0	0	0	0	0	0	0
TSLP	ligand	literature supported	75.67	1.04	3.76	1.74	14.23	4.16	0.4	0	5.25	5.32	4.83	0.05	9.32	0.88	1.47	0.78	0.21	0.29	0.26	0	1.58	0	0.13	0.17	0.17	0.56	0.1	0.58	6.86	7.12	2.1	1.25	11.04	8.27	0.7	0.08	1.48	1.04	2.31	0.76	1.36	0.99	0.06	0.06	0	14.83	7.86
UCN	ligand	literature supported	not found in FANTOM5
UCN2	ligand	literature supported	125.7	0	0	0	0	0.47	0	0	0.06	0.15	0.08	0	0	0	0	0	0	0	0	0	0	0	0	0	0	0	0	0	0	0	0.49	0	0.14	0	0	0	0	0	0	0	0	0	0	0	0	0	0
UCN3	ligand	literature supported	0.26	0	0	0	0	0	0	0	0	0	0	0	0	0	0	0	0	0	0.1	0	0	0	0	0	0	0	0	0	0	0	0	0	0	0	0	0	0	0	0	0	0	0	0	0	0	0	0
ULBP2	ligand	literature supported	52.06	7.58	9.32	9.6	2.95	3.01	9.57	0.68	1.32	2.24	1.77	5.18	16.33	0.88	0.18	14.51	0.42	0.28	0.22	0.39	0.26	3.92	11.52	0.81	0.89	0.56	1.93	6.05	4.23	6.31	9.99	1.2	2.75	12.48	1.46	0.49	0	6.14	13.74	3.2	4.07	13.47	2.61	4.9	1.98	23.55	10.98
UTS2	ligand	literature supported	513.85	0	0	0	0	0	0.13	0.26	0	0	0	1.91	0.49	0	11.65	1.09	0.07	0.21	0	3.09	0	0.28	1.61	9.45	23.46	0.15	1.09	11.62	0.26	0	0	0.11	0	0	3.25	0.2	0.24	0	0	0.44	0.51	0	0	0	0	0	0
UTS2B	ligand	literature supported	1.58	0	0	0	0.21	0	0	0	0	0	0	0	0	0	0	0	0	0	0	0.41	0	0	0	0	0	0	0	0	0	0	0	0	0	0	0	0	0	0	0	0	0	0	0	0	0	0	0
VASP	ligand	literature supported	2865.55	91.29	124.23	111.66	118.4	530.57	164.19	75.99	59.13	173.7	86.29	396.43	289.4	74.28	118.54	341.97	619.98	375.1	789.22	134.35	66.11	143.49	69.15	88.71	123.93	95.72	105.44	98.89	178.48	98.84	57.54	311.72	204.5	302.03	309.99	49.42	108.99	262.99	306.59	120.15	208.4	315.51	97.43	285.4	2865.55	293.06	133.04
VCAM1	ligand	literature supported	553.21	12.96	2.42	2.62	4.52	0	0	0.32	20.23	0.65	15.99	0.26	0	0	1.14	0	0	0	0	0.11	17.12	0.84	0	0	0	0	0	1.09	13.26	244.85	92.71	7.71	1.93	0	2.17	0.08	0.21	0.72	10.39	5.19	4.65	16.49	0.76	0	0	0	5.97
VCAN	ligand	literature supported	1641.13	312.28	310.72	390.81	105.52	23.85	6.99	9.78	45.56	79.31	137.16	455.28	7	2.64	4.36	805.71	203.68	1641.13	34.97	12.16	8.43	32.99	3.1	0	0.07	1.18	0.48	19.84	317.18	116.67	130.31	77.04	255.5	1.29	1.13	40.97	108.7	6.43	4.51	51.67	0.16	1.4	0.17	0.98	9.81	3.92	402.42
VEGFA	ligand	literature supported	767.68	30.74	38.21	58.45	19	123.4	9.93	141.23	46.03	33.76	17.06	128.1	247.16	1.47	1.04	123.4	9.43	47.56	0.06	1.32	5	24.8	1.81	0.16	0.75	0.66	1.05	0.81	54.29	95.44	767.68	75.03	16.3	113.41	7.43	9.19	23.07	8.31	3.36	7.69	1.64	6.29	3.6	6.2	158.34	97.25	62.18
VEGFB	ligand	literature supported	387.12	100.46	82.81	84.62	161.04	33.53	31.74	54.47	34.32	45.21	33.09	6.24	21.85	18.79	88.32	6.46	2.74	2.76	0.52	27.39	14.49	7.71	14.8	16.62	10.2	17.19	15.24	12.83	42.9	44.4	33.79	41.48	23.77	30.83	52.98	92.13	15.73	35.76	47.2	43.2	41.3	38.21	25.36	38.1	9.77	33.58	56.22
VEGFC	ligand	literature supported	106.17	49.83	33.26	45.36	9.13	31.84	1.65	0.49	24.95	9.1	2.26	0.1	31.62	0	0	0.55	0	0	0	0.05	0.26	0	0	0.49	0	0	0	0	3.71	23.8	52.87	5.15	5.14	11.34	0	0	0.59	15.2	24.3	9.21	3.52	28.01	14.35	21.76	0	16.57	26.28
VIM	ligand	literature supported	10775.28	2627.55	1767.4	1382.66	4694.42	749.72	1779.9	384.21	6618.27	6094.69	6813.71	2639.28	327.77	1156.79	971.01	5422.16	982.4	1632.4	852.76	291.78	699.28	1158.22	1084.72	321.46	687.02	582.79	586.52	622	5259.33	5167.91	2668.58	859.18	6146.88	338.42	4578.5	770.73	153.71	5701.23	6049.93	3536.8	6679.71	4869.18	2914.6	4490.25	494.34	412.11	6059.27
VIP	ligand	literature supported	1.01	0	0	0	0	0	0	0	0	0	0	0	0	0	0	0	0	0	0	0	0	0	0	0	0	0	0	0	0	0	0	0	0	0	0	0	0	0	0	0	0	0	0	0	0	0	0
VTN	ligand	literature supported	6075.37	0.88	1.78	6.98	0.52	0	0	0.1	0	0.15	0	0	0	0	1	0	0	0.04	0	0	0	0	0	0	0	0	0	0.06	10.5	3.03	0.73	1.94	0.43	0	12.61	0	0.25	0.05	0.56	0	0	0	0.12	0.06	0	0	3.33
VWF	ligand	literature supported	2120.16	0	0	0	0.09	1.29	0	0.5	0	0	0	0.13	0	3.52	0.15	0	0	0	0	0.95	6.06	1.78	0	0	0	0	0	0.02	10.06	0	0	15.41	0.09	0	0	0	1.43	230.84	302.81	2120.16	690.1	672.01	419.82	431.24	0	0	1.24
WNT1	ligand	literature supported	7.28	0	0	0	0	0	0	0	0	0.25	0.04	2.93	0	0	0	1.03	0	0	0	0	0	1.22	2.81	0	0.12	0.24	1.25	4.25	0	0	0	1.17	0.03	0	0	0.08	2.6	0	0	0	0	0	0	0	6.48	0	0
WNT11	ligand	literature supported	84.37	6.39	6.91	4.36	1.08	0.7	17.21	84.37	0.06	1.97	0.19	0.62	0	0.29	0	0.43	0	0.09	0	0.06	0.26	1.22	0.2	0.28	0.02	0.08	0.18	0.82	1.16	0	0	45.65	1.36	0	0.15	0	0.17	0	0.07	0	0	0	0.04	0	1.32	0	0
WNT16	ligand	putative	10.64	0	0	0	0.84	0	0	0.08	0.43	0.35	0.08	0	0	0	0	0	0	0	0	3.85	0	0	0.07	0	0	0	0	0	0.45	0	0	0.74	0.33	0	0	0	0.04	0	0	0	0	0	0	0	0	0	0.06
WNT2	ligand	literature supported	55.11	0.56	0.62	3.49	1.05	0.7	5.93	55.11	0	0	0	0.21	0	0	0	0	0.07	0	0.06	0	0	0	0.07	0	0.02	0.05	0	0.02	0.22	0	0	9.87	0	0	0	0	0	0	0	0	0	0	0	0	0	0	14.1
WNT3	ligand	literature supported	0.56	0	0	0	0	0	0	0.1	0	0.08	0	0	0	0	0	0	0	0	0	0.05	0	0	0	0	0	0	0	0	0	0	0	0	0.03	0	0	0	0.56	0	0	0	0	0	0	0	0	0	0
WNT3A	ligand	literature supported	0.09	0	0	0	0	0	0	0	0	0	0	0	0	0	0	0	0	0	0	0	0	0	0	0	0	0	0	0	0	0	0	0	0	0	0	0	0.04	0	0	0	0	0	0	0	0	0	0
WNT4	ligand	literature supported	48.37	1.06	5.21	3.49	0	0.94	0	0.28	0	0.65	0.08	0.15	1.65	0	0	0	0	0	0	0.03	0	0	0	0	0	0	0	0.04	0.72	0	0	4.32	0	2.2	0	0	0.46	0.23	0	0	0	0	0	0	0	3.49	0.35
WNT5A	ligand	literature supported	348.01	19.31	17.72	27.04	19.2	3.77	348.01	280.91	20.53	59.88	11.08	3.15	0.59	0	1.65	0.18	0.07	0	0	0	0	0.56	0	0.2	0.02	0.03	0	0	2.32	302.1	127.55	122.18	44.5	0.74	15.53	0	0.91	0.43	0	0.55	1.03	0.18	0.11	0.06	0	0	5.59
WNT7A	ligand	literature supported	157.8	0	0	3.49	0	10.23	8.29	20.39	0	0.67	0.44	1.43	58.16	0	0.32	2.23	0	0	0	0.03	0	0.84	29.35	6.92	1.1	20.83	10.31	4.71	0	0	0	44.88	0.13	60.05	0.06	0	0.04	0	0	0	0.08	0	0	0	2.6	27.04	0.13
WNT7B	ligand	literature supported	71.13	0	0	0.87	0	11.53	0	0.28	0.06	20.37	6.14	0	14.38	0	0	0	0	0.05	0	0	0	0	0	0	0	0	0	0	0	0.1	4.88	0.15	6.06	6.22	0	0	0.25	0	0.14	0.24	0	0	0	0.06	0	16.57	0.42
XCL1	ligand	literature supported	51.4	0	0	0	0	0	0	0.1	0	0.1	0	27.09	0	0	1.56	2.69	0	0	0	0.3	0.26	7.39	0.39	0.33	5.16	39.09	1.71	8.18	0	0	0	5.69	0.03	0	0.31	12.13	0	0	0	0	0	0	0	0	7.83	0	0.18
XCL2	ligand	literature supported	33.46	0	0	0	0	0	0	0.1	0	0	0	23.97	0	0.29	2.44	2.17	0	0	0	0.11	0	20.18	0.2	0.2	0.19	0.36	0.34	24.16	0	0	0	4.56	0.03	0	0.17	7.06	0	0	0	0	0	0	0	0	2.6	0	0.18
YARS	ligand	literature supported	478.25	66.67	74.69	76.77	128.72	133.4	90.69	55.92	83.69	120.82	69.8	49.68	208.38	54.02	46.34	49.03	26	30.95	22.91	23.58	51.62	80.28	42.34	40.08	44.31	35.16	50.47	51.87	139.26	151.21	121.56	60.54	78.02	179.29	61.18	39.92	169.04	163.92	114.69	56.36	70.95	112.17	113.64	168.63	10.43	144.35	107.09
ZG16B	ligand	literature supported	10.42	0.09	0.83	6.11	0	0.7	0.22	0	0.58	0.15	0	1.45	1.41	2.94	4.02	1.36	5.91	1.65	5.2	0.06	1.32	3.76	0	0.25	1.92	1.83	0.14	0.03	0.3	1.76	0.24	0	0	0.18	9.06	0.12	0	0	0.44	0.12	0.51	0	0	0	0	2.18	1.46
ZP3	ligand	literature supported	13.84	0.7	0.56	1.74	1.82	0.59	0.72	1.12	0.83	1.21	0.53	1.34	5.54	6.46	3.6	2.06	2.53	3.98	0.86	1.65	5	3.48	0.86	1.75	0.24	2.29	0.94	0.93	0.21	1.66	0.49	1.08	1.77	12.44	1.12	0.84	1.89	0.3	0.34	1.27	1.93	0.81	1.26	0.24	0	11.34	0.18
ABCA1	receptor	literature supported	468.32	35.78	39.43	15.7	53.8	4.63	4.48	15.27	13.86	7.47	13.85	115.06	13.05	10.86	183.78	468.32	84.73	67.02	58.88	37.96	6.32	134.06	13.06	7.07	4.45	4.49	5.54	5.89	55.61	7.87	9.35	91.41	3.28	3.31	20.83	11.18	16.76	1.6	7.06	6.73	6	2.36	4.54	1.99	59.28	3.49	32.21
ACKR2	receptor	literature supported	229.15	22.32	18.05	20.06	2.66	12.7	43.02	89.23	0.54	0.99	0.39	2.49	0.47	0	0.11	0.88	0.42	0.18	0.68	0.83	0.79	1.12	0.94	1.06	0.5	0.62	1.13	0.8	1.42	0.29	0.49	229.15	0.27	2.57	0.43	1.75	0.5	0.26	0	0.47	0.87	0.41	0.07	0.38	2.64	3.05	0.18
ACKR3	receptor	literature supported	962.86	151.06	118.72	133.47	111.5	4.41	220.61	186.17	43.97	54.67	5.68	7.07	54.75	2.06	0.07	14.47	0.91	1.42	4.14	4.73	1.58	2.8	0.66	0	0.1	0.02	0.06	0.56	7.11	216.96	279.56	241.39	284.12	66.07	0	2.16	4.3	27.12	47.41	14.44	30.58	44.34	9.36	16.05	2.6	180.98	34.82
ACKR4	receptor	literature supported	225.64	5.22	0.47	0	36.55	0	0	0.1	0	0	0	0	0	0	0	0	0	0	0	0	0	0	0	0	0.02	0	0	0	0.31	5.49	3.38	5.42	0.06	0.37	0	0	0	1.79	2.66	0.2	0	0	3.46	0.06	0	0	14.74
ACVR1	receptor	literature supported	55.81	39.79	37.15	40.13	38.75	11.4	16.32	4.53	44.38	21.9	14.64	8.04	18.1	4.11	19.77	12.69	4.79	8.03	4.76	3.43	5.27	7.41	19.91	15.66	24.29	9.91	17.23	10.15	34.99	45.81	34.45	10.93	20.33	13.42	17.59	5.08	10.21	22.22	23.97	21.94	16.48	20.61	23.16	15.86	2.6	17.01	32.37
ACVR1B	receptor	literature supported	46.61	8.99	8.57	7.85	8.74	4.31	3.82	3.86	7.73	8.93	6.58	7.5	8.79	3.23	10.15	11.62	9.37	10.34	12.8	1.4	3.69	7.71	5.9	2.28	1.42	6.11	2.85	3.27	23.23	4.93	3.07	7.39	4.3	14.52	3.46	3.69	13.26	7.38	8.98	5.96	4.64	8.83	9.39	15.78	2.64	11.34	7.55
ACVR1C	receptor	literature supported	193.13	1.89	0.29	0	2.62	0	0	0.1	0.64	0.32	0.05	0.64	0	0	0	0.95	0	0	0	0.19	0.26	0	5.8	1.45	0.1	3.09	1.1	3.17	0	0.05	0.24	0.24	0.03	0	0.16	0	0.04	0	0	0	0	0	0	0	0	0	0.06
ACVR2A	receptor	literature supported	139.98	37.35	29.53	19.19	15.87	7.25	14.98	38.11	11.95	5.89	22.38	11.08	4.5	4.7	9	139.98	12.39	11.81	10.34	2.81	2.9	25.34	14.13	3.34	10.22	11.51	14.8	6.69	14.93	4.35	3.54	13.85	10.67	3.32	8.76	9.87	10.05	5.83	6.06	11.48	3.81	5.78	4.85	5.35	3.92	6.54	12.43
ACVR2B	receptor	literature supported	31.28	0.47	0.34	0	0	2.01	3.07	7.04	1.99	2.05	3.31	0.88	1.67	1.76	3.91	0.49	0.42	0.39	0.55	0.77	1.58	0.66	2.67	3.15	3.23	3.95	3.62	3.81	0.83	0.74	0.49	7.44	2.98	1.1	3.89	2.48	31.28	0.74	1.3	1.49	2.88	1.32	2.62	4.03	0.66	0.44	0.85
ACVRL1	receptor	literature supported	200.75	11.66	14.03	6.98	37.65	2.46	0	1.11	0.87	0.91	0.19	0.26	0	0	0.81	0.43	0.56	0.3	0.06	0.05	0	0.94	0	0	0	0	0	0	28.14	1.99	2.68	19.42	0.13	0	0.42	0	0.16	137.27	154.59	72.55	129.6	200.75	60.88	148.92	0	0	10.74
ADCY1	receptor	literature supported	11.87	0	0	0	2.77	0	0	0.4	0	1.75	0.27	0.26	0.31	0	0	0	0	0.1	0	0	0	0	0	0	0.11	0.02	0.08	0.02	0	0	0	0.14	3.09	0	2.4	0	7.06	0.1	0.18	0.09	0	0	0.07	0	0	0.44	0
ADCY7	receptor	putative	61.81	5.13	2.8	2.62	1.95	3.01	4.56	0.65	4.11	2.1	0.37	44.33	2.51	13.21	57.44	41.81	50.75	50.09	61.81	31.96	17.12	12.97	37.37	53.23	54.36	54.17	51.69	51.49	3.15	5.25	5.46	2.68	2.09	1.1	35.71	43.63	0	0.7	0.83	0.12	0	1.18	0.72	0.06	32.06	0.87	8.05
ADCY8	receptor	putative	8.41	0	0	0	0	0.35	0	0	0.35	1.43	0	0	0	0	0	0	0	0	0	0	0	0	0	0	0	0	0	0	0	0	0	0	4.91	0	0	0	3.38	0	0	0	0	0	0	0	0	0	0
ADCY9	receptor	putative	11.3	2.88	4.46	3.49	1.04	6.95	3.81	4.87	2.61	4.56	2.76	2.78	2.58	1.17	1.34	3.84	1.2	1.8	1.07	0.6	1.32	0.28	2.79	0.92	1.15	1.04	1.81	2.03	4.48	7.44	3.63	3.28	1.42	2.75	2.2	2.09	1.9	2.07	1.85	2.6	2.35	2.36	1.93	3.1	0	1.74	3.24
ADCYAP1R1	receptor	literature supported	10.64	0	0.05	0	1.42	0	0	0	0	0.69	0.75	0.05	0	0	0	0	0.07	0	0.06	0	0	0	0	0.12	0	0.03	0.03	0	0	0	0	0.11	0.06	0	0.04	0	2.79	0	0.34	0	0	0.41	0	0	0	0	0
ADIPOR1	receptor	literature supported	347.06	58.83	56.28	73.28	56.89	96.57	85.24	162.91	29.77	45.42	33.16	80.85	76.72	25.54	152.19	96.14	49.68	69.83	41.71	34.05	33.45	46.21	46.64	26.3	27.49	26.3	26.21	32.46	36.37	44.61	68.36	98.51	28.57	164.44	86.21	36.49	29.39	61.19	55.53	49.18	69.6	44.49	40.17	54.66	347.06	140.42	50.9
ADIPOR2	receptor	literature supported	211.35	39.7	27.22	22.68	55.44	26.67	38	21.35	24.97	26.89	26.56	28.04	29.78	33.47	27	33.89	25.47	28.46	23.51	24.87	33.45	45.37	17.93	20.26	25.13	21.9	21.8	27.29	29.73	13.01	15.23	45.52	30	38.79	25.38	16.55	25.99	28.02	26.77	36.63	21.11	26.31	39.44	20.85	60.2	41.87	17.55
ADORA1	receptor	literature supported	48.35	1.97	3.56	1.74	3.39	1.05	0.37	0.28	0.17	9.09	24.16	0	0.31	0	0.09	0	1.48	0.63	0.72	0	0	0	0	0	0.07	0	0	0.02	4.36	23.88	15.7	1.04	5.82	0	1.09	0.24	1.69	0	0	0.12	0	0	0	0	0	0	0.18
ADORA2B	receptor	literature supported	72.82	1.21	0.86	5.23	1.87	15.91	7.64	14.48	3.8	23.43	12.66	6.58	24.02	2.35	1.8	9.97	2.68	2.34	2.29	0.19	1.84	1.4	0.07	0	0.15	0.19	0.03	0.15	33.85	5.77	5.42	3.64	16.48	32.11	3.53	0.68	3.93	3.47	6.29	2.65	2.93	3.24	6.28	5.37	0.66	29.65	15.17
ADRA2A	receptor	literature supported	486.5	76.53	86.58	150.91	34.75	0	0.11	0.46	0	2.94	0.28	0.82	0	4.11	0	0.07	0	0.04	0	0.1	6.58	8.73	0.2	0.04	0	0	0	0.2	0	54.38	32.64	7.23	4.96	0	0	0	16.62	2	2.14	0	0.72	0.41	0	0.12	0	0	0.35
ADRA2B	receptor	literature supported	21.68	0.11	0	0.87	0	0	0	0.2	0	1.25	0	0.13	0	0	0	0.07	0	0.05	0	0	0	0	0.07	0	0	0	0	0	0	0	0	0	0.19	0	3.35	0	2.43	0.09	0	0	0.08	0	0	0	1.94	0	0.18
ADRB2	receptor	literature supported	1204.56	0.7	0.43	0.87	4.98	75.54	9.98	26.97	2.31	10.55	6.37	51.73	64.3	10.28	44.43	185.22	31.47	21.97	46.58	20.48	30.03	12.91	14.26	4.2	3.46	1.7	23.76	68.81	0.9	13.77	10.63	12.8	2.61	85.36	0.42	26.21	0.86	6.68	10.35	10.03	19.86	7.32	1.97	5.4	29.89	98.56	2.43
ADRB3	receptor	literature supported	1.72	0.09	0.05	0	0.35	0	0	0	0	0	0	0	0	0	0	0	0	0	0	0.05	0	0	0	0	0.02	0	0	0	0	0	0	0	0	0	0.09	0	0.04	0	0	0	0	0	0	0	0	0	0
AGR2	receptor	literature supported	1057.45	0	0	0	0.26	54.94	615.93	138.39	13.29	0	0	1.39	139.82	0	0	0	0	0	0	0	0	0.66	0	0	0.04	0	0.03	0	0	0.12	0.49	14.87	0	6.77	0	0.12	0	0	0	0	0.65	0	0	0	0	38.38	0
AGTR1	receptor	literature supported	not found in FANTOM5
AGTR2	receptor	literature supported	2.14	0	0	0	0	0	0	0	0	0	0	0	0	0	0	0	0	0	0	0	0	0	0	0	0	0	0	0	0.04	0	0	0	0	0	0	0	0	0	0	0	0	0	0	0	0	0	0
ALK	receptor	literature supported	48.71	0	0	0	0.3	0	0	0.2	0	0	6.32	0	0	0.29	48.71	0	0	0	0	0	0	0	0	0	0	0	0	0	0.13	0	0	0.03	0.03	0	0.04	0	0.17	0	0	0	0	0	0	0	0	0	0
AMFR	receptor	literature supported	58.61	35.88	35.85	34.02	41.11	27.23	35.8	51.66	38.22	34.18	25.07	24.56	31.32	17.62	36.25	26.61	17.39	19.2	18.25	48.46	16.07	16.72	24.85	11.75	12.54	14.16	11.44	15.18	23.79	36.94	23.97	40.16	19.38	28.84	54.83	18.5	7.28	27.15	30.7	27.61	34.93	28.7	21.74	29.33	21.55	37.07	21.76
AMHR2	receptor	literature supported	52.11	0	0	0	0	0	0	0	0	0	0	0	0	0.88	0	0	0.07	0	0	0	1.05	0	0	0	0	0	0	0	6.17	0	0	0	0	0	0	0	0.29	0	0.14	0	0	0	0	0	0	0	0
APCDD1	receptor	literature supported	346.77	32.72	140.86	4.36	258.67	2.26	0.88	71.05	2.48	15.03	12.85	0.47	0	0	0	1.5	0.07	1.44	0.06	0.93	0.53	0	0	0	0	0.02	0	0.03	8.11	11.17	1.92	47.64	3.49	3.29	0.27	2.84	2.63	0.63	0	0	0	0	0.47	1.57	0	6.54	0.35
APLNR	receptor	literature supported	40.3	0	0	0	0	0.59	0	0.3	0	0.04	0	0	0	0	0	0	0	0	0	0	0	0	0	0	0	0	0	0.02	0.39	0	0	0	0.45	0	0	0.08	0.66	0	0	0.9	0	0	1.64	0	0	0	0
APLP2	receptor	literature supported	1062.43	280.38	260.05	236.4	234.48	168.65	235.98	180.58	357.46	161.61	256.2	539.14	183.09	331.18	542.27	644.44	341.37	754.96	227.39	131.89	221.51	234.01	31.17	35.01	38.57	27.19	27.3	45.48	357.15	402.16	386.15	198.38	333.63	234.68	479.71	55.15	162.8	523.18	479.44	913.33	841.3	496.12	484.1	404.49	835.66	379.4	560.5
AQP1	receptor	literature supported	166.72	24.04	79.01	3.49	0.09	0	1.06	2.82	2.4	7.09	0.97	0.05	0	0	0	0	0	0	0	0.09	0	0	0	0	0	0	0	0.04	8.78	0.65	7.87	8.27	0.88	0	0.04	0	0	0.87	0.3	0.78	0.16	0.41	22.64	1.7	0	0	0.48
ART1	receptor	literature supported	0.27	0	0	0	0	0	0	0	0	0	0	0	0	0	0	0	0	0	0	0	0	0	0	0	0	0	0	0	0	0	0	0	0	0	0	0	0	0	0	0	0	0	0	0	0	0	0
ASGR1	receptor	literature supported	698.09	0	0	0	0	0.35	0	0	0.06	0.04	0.46	0.1	0	0.29	0	0.07	0.07	0.05	0	0	0	0	0	0	0	0	0	0	0.22	0	0.24	0	0.06	0	0	0	1.42	0	0.14	0	0	0	0.14	0.44	0	0	0
ASGR2	receptor	literature supported	563.44	0	0	0	0	0	0	0.4	0	0	0	29	0	0.88	2.68	18.76	7.09	49.5	0	0.26	0.26	1.78	0.34	0	0	0	0	0.21	0	0.12	0.4	0.18	0.03	0	1.9	0.39	0	0	0	0	0	0	0	0	0	0	0
ASIC3	receptor	putative	0.87	0	0	0.87	0.09	0	0.11	0	0	0	0	0	0.1	0	0	0.07	0	0.04	0	0	0	0	0	0	0.02	0.05	0	0	0.04	0.12	0	0.28	0.03	0	0.11	0	0	0	0	0	0	0	0	0	0	0	0
ATP1A3	receptor	literature supported	50	0.09	0.44	0	0	0.47	0	1.29	0	4.42	0.48	3.58	0.1	1.47	0.22	2.5	0	0.1	0	0.9	2.11	2.9	3.05	1.54	1.51	0.75	1.61	4.33	0.04	2.07	0	0	0.25	0	0.55	3	11.32	0.05	0.09	0	0.22	0	0.06	0	0.66	0	0.42
ATP6AP2	receptor	literature supported	581.02	259.94	289.77	358.53	96.81	29.32	59.43	149.22	152.4	38.01	69.21	160.54	62.03	78.1	330.71	208.02	282.73	305.68	199.42	67.1	73.75	96.8	59.41	71.24	68.67	79.46	72.73	80.7	134.55	183.94	234.55	117.77	72.42	38.04	384.21	105.46	87.88	71.79	68.64	138.86	63.23	70.75	60.01	62.43	164.27	47.97	122.34
ATRN	receptor	literature supported	104.72	23.04	24.96	26.17	19.03	5.1	26.23	21.89	29.61	12.71	17.58	12.6	16.02	9.1	42.62	13.94	9.01	17.46	8.07	8.65	8.16	10.35	10.15	7.67	8.13	9.03	7.57	9.99	38.68	23.87	24.94	28.95	16.51	12.85	17.9	6.65	15.23	20.09	16.7	27.58	20.61	20.02	15.85	11.63	1.32	16.14	17.97
AVPR1A	receptor	literature supported	108.3	1.17	0.2	0	5.01	0	0	13.61	0	0	0	0	0	0	0	0	0	0	0	0.11	0	0	0	0	0	0	0	0	0	0	0	1.87	0	0	0	0	0	0	0	0	0	0	0	0.06	0.66	0	0
AVPR1B	receptor	literature supported	0.92	0	0	0	0	0	0	0	0	0	0	0.13	0	0.88	0	0	0	0	0	0	0.26	0	0	0	0	0	0	0	0.04	0	0	0	0	0	0	0.27	0	0	0	0	0	0	0	0	0	0	0
AVPR2	receptor	literature supported	not found in FANTOM5
AXL	receptor	literature supported	355.6	68.82	54.91	69.79	38.22	220.56	159.18	8.04	220.64	214.07	83.61	0.67	56.5	0.29	19.08	1.39	0.42	0.15	0.16	0	3.16	0.66	0	0	0	0.02	0	0.03	63.67	206.86	85.68	96.02	125.59	104.97	0	12.14	13.45	161.07	177.94	36.21	70.56	120.75	81.17	152.44	0	112.08	252.26
BAI2	receptor	literature supported	54.23	2.41	2.85	1.74	10.71	1.68	0.64	0.77	2.19	4.37	8.37	0.8	0.35	0	0	0.14	0	0	0	0.18	0	0.56	0.2	0.25	0.81	0.07	0.18	0.44	1.13	4.54	4.02	1.56	5.19	0.37	0.1	0	5.43	0.53	0.74	0.12	0.24	0.81	0.43	0.24	0	1.74	4.74
BAMBI	receptor	literature supported	220.75	32.42	26.91	27.91	3.39	7.11	19.96	16.81	1.96	3.9	5.1	1.42	2.9	0	0.11	0.91	0.07	0.09	0.28	0.39	0.53	0.56	1.53	1.41	0.05	0.17	0.1	0.57	60.6	14.39	10.62	9.45	14.45	4.97	0.09	0.08	9.17	1.67	3.08	0.38	1.13	3.2	1.54	1.32	0	0.87	8.14
BCAM	receptor	literature supported	226.66	0.58	1.97	1.74	1.71	12.75	0.37	1.86	19.35	67.83	13.09	0.15	51.27	3.82	1.03	0.32	0	0	0	0	0.79	0.94	0	0	0.02	0	0	0	23.08	23.98	4.14	6.99	48.48	127.07	0.04	0	69.93	27.54	29	51.56	65.45	27.9	25.87	17.03	0	113.82	9.26
BDKRB1	receptor	literature supported	360.47	0	0.94	0.87	3.16	2.31	0	0.24	0.74	0	0.05	0	0.61	0	0	0.18	0	0	0	0	0	0	0	0	0	0	0.06	0	0.95	41.01	9.77	2.22	0.18	0.37	0.04	0	0	0	0	0	0	0	0	0	0	0	11.69
BDKRB2	receptor	literature supported	123.31	0.09	1.02	0	7.2	0.49	0.9	0.31	81.81	1.06	0.24	0	9.42	0	0	0	0	0	0	0.05	0	0	0	0	0	0	0	0	0.09	32.02	6.61	4.96	0.15	10.48	0.48	0.39	0.54	0.65	0	0.9	0.08	0	0.15	0.06	0	5.23	1.57
BMPR1A	receptor	literature supported	32.78	9.04	7.29	3.49	5.45	1.95	3.57	15.52	7.04	3.43	13.56	1.37	3.81	0	2.24	0.6	0.14	0.47	1.05	2.81	0	0.66	4.38	4.1	5.42	3.15	6.33	5.04	6.48	7.07	8.93	9.49	11.99	1.84	4.73	0	28.44	0.96	0.49	0.24	0.08	1.22	0	0.06	0	0.87	7.23
BMPR1B	receptor	literature supported	10.35	2.07	0.62	0	0.84	0.37	0	1.54	0.31	1.56	9.44	0	1.42	1.17	0	0.07	0	0	0	0	0	0	0	0	0.02	0	0	0	0.13	0.22	3.54	4.05	5.25	0.19	0	0	0.55	0.19	0	0	0	0	0.7	0.56	0	1.31	0.32
BMPR2	receptor	literature supported	66.13	27.98	26.25	9.6	9.76	7.38	25.12	39.19	18.77	14.02	31.51	8.72	12.53	4.99	22.43	8.3	6.13	11.7	5.93	7.76	3.16	12.97	10.11	5.61	9.72	6.62	4.91	8.14	33.12	17.71	26.44	51.47	42.68	8.45	20.3	16.07	12.07	34.64	33.9	66.13	21.7	31.09	42.45	54.91	9.07	11.34	24.47
BOC	receptor	literature supported	204.75	17.07	25.88	13.96	23.62	2.42	1.84	8.5	4.2	53.25	43.75	0.72	2.99	0	0	0	0	0	0	0	0	0	0	0	0	0	0	0	11.19	26.68	41.92	3.19	20.61	13.06	0.06	0	7.88	0.67	0.72	0	0.13	0.41	0.21	0.12	0	3.49	3.04
BRS3	receptor	literature supported	0.35	0	0	0	0	0.35	0	0	0	0	0	0	0	0	0	0	0	0	0	0	0	0	0	0	0.05	0	0	0	0	0	0	0	0	0	0	0	0	0	0	0	0	0	0	0	0	0	0
C14orf1	receptor	literature supported	341.16	51.84	46.25	73.28	58.79	151.44	190.08	44.56	130.77	117.93	80.01	14.19	74.54	41.98	36.77	8.58	6.4	6.34	5.88	23.86	35.29	18.52	23.51	25.14	27.3	27.73	27.18	31.52	63.98	29.46	43.08	47.08	128.4	181.02	21.34	24.05	72.81	50.24	45.7	70.08	93.7	40.7	86.89	55.09	8.57	195.81	40.76
C3AR1	receptor	literature supported	354.94	0.18	0.05	0	0	0	0	0.7	0.12	0.31	0.05	22.92	0.1	2.06	349.53	24.62	127.46	60.15	204.42	0.49	2.37	3.92	1.87	5.76	23.62	4.74	7.63	5.71	0.71	0.05	2.39	9.72	1.17	0	5.84	2.57	0	0.15	0.09	0.11	0.13	0.81	0.06	0	354.94	0.44	2.03
C5AR1	receptor	literature supported	2162.69	1.54	3.66	4.36	0	0	0	5.17	0.41	0	0	516.33	0	0.59	143.47	193.97	262.66	326.42	316.87	4.28	2.37	13.85	1.29	0	0.05	0.02	0	4.2	0.13	0	0	9.65	0.2	0	8.22	10.87	0.04	0	0	0	0	0	0	0	2153.52	0	2.48
C5AR2	receptor	literature supported	60.17	14.75	12.11	9.6	0	0	0.57	0.24	4.57	0	0.04	13.95	0	0	13.93	4.77	15.15	6.58	44.05	0.21	0.26	0	0	0.61	0.66	0.32	0.23	0.21	0	1.42	20.01	1.73	0.03	0	1.8	0.28	0	0.22	0	0	0	0	0	0	60.17	0	0.71
CACHD1	receptor	putative	4.63	0.94	0.77	0.87	0.52	0	0	0	0.19	0.87	1.24	0.05	1	0.29	0	0	0.14	0	0	0.05	0.26	0	0	0.57	0	1.72	0.1	0.27	0.09	1.49	2.65	0.17	1.71	0.19	0	0.12	1.16	0.58	0.25	0.74	0.8	0.18	1.02	0.8	0	0.44	0
CACNA1C	receptor	literature supported	43.57	16.95	12.74	10.47	7.81	0	2.28	0.93	0.56	11.19	1.15	0.26	0	0	0	0	0	0	0	0.04	0	0.28	0.13	0	0.17	0	0.03	0	3.39	14.78	9.29	1.25	0.42	0	0.04	0	0.8	0	0	0.24	0	0	0.08	0.12	0	0	6.65
CALCR	receptor	literature supported	1.35	0.36	0.09	0	0	0	0	0	0	0	0	0	0	0	0	0	0	0	0	0	0	0	0	0	0	0	0	0	0	0	0	1.35	0	0	0	0	0.12	0	0	0	0	0	0	0	0	0	0
CALCRL	receptor	literature supported	590.43	15.52	15.59	8.72	22.88	1.44	0.22	0.57	4.21	6.77	2.47	5.42	1.69	17.91	34.41	3.88	6.26	14.89	4.88	1.12	11.06	31.06	0.2	0.53	0.05	2.17	0.12	0.6	19	1.13	0	16.68	3.81	1.29	59.03	18.21	1.96	188.45	117.39	331.03	194.8	215.38	590.43	121.04	0	1.74	23.45
CANX	receptor	literature supported	1022.27	581.52	675.54	694.38	359.27	137.25	200.1	426.64	389.62	136.35	378.51	356.16	301.61	415.44	519.14	341.52	283.75	421.48	167.67	126.53	470.4	271.38	130.2	111.92	155.17	161.7	166.68	166.21	491.04	476.55	728.04	534.05	323.58	91.85	424.49	525.38	323.31	529.52	408.5	506.74	353.05	501.28	558.18	392.27	220.8	163.97	577.59
CATSPER1	receptor	literature supported	28.87	0.2	0	0	0	1.74	4.29	1.58	1.61	0.82	0.17	15.46	0.31	0	1.29	14.79	9.29	28.87	0.76	0.33	0.26	1.12	0	0	0.16	0.15	0	0.55	0	1.42	0.88	5.65	0.57	0.19	6.06	1.03	0	0.82	0.91	0.29	1.56	0.81	1.27	1.69	3.26	0	1.1
CAV1	receptor	literature supported	2614.3	953.77	638.05	352.42	1110.12	221.79	509.7	1111.42	755.77	499.75	243.79	11.48	377.93	0.59	0.3	2.77	0.07	0	0	2.37	0.53	1.6	0.07	0	0.2	0.1	0	0.07	320.43	516.31	113.88	699.45	503.24	321.19	0.33	0.08	7.9	1041.99	740.6	2614.3	1385.7	1169.72	1093.03	592.17	0	646.73	468.25
CCKAR	receptor	literature supported	51.09	0	0	0	0.17	0	0	0	0.06	0.67	0	0	0	0	0	0	0	0	0	0	0	0	0	0	0	0	0	0	0	2.77	0.49	0	0	0	0	0	0	0	0	0	0	0	0	0.06	0	0	0
CCKBR	receptor	literature supported	7.68	0	0	0	0	0	0	0	0	0	0	0	0	0	0	0.07	0	0	0	0	0	0	0	0	0	0	0	0	0	0	0	0	0	0	0	0	7.68	0	0	0	0	0	0	0	0	0	0
CCR1	receptor	literature supported	161.48	0.21	0.05	0	1.14	0	0	2.55	0	0	0	64.42	0	0.59	132.8	61.72	34.74	83.01	14.34	2.64	2.37	4.2	0.2	0.29	3.25	2.93	1.39	4.26	0	0	0.8	43.59	0.06	0	147.12	1.89	0	0	0	0	0	0	0	0	80.61	0	0.35
CCR10	receptor	literature supported	4.97	0	0	0	0	0	0	0	0	0	0	0.13	0	0	0.11	0	0	0	0	1.36	0	0	1.08	0.2	4.97	0.03	1.13	1.59	0.09	0	0	0	0	0	0	0.19	0	0.09	0.58	0.2	3.69	0.18	0.07	0	0	0	0.06
CCR2	receptor	literature supported	104.35	0	0	0	0	0	0	0.44	0	0	0	15.11	0	6.17	3.06	5.33	12.37	104.35	0.22	9.24	22.39	0.94	1.74	7.35	42.58	49.33	38.66	24.75	0	0	0	1.59	0.03	0	1.05	77.77	0	0	0	0	0	0	0	0	0.66	0	0.35
CCR3	receptor	literature supported	107.36	0	0	0	0	0	1.18	2.39	0	0	0	34.57	0.41	0	0.09	0.21	0.35	0.39	0.38	1.05	0	0.56	0.07	2.46	11.8	1.66	1.48	1.05	0	0	0	2.83	0	0.19	0.04	0.9	0	0	0	0	0	0	0	0	41.17	0.44	0
CCR4	receptor	literature supported	699.32	0	0	0	0	0	0	0	0	0	0	9.75	0	0.88	9.69	11.42	0	0	0	1	1.05	11.77	211.5	186.97	699.32	120.96	263.99	65.63	0.04	0	0	0.82	0.12	0	1.28	0.84	0	0	0.67	2.11	0	0.18	0	0	12.41	0	0.35
CCR5	receptor	literature supported	52.38	0	0	0	0.21	0	0	0.1	0	0	0	6.56	0	0.29	20.56	3.34	6.82	2.75	0.37	1.35	4.21	2.52	2.22	11.1	39.03	22.82	41.64	48.3	0	0	0	1.05	0.06	0	44.03	13.56	0	0	0	0	0	0	0	0	2.64	0	0
CCR6	receptor	literature supported	138.1	2.09	1.53	2.62	1.82	1.09	2.45	6.89	1.49	1.92	3.36	5.34	1.71	2.94	3.72	5.22	0.35	0.84	0.57	84.7	4.21	14.51	65.35	14.77	138.1	4.72	71.08	20.89	1.9	1.64	3.78	3.03	3.16	0.19	7.44	7.63	3.76	2.05	1.37	1.69	0.67	1.18	4.03	2.79	27.26	0.44	2.67
CCR7	receptor	literature supported	1152.33	0	0	0	0	0	0	0.6	0	0	0	21.25	0	1.76	8.4	170.01	0.07	0	0	149.95	1.84	50.13	256.81	169.1	36.24	213.43	83.19	200.48	0.81	0	0	1.34	0.38	0	11.04	9.11	0.13	0	0	0	0	0	0.11	0	28.03	0	1.42
CCR8	receptor	literature supported	23.76	0	0	0	0	0	0	0	0	0	0	0.18	0	0	0.51	0.61	0.07	0	0	0	0	0	3.76	4.46	23.76	15.74	8.03	3.41	0	0	0	0.3	0	0	0	0.08	0.37	0	0	0	0	0	0	0	0	0	0
CCR9	receptor	literature supported	7.33	0	0	0	0	0	0	0.1	0	0	0	0.65	0	0	0.11	0.61	0	0	0	1.97	0	2.44	7.33	1.05	4.17	0.55	6.78	2.29	0	0	0	0	0	0	0	0	0	0	0	0	0	0	0	0	0	0	0
CCRL2	receptor	literature supported	120.54	0	0	0	0	0.25	0	0.2	0.17	0	0	27.78	0.1	1.47	44.92	44	15.69	6.35	7.37	1.02	3.16	13.37	0.53	2.77	3.76	1.85	0.89	1.49	0.09	0.29	0.8	2.29	0	0	15.45	2.34	0	3.43	3.36	4.5	1.45	2.79	2.42	4.45	120.54	0	0.18
CD109	receptor	putative	344.05	56.78	34.33	27.91	23.37	6.89	130.15	219.15	106.1	16.37	9.12	42.97	29.09	63.42	4.42	42.72	4.73	4.51	0.67	0.16	35.82	100.59	2.15	0.87	8.38	11.07	8.53	0.76	45.04	97.99	147.91	53.36	12.21	21.93	50.13	12.5	2.78	34.41	13.73	104.09	18.15	38.94	93.44	47.44	0	41.87	40.84
CD151	receptor	literature supported	904.85	360.31	478.99	545.21	285.88	904.85	233.02	266.09	372.03	262.59	134.28	16.72	295.17	7.93	27.19	24.27	37.59	29.18	32.96	3.86	13.17	17.54	4.37	6.19	12.16	12.54	7.02	6.63	153.95	324.5	178.1	272.85	185.11	220.38	88.73	1.9	29.15	244.07	282.26	181.53	281.59	303.08	111.26	294.64	0	234.18	229.03
CD177	receptor	literature supported	99.53	0	0	0	0	0.12	0.11	0.08	0	0	0.8	2.53	0	0.29	0	0	0	0	0	0	0	0	0	0	0.18	0	0	0	0	0	0	0.03	0.12	0.18	0	0	1.9	0	0	0.12	0	0	0	0	23.34	0.44	0
CD180	receptor	literature supported	194.85	0	0	0	0	0	0	0.08	0	0.07	1.42	10.02	0	11.74	160.67	2.83	32.39	28.17	39.68	194.85	19.49	2.16	0	1.88	0.95	0.78	1.14	1.35	0	0	0	3.94	0	0	14.37	15.89	0.04	0	0	0	0	0	0	0	0	0	0.24
CD19	receptor	literature supported	155.56	0	0	0	0	0	0	0	0	0	0	0.26	0	1.76	0.38	0	0	0	0	155.56	4.74	2.52	0	0.08	0.05	0	0	0.04	0	0	0	0	0.03	0	0.06	0.24	0	0	0	0	0	0	0	0	0.66	0	0
CD1A	receptor	literature supported	953.23	0	0	0	0	0	0	0.1	0	0	0	0.13	0.12	0	0.07	0.26	0	0.19	0.07	0.16	0	0.28	0	0.12	0	0.26	0.09	0	0	0	0	0.24	0.09	0	406.61	0	0	0	0	0.09	0	0	0	0	0	0	0.18
CD1B	receptor	literature supported	441.07	0	0	0	0	0	0	0.1	0	0	0	0.18	0	0	0	0.4	1.4	1.34	0.16	0.05	0	0	0	0	0	0.03	0.06	0.06	0	0	0	0	0.03	0	441.07	0.08	0	0	0	0	0	0	0	0	0	0	0.35
CD247	receptor	putative	469.59	0	0	0	0	0	0	0.67	0	0	0	176.65	0	0.29	13.39	92.77	0.14	0.05	0.32	1.35	0.26	42.42	235.65	260.47	241.55	281.84	209.94	230.37	0	0	0	1.48	0.82	0	2.17	6.52	0	0	0	0	0	0	0	0	18.22	0	0.89
CD27	receptor	literature supported	200.64	0	0	0	0	0	0	0.18	0	0	0	4.7	0	0	5.69	8.18	0	0	0.07	52.89	1.84	0.94	58.69	200.64	173.36	157	127.74	90.24	0	0	0	0.39	0.06	0	0.54	1.3	0	0	0	0	0	0	0	0	2.6	0	0.18
CD28	receptor	literature supported	248.31	0	0	0	0	0	0	0.18	0	0	0	12.07	0	0.29	11.77	17.42	0	0	0.07	0.42	0	13.45	163.05	174.21	234.96	142.24	248.31	95.4	0	0	0	0.39	0.15	0	0.92	0.68	0	0	0	0	0	0	0	0	14.93	0	0.53
CD36	receptor	literature supported	4333.87	879.24	338.56	3.49	380.21	0.25	0	5.95	0.06	0	0	143.59	0	4.7	327.61	186.92	289.46	763.11	50.79	4.91	52.94	14.23	1.47	0	0.05	0.21	0.28	8.18	2.52	0.05	0.24	3.21	0.38	0.18	193.63	197.27	0	0.05	0.09	11.17	22.84	0	0.28	0.57	7.17	0.44	1.42
CD3D	receptor	putative	414.76	0	0	0	0	0	0	0.38	0	0.07	0	53.29	0	0.29	15.01	32.2	0.07	0	0.23	1.54	0	20.18	202.45	368.39	414.76	376.53	371.15	360.78	0	0	0	2.18	0.23	0	1.76	1.81	0	0	0	0	0	0	0	0	18.92	0	1.06
CD3G	receptor	putative	356.2	0	0	0	0	0	0	0.4	0	0	0	77.1	0	0.29	17.72	38.08	0.07	0	0	0.58	0	10.65	215.68	244.45	356.2	329.59	322.44	238.22	0	0	0	2.05	0.2	0	1.7	1.97	0.12	0	0	0	0	0	0	0	20.86	0	0.35
CD4	receptor	literature supported	349.11	0	0.15	0	0	3.24	1.73	2.34	0.23	0.31	0.27	168.35	0	6.46	333.85	144.02	296.35	285.76	190.82	2.09	15.01	7.67	130.7	140.52	197.61	181.28	175.45	50.22	1.71	1.16	2.32	7.87	0.7	1.09	136.15	349.11	0.55	0	0	0	0	0	0	0	18.84	0	2.01
CD40	receptor	literature supported	168.2	2.1	2.18	2.62	6.44	1.09	35.91	46.26	1.03	4.91	0.99	4.48	6.41	1.17	7.79	8.02	11.6	3.73	8.06	135.32	2.9	3.84	0.33	2.07	1	0.29	0.58	0.97	11.64	2.17	0.49	33.33	5.35	11.34	132.66	3.28	5.59	12.76	9.83	3.77	29.27	11.74	29.15	10.52	0.66	3.05	2.34
CD44	receptor	literature supported	4891.65	375.34	248.1	357.66	709.81	395.6	116.56	15.88	1095.67	772.54	732.27	1341.42	760.46	391.37	552.87	2132.75	697.36	1274.31	700.27	377.12	255.22	886.97	1207.9	643.01	687.66	722.14	728.51	649.43	245.47	1579.75	1080.2	223.46	218.91	873.21	1338.46	319.56	8.16	305.88	394.43	39.47	165.23	517.2	4.28	204.23	563.17	901.84	740.11
CD46	receptor	literature supported	1202.78	201.05	184.24	157.89	82.53	45.15	223.18	345.04	92.63	31.75	88.06	165.37	81.01	102.76	266.92	130.91	209.89	256.46	196.03	121.03	119.31	147.24	127.77	158.14	168.67	180.65	186.59	179.05	85.5	134.38	94.56	439.38	142.23	50.09	168.17	125.8	99.67	97.19	75.92	448.51	97.32	100.06	182.41	102.37	948.71	41.87	91.5
CD47	receptor	literature supported	190.2	32.02	37.07	37.51	35.23	20.5	37.38	49.9	48.56	25.05	72.84	86.9	43.89	73.69	128.97	107.69	100.03	59.95	137.25	190.2	91.66	118.13	151.12	141.06	153.08	136.51	159.93	155.79	35.96	59.83	102.55	48.01	48.31	29.02	111.01	124.72	11.08	22.9	32.52	47.42	36.21	28.59	38.17	19.67	98.04	29.22	43.15
CD48	receptor	putative	1102.76	0	0	0	0	0	0	1.78	0	0	0	540.62	0	70.46	149.87	286.11	948.66	546.44	1102.76	699.9	54.52	153.09	493.48	808.71	463.49	637.81	778.79	895.52	0	0	0	3.9	0.67	0	28.08	174.06	0	0	0	0	0	0	0	0	98.98	0	3.19
CD5	receptor	literature supported	496.33	0	0	0	0	0	0	0.2	0	0	0	85	0	0.59	8.73	49.8	0.14	0.09	0	7.85	0.79	29.53	496.33	269.57	318.8	333.25	361.14	232.09	0	0	0	1.3	0.26	0	1.35	6.82	0	0	0	0	0	0	0	0	41.68	0	1.42
CD53	receptor	literature supported	1851.62	0	0	0	0	0	0	3.55	0	0	0	409.87	0	250.15	418.76	403.43	813.95	682.04	802.22	669.8	162.51	215.23	194.21	504.05	706.28	446.03	539.5	431.61	0	0	0	20.56	0.7	0	551.99	349.74	0.69	0	0	0	0.39	0.18	0	0	1851.62	0	4.43
CD63	receptor	literature supported	2200.03	714.13	1079.97	1583.29	1149.32	1064.09	626.81	346.86	929.89	744.46	353.63	285.94	467.71	106.28	1340.1	178.14	120.09	120.04	65.7	29.15	98.51	167.76	15.4	14.66	25.99	23.11	23.31	57.79	547.49	828.85	860.59	680.3	372.15	387.71	754.4	61.56	196.1	735.8	504.55	613.08	772.57	579.31	323.08	549.31	624.42	423.45	660.24
CD72	receptor	literature supported	98.89	0.82	0.38	1.74	1.31	0.25	0.64	0.73	1.05	0.76	0.92	5.02	0.67	3.52	6.27	11.82	3.66	3.46	1.2	98.89	5.27	3.84	3.53	2.86	4.43	3.11	2.71	4.43	1.39	1.15	1.37	1.71	1.32	1.1	0.74	4.26	0.86	0.14	0.09	0.09	0.38	0	0.42	0.06	5.2	0.87	0.61
CD74	receptor	literature supported	32468.76	0.11	0.38	3.49	1.07	106.31	14.25	77.18	2.09	278.32	80.65	5001.98	19.91	2931.01	7477.51	5732.86	7997.99	5930.2	3494.48	15772.29	2493.19	2223.82	332.18	169.63	664.19	177.61	347.38	568.67	6.69	4	115.24	465.31	26.81	37.12	22437.71	11151.64	16.64	0.17	0.16	2.84	6.48	1.14	4.34	0.12	931.73	17.88	77.27
CD79A	receptor	literature supported	2072.16	0	0	0	0	0.35	0	0.1	0	0	0	13.7	0.12	30.24	6.78	0.86	1.76	0.12	1.6	2072.16	60.84	68.53	2.12	12.51	4.98	2.79	1.66	7.56	0	0	0	0.5	0.19	0	0.67	36.52	0	0.14	0	0	0	0	0	0	24.15	0	0.18
CD81	receptor	literature supported	3049.27	780.32	873.05	986.61	1762.87	787.68	552.5	513.1	1202.39	628.15	316.44	101.94	448.71	193.78	1179.99	78.71	69.73	42.48	72.17	244.32	149.6	131.45	107.73	95.97	131.95	96.66	146.93	183.06	1282.66	876.93	639.23	530.04	304.62	640.28	1065.14	65.47	279.03	571.16	718.39	404.41	743.18	690.82	261.87	527.1	20.2	839.92	589.15
CD82	receptor	literature supported	876.18	6.57	7.82	8.72	28.95	21.8	14.25	59.43	31.88	26.72	4.41	61.54	76.7	78.68	21.74	111.89	15.28	29.78	7.72	126.79	74.27	217.68	50.23	10.17	73.17	66.27	63.09	35.29	10.4	39.01	109.74	32.85	22.34	141.53	46.4	74.74	3.29	23.96	17.41	26.1	14.3	21.78	13.86	18.27	876.18	102.92	3.86
CD9	receptor	literature supported	1539.44	37.48	34.59	116.02	36.1	737.84	299.94	879.03	359.12	101.82	105.21	73.41	300.64	20.55	177.55	6.2	15.69	17.4	0.47	22.7	41.61	22.79	0.4	6.44	4.73	3.9	2.63	3.45	61.42	294.67	125.72	563.54	76.69	922.89	122.03	3.66	209.11	1024.98	1539.44	557.86	978.26	1190.58	303.08	1014.21	35.97	1020.46	201.88
CD93	receptor	literature supported	162.79	0	0	0	0.09	0.37	0	0.4	0	0.23	0.13	35.4	0	5.87	1.44	122.7	49.71	104.72	20.26	1.53	7.11	6.27	0.73	0.29	1.33	0.2	0.89	2.01	6.58	0	0	3.41	0.09	0	9.65	6.21	0	74.14	80.91	107.28	53.86	72.14	77.71	162.79	72.66	0	0.6
CD97	receptor	literature supported	830.68	10.37	19.16	14.83	18.96	31.34	39.86	27.4	19.34	4.25	4.52	237.84	6.13	42.28	29.98	204.61	317.26	164.94	324.95	49.72	10.27	76.7	134.05	64.09	73.98	115.18	119.85	171.16	12.5	16.65	12.47	73.12	4.61	10.46	14.99	34.22	0.91	6.12	4.78	3.83	37.53	4.71	4.73	4.6	391.49	10.03	27.9
CDH10	receptor	literature supported	28.95	0.47	0.9	0	0.17	0.72	17.55	24.96	0	0.08	4.24	0.26	0	0	0	0	0	0	0.06	0	0	0	0	0	0	0	0	0	0.09	0.05	0	2.33	1.58	0	0	0	0.41	0	0.28	0	0.08	0.18	0	0.12	0	0	1.9
CDH19	receptor	putative	26.34	0	0	0	0	0	0	0	0	0	0	0	0	0	0	0	0	0	0	0	0	0	0	0	0	0	0	0	19.19	0	8.49	0	0	0	0	0	0	0	0	0	0	0	0	0	0	0	0
CDH2	receptor	putative	291.76	111.06	169.69	191.04	14.69	33.81	2.28	1.21	15.4	33.73	149.54	0.21	0.1	5.87	0	1.18	0	0.04	0	0	3.16	3.86	0	0	0	0.03	0.06	0.08	80.04	0.79	1.44	11.32	157.99	0	14.92	0.16	14.15	18.55	39.93	34.13	0.59	41.31	8.06	21.82	0	0	133
CDH5	receptor	literature supported	761.45	0.49	0.48	0	0.17	1.44	0	0.16	0	7.83	1.08	0.13	0	0	0.25	0.21	0	0.13	0.12	0.25	1.58	0	0	0	0.02	0.02	0.09	0.02	19.12	0.1	0.24	16.04	4.57	0	0.43	0	0.04	747.96	664.75	761.45	752.31	690.4	312.02	553.26	0	0.44	15.97
CDH6	receptor	putative	447.2	3.8	11.08	7.85	0	2.31	0	0.2	24.49	62.82	22.33	0.15	1.21	0	0.15	0	0	0	0.07	0	1.05	0	0	0.04	0	0.09	0.03	0	16.57	1.25	0	0.84	447.2	0	0	0	21.83	0.22	0	0	0	2.43	0	0.06	0	0	181.43
CDH7	receptor	literature supported	2.35	0	0	0	0	0	0	0	0	0	0.1	0	0	2.35	0	0	0	0	0	0	0.26	0.94	0	0	0	0	0	0	0	0	0	0	0.03	0	0	0	0.45	0	0	0	0	0	0	0	0	0	0
CDON	receptor	literature supported	47.19	7.53	17.24	6.11	12.95	0.74	10.83	22.24	1.32	4.73	47.19	0.41	0.42	0	0.07	0	0	0	0	0.05	0	0	0.67	0.24	0.18	0.67	0.32	0.36	5.4	4.3	14.28	2.72	8.57	0.92	0	0	7.02	0.28	0.51	1.23	3.37	0.96	1.01	0.51	0	0	1.27
CELSR1	receptor	literature supported	68.03	0.3	0.68	0	0.17	20.96	59.32	28.14	0	12.55	19.58	0.72	24.9	0	8.45	0.85	0.07	0.05	0	0.09	0.53	1.32	0.07	0.2	0.17	0.34	0.15	0.22	1.32	1.18	2.32	13.92	16.78	53.54	2.89	0.08	14.56	1.14	0.09	2.48	12.6	0.41	1.5	1.77	0	68.03	1.15
CFTR	receptor	literature supported	41.32	0	0	0	0	0	0	0	0	0	0	0	0	0	0	0	0	0	0	0	0	0	0	0.08	0.02	0	0	0	0	0	0	0.06	0	0	0	0	0.34	0	0	0	0	0	0	0	0	0	0.06
CHRM1	receptor	literature supported	6.58	0	0	0	0	0	0	0	0	0	0	0.05	0	0	0	0	0	0	0	0	0	0	0	0	0	0	0	0	0	0	0	0	0	0	0	0	0.08	0	0	0	0	0	0.07	0	0	0	0
CHRM3	receptor	literature supported	7.51	0	0	0	0	0	0	0	0	0.21	0.37	0.65	0	5.58	0	0.14	0	0.05	0.1	0.04	1.84	7.51	0.53	1.67	0.28	1.57	1.2	0.52	0	0	0	0.11	0.26	0	0	0.12	2.35	0	0	0	0	0	0	0	0	0	0
CHRNA4	receptor	putative	15.35	0	0	0	0.09	0	0	0	0	0	0	0	0	0	0	0	0	0	0	0	0	0	0	0	0	0	0	0	0	0	0	0	0	0	0.04	0	0.37	0	0	0	0	0	0	0	0	0	0
CLDN2	receptor	literature supported	32.86	0	0	0	0	0	0	0.3	0	0.75	2.94	0	0	0	0	0	0	0	0	0	0	0	0	0	0	0	0	0.02	0.04	0	0	0	9.23	0	0	0	0	0	0	0	0	0	0	0	0	0	0.18
CLDN4	receptor	literature supported	1057.45	0.11	0.53	2.62	0	530.47	231.05	657.35	0.43	0.9	8.07	2.17	21.88	0	0.97	0	0	0	0	0	0.26	0	0	0	0.21	0.02	0	0	0.31	0.8	2.83	491.82	0.52	44.2	0	0	7.6	0	0	0.24	0.22	0	0	0	0	43.17	0.06
CLEC10A	receptor	putative	284.34	0.09	0	0	0	0	0	0	0	0	0	12.36	0	0.59	54.18	10.98	26.73	12.04	1.04	0.38	3.16	1.12	0.67	0	0.05	0	0	2.47	0	0	0	1.24	0.15	0	284.34	7.11	0	0	0.07	0	0.89	0	0.61	0.06	0	0	0.35
CLEC2B	receptor	putative	509.26	61.63	41.52	36.64	21.29	5.04	0	1.49	1.03	1.45	1.94	310.68	1.88	79.86	109.34	147.74	439.6	198.3	492.04	117.76	27.92	216.49	173.21	130.56	151.08	139.4	283.95	220.62	4.1	0.17	0	44	0.68	2.22	28.15	102.23	0	18.52	8.44	119.52	57.26	25.85	33.33	7.01	509.26	1.31	4.24
CLEC4M	receptor	literature supported	3.74	0	0	0	0	0	0	0	0	0	0	0	0	0	0	0	0	0	0	0	0	0	0	0	0	0	0	0	0	0	0	0	0	0	0	0	0	0	0	0	0	0	0	0	0	0	0
CMKLR1	receptor	literature supported	233.91	0.47	0.09	0	4.28	0	0	0	16.24	0.17	0.26	3.72	0	0	233.91	3.03	10.99	3.78	5.22	0	0.26	0.28	0.13	0	0.27	0	0.11	5.12	0	27.46	82.18	3.75	0.49	0	1.43	24.33	0.17	0	0	0	0.08	0	0.13	0	0	0	0.71
CNR1	receptor	literature supported	82.1	6	19.09	0.87	6.39	0.35	0	0.1	23.88	6.26	60.04	0.05	0	0.29	0.11	0.18	0	0	0	5.19	0	0.56	0	0	0	0	0	0	3.29	0.17	0.24	5.02	0.23	0	0.17	0.12	0.81	0.28	0.07	0	0	0	0.1	0.18	0	0	0
CNTFR	receptor	literature supported	30.3	1.28	1.82	0	9.31	0	0	0	0	0.85	2.15	0.31	0	0	0	0	0	0	0	0	0	0	0	0	0	0	0	0	0.13	0	0	0.03	0	0.19	0	0	3.97	0	0	0	0	0	0	0.06	0	0	0
CNTN1	receptor	literature supported	14.57	0.11	0	0	1.13	0.12	0	0.1	0	0.19	0.28	0.21	1.26	0.29	0	0	0	0	0	0	0	0	0	0	0	0	0	0	0	0	0	4.58	0.66	3.89	0	0	4.06	0.22	0	0	0	0	0.15	0	0	1.74	0.24
CNTNAP1	receptor	literature supported	23.42	3.03	3.03	2.62	2.17	0.47	0.88	0	16.05	1.63	1.24	0	1.82	0	0	0.36	0	0.05	0	0.35	0	0	3.86	0.12	3.05	0.17	0.2	0.79	19.9	8.68	13.31	1.56	0.8	0.92	0.38	0.89	2.96	10.72	16.91	3.57	20.54	7.87	1.01	2.39	0.66	2.18	11.92
CNTNAP2	receptor	literature supported	93.56	0	0.05	0	0.09	2.22	0	0.16	0.23	4.1	10.62	0.05	3.88	1.17	0	0.07	0.07	0	0.06	15.84	0	5.93	0.07	0.2	0.02	0.07	0.1	0.07	1.71	0	0	0.11	21.6	1.84	0.1	0.08	93.56	0.22	0	0.48	3.26	0	0	0.06	3.26	6.11	0.18
COL13A1	receptor	literature supported	107.58	1.7	1.23	0	0.21	3.52	0	0	1.22	35.43	2.99	0.05	0	0	0	0.55	0	0	0	0.03	0	0	0	0	0	0	0	0.03	8.85	0.05	6.55	1.83	8.95	0.55	0.04	0	5.64	31.91	28.05	8.75	7.18	21.88	25.36	26.93	1.32	0.44	15.79
COL17A1	receptor	putative	1302.96	0	0	0	0	23.78	386.9	1302.96	0	0.1	0.52	3.92	136.06	0	0	0.07	0.07	0	0	0	0	0	0	0.04	0	0	0.09	0	0	0.14	1.22	807.06	0	582.59	0	0	0.04	0	0	0	0.41	0	0	0	0	672.46	0.18
CR1	receptor	literature supported	155.79	0	0	0	0	0	0	0.2	0	0	0	27.8	0	0.29	22.08	18.38	4.29	12.42	3.29	20.96	2.9	0.28	0.73	0.32	0.2	0.47	1.06	1.59	0	0	0	0.49	0.03	0	16.35	0.33	0	0	0	0	0	0	0	0	62.65	0	0
CRHR1	receptor	literature supported	29.92	0	0	0	0	0	0	0.97	0.06	0.04	0.1	0.21	0	0.88	0	0	0.92	0.51	0.83	0.31	2.63	1.6	0	2.12	3.29	3.71	2.4	0.29	0.38	0	0.24	0.87	0.03	0	0	0.25	1.31	0	0	0	0	0	0	0	0	0	0
CRHR2	receptor	literature supported	3.07	0	0	0	0	0	0	0	0	0	0.9	0	0	0	0	0	0	0	0	0	0	0	0	0	0	0.05	0	0.04	0	0	0	0	0	0	0.09	0	0.54	0	0	0	0	0	0	0	0	0	0
CRLF1	receptor	literature supported	2110.09	2110.09	1795.55	1193.36	857.03	108.18	0.5	12.23	2.92	2.31	0.4	0.67	0.12	0	0	0	0	0	0	0	0	0	0	0	0	0	0	0	7.98	551.82	956.78	32.44	1.41	1.47	0	0	6.07	0.36	0.07	0	0.3	0.41	0.03	0.69	0	0.44	32.65
CSF1R	receptor	literature supported	699.42	0.21	0.14	0	0.93	0	37.22	12.47	0	0.56	0.37	122.83	0	25.25	699.42	120.15	457.79	263.4	600.61	2.61	20.54	1.96	0.82	0	0.02	0	0.15	6.08	0.04	0	0.4	196.22	1.23	0	315.14	7.06	0.24	0	0	0	0	0	0.04	0	2.6	0	1.77
CSF2RA	receptor	literature supported	53.6	0.43	0.19	0	3.9	0	0	0	0	0	0	0	0	0	14.36	0	0	0	0	0	0	0	0.07	0	0	0	0	0	0	0	0	0	0	0	46	30.12	0.04	0	0	0	0	0	0	0	0	0	0.35
CSF2RB	receptor	literature supported	846.86	1.18	4.07	27.04	0	0	0.88	34.97	0	0	0	455.04	0	18.2	71.1	89.18	59.58	87.91	44.2	19.56	75.33	99.37	2.93	29.08	37.37	21.94	3.59	4.41	0.62	0.05	0	211.14	0.26	0.55	257.03	508.2	0.08	7.05	14.14	7.85	7.69	12.18	15.35	13.14	795.28	0	3.88
CSF3R	receptor	literature supported	3846.58	0	0.38	0	0	0.35	0	2.7	0.17	0	0	201.47	0	116.27	97.12	430.38	75.85	338.9	19.72	8.05	75.85	69.51	1.01	0	0	0.26	0.06	9.21	0	0	0	7.35	0.2	0	8.42	16.79	0	0	0	0	0	0	0	0	3846.58	0	1.06
CSPG4	receptor	literature supported	234.62	7.47	1.73	0	16.81	5.35	1.86	26.04	70.16	42.4	33.28	0.1	10.67	0	0.22	0	0	0	0	0	0	0.28	0	0	0	0	0	0	11.21	80.03	189.08	7.35	16.75	20.89	0.04	0	1.77	1.08	0	3.03	0	0	0	0.12	0	234.62	21.59
CX3CR1	receptor	literature supported	385.98	0.11	0.33	0	0	0	0	0.18	0	0	0	26.32	0	0.59	3.36	15.33	284.3	132.84	385.98	1.89	2.63	0.84	0.72	0.57	2.6	0.97	16.7	99.67	0	0	0	0.11	0.06	0	0	1.79	0	0	0	0	0	0	0	0	1.32	0	0.35
CXCR1	receptor	literature supported	818.41	0	0	0	0	0	0.22	0.32	0	0	0	4.82	0	0	0.18	1.07	0.07	1.29	0.16	6.24	0.26	1.6	0.13	3.05	5.29	1.08	3.2	9.3	0	0	0	0.28	0	1.84	2.57	0	0	0	0	0	0	0	0	0	818.41	0	0
CXCR2	receptor	literature supported	1972.48	0.21	0	0	0.93	0	0	0.08	0.17	0	0	5.43	0.12	0.59	0.62	1.48	1.76	7.82	0.92	7.93	1.05	1.88	0	0	0.1	0.09	0	10.07	0	0	0	0.71	0.03	0.37	0.26	0.31	0	0	0	0	0	0	0	0	1077.27	1.31	0
CXCR3	receptor	literature supported	204.15	0	0	0	0	0	0	0.1	0	0	0	25.49	0	0.29	3.65	7.09	0	0.09	0	9.53	3.16	9.25	27.37	26.7	54.72	31.74	66.69	62.3	0	0	0	0.47	0.03	0	0.38	204.15	0	0	0	0	0	0.18	0	0	2.64	0	0.35
CXCR4	receptor	literature supported	11081.39	0	0	0	0.09	0.72	0	9.46	0.17	6.68	53.09	2301.52	0	495.6	217.64	631.75	801.5	722.52	337.47	1870.31	350.83	884.79	2290.87	3192.35	1754.13	1119.14	2021.83	899.98	9.21	0	0.49	39.53	4.48	0	118.89	2336.29	3.68	148.83	178.34	142.16	63.29	275.59	8.67	217.13	11081.39	0	13.65
CXCR5	receptor	literature supported	193.28	0	0	0	0	0	0	0	0	0	0	3.54	0	0	0.51	2.11	0	0	0	193.28	0	23.72	23.26	11.29	2.39	0.07	10.96	2.95	0	0	0	0.17	0.09	0	0.13	2	0	0	0	0	0	0	0	0	3.26	0	0.18
CXCR6	receptor	literature supported	65.24	0	0	0	0	0	0	3.92	0	0	0	2.54	0	0	3.11	1.1	0	0	0	0.05	0	0.28	2.69	4.47	65.24	51.7	40.65	24.63	0	0	0	46.53	0.03	0	0	0	0	0	0	0	0	0	0	0	5.23	0	0
DARC	receptor	literature supported	82.92	0	0	1.74	0	0	0	0	0	0.04	0	0	0	0	0	0	0	0	0	0.17	0.79	2.24	0	0	0	0.04	0	0	0.9	0	0	2.52	0	0	0.04	0	0	0	0.14	0	0	0.18	0.26	0	0	0	0
DCBLD2	receptor	literature supported	1196.89	65.95	56.84	90.72	86.34	199.93	45.42	41.13	108.01	243.86	257.62	1.67	82.3	2.94	4.63	0.95	0.78	0.49	0.2	1.61	6.32	3.76	1.32	3.6	0.43	2.44	0.39	1	66.19	40.72	23.31	49.62	1196.89	118.17	1.68	1.84	33.4	55.31	95.23	82.19	49.58	89.46	33.16	58.43	0	29.65	257.36
DCC	receptor	literature supported	23.68	0	0	0	0.17	0	0	0.2	0.29	1.23	0.05	0.26	0	0	0	0	0.07	0	0	0	0	0	0	0	0	0	0	0	0	0	0	0.11	0.21	0	0	0	0.29	0	0	0	0	0	0	0.12	0	0	0.24
DCHS1	receptor	literature supported	36.37	0	0	0	0.17	0.12	0.13	0.2	5.95	20.55	9.78	0.7	0	0.29	0.16	0.65	0.42	0.05	0.13	0.29	0	1.88	2.51	2.04	0.15	2.65	0.6	1.79	1.91	3.84	10.39	3.41	4.01	0	0	1.29	1.91	4.82	12.02	11.17	13.92	14.58	7.57	10.68	0	0	0.43
DDR1	receptor	literature supported	235.42	30.79	64.67	50.6	2.47	110.24	51.67	39.16	27.74	44.04	75.11	1.12	160.44	0.88	3.64	1.27	0.28	0.44	0.1	5.88	0.53	0.28	1.18	4.24	0.57	3.24	0.89	2.22	59.22	11.54	9.38	44.04	40.33	168.09	0.22	2.07	32.51	2.84	4.83	0.91	3.81	4.2	3.7	2.39	0	174	11.13
DDR2	receptor	literature supported	225.32	83.68	80.74	64.55	68.77	2.79	0.13	5.78	129.37	16.81	10.06	1.65	0.37	0	0	0.55	0.07	0	0	0	0	0	0.07	0	0.06	0	0.09	0.09	43.35	93.78	50.95	16.8	13.44	0	0	0	0.41	15.83	9.93	3.1	3.79	6.91	26.73	15.44	0	0	101.49
DPP4	receptor	literature supported	600.74	13.06	11.92	43.62	24.68	7.62	7.82	14.47	34.55	0.04	0.41	1.14	0.12	0	16.11	2.61	0.07	0	0.07	0.35	0.79	0.84	25.35	31.89	29.03	84.91	33.32	25.26	48.42	7.47	6.01	67.56	5.12	0	2.35	9	0.62	1.72	1.69	6.22	14	5.51	17.05	0.31	3.26	0.44	69
DRD2	receptor	literature supported	99.45	0	0	0	0	0	0.11	0	0	2.61	0.56	0	0	0	0	0	0	0	0	0	0	0	0	0	0	0	0	0	0.69	0	0	0.21	0.87	0	0	0	0.94	0.43	0	0	0	0	0	0	0	0	0
DRD4	receptor	putative	23.04	0.11	0.05	0	0	0	0	0	0	0.24	4.48	0.26	0	0	0	0	0.07	0	0	0	0	0	0	0	0	0	0	0.13	0	0	0.73	0.14	0.77	0	0	23.04	8.66	0	0	0	0	0	0	0	0	0	0
DYSF	receptor	literature supported	848.32	0.95	3.28	2.62	0.09	1.31	91.53	0.58	0.29	13.6	3.28	35.89	5.68	0.29	41.87	58	5.13	56.53	1.4	1.37	2.37	3.08	0.07	0.17	0.22	0.31	0.06	1.85	7.75	1.13	2.99	7.05	8.49	4.02	19.74	0.28	6.51	246.28	152.04	316.03	261.57	167.36	179.57	198.22	439.63	3.92	6.64
EDA2R	receptor	literature supported	47.8	12.3	8.41	5.23	18.95	2.95	15.64	7.85	11.07	7.1	7.96	0.21	2.1	0.88	0	0	0	0.05	0.06	0.39	0.79	0.28	0.21	1.5	1.27	2.64	0.93	0.1	4.99	7.17	6.63	5.71	9.92	2.57	0.55	0	0.33	4.29	8.22	3.93	4.65	5.78	2.15	2.97	0	2.18	13.72
EDAR	receptor	literature supported	10.02	0	0	0	0	0.47	0	0	0	0	0	0.13	0.12	0	0.11	1	0	0	0	0.11	0	0	4.76	2.39	0.11	10.02	2.79	2.93	0	0	0	0	0	0	0.11	0	0	0	0	0	0	0	0	0	0	0	0
EDNRA	receptor	literature supported	89.81	5.95	7.59	3.49	5.19	2.19	0.26	0.08	17.24	8.2	5.01	0.05	3.02	0	0	0	0	0	0	0	0	0	0	0.12	0.02	0	0	0	8.11	1.13	17.21	1.15	1.88	4.22	0	0	2.81	1.08	0.07	0.35	0.39	0	0	0.06	0	3.92	7.81
EDNRB	receptor	literature supported	153.53	26.96	50.39	3.49	48.08	0.25	0.33	6.46	2.42	0.95	9.31	0.15	0	0	24.57	0.07	0.07	0.14	0	0	0.26	0	0	0	0	0	0	0	2.32	0	0.24	34.99	0.35	0	0.04	0	12.13	3.15	0.49	14	30.07	3.68	4.62	2.14	0	0	0
EGFR	receptor	literature supported	199.25	13.53	14.87	12.21	22.51	59.08	40.67	121.13	28.03	32.67	15.21	0.98	144.22	0	0	0	0	0	0	0	0.26	0	0	0	0	0	0	0.01	26.84	26.05	8.82	199.25	89.42	95.33	0	0	1.5	2.75	3.02	1.68	1.41	1.22	1.17	1.17	0	116.87	39.93
ELTD1	receptor	putative	294.3	6.62	5.15	3.49	12.48	1.7	0	0.1	11.1	4.28	9.78	0	0	0	0	0.18	0.07	0	0	0	0.79	0	0	0	0	0	0	0	18.59	1.05	6.61	6.26	37.41	0	0	0	0.04	150.31	244.58	294.3	129.11	260.43	164.33	154.43	0	0	34.22
EMR2	receptor	putative	705.67	9.63	5.11	8.72	19.74	19.64	13.86	2.94	0.06	1.74	0.97	223.84	3.32	32.59	21.11	175.96	160.14	113.45	225.09	13.49	26.08	85.91	58.69	6.4	12.31	20.57	18.08	23.43	16.79	2.22	0.8	3.62	0.38	7.4	45.22	24.25	0.34	2.61	1.35	1.94	7.58	0	1.96	1.9	508.51	8.29	15.07
ENG	receptor	literature supported	1613.8	353.16	488.65	580.98	88	59.79	30.53	11.26	112.91	63.59	10.03	11.63	16.29	12.62	123.01	34.97	16.84	21.9	15.29	2.7	22.65	12.9	3.73	0.21	1.74	6.34	2.42	3.66	490.23	163.14	207.39	201.38	14.86	5.17	72.39	2.9	1.2	774.78	954.29	577.73	386.56	947.11	412.5	867.49	0	3.49	260.6
EPHA1	receptor	literature supported	41.43	0.09	0	0	0	26.02	33.05	14.67	0	0	0	0.59	32.77	1.76	0.94	0.81	0	0.19	0	0.34	0.26	1.4	7.3	11.07	0.62	9.81	3.86	9.36	0	0	0	10.36	0.13	40.99	0.25	0.53	39.4	0	0	0	0	0	0	0	0	41.43	0
EPHA2	receptor	literature supported	123.31	3.05	3.44	7.85	0.3	112	26.07	49.74	9.33	48.44	21.52	1.21	123.31	0	0	0.13	0	0	0	0	0.26	0	0.13	0	0	0.04	0	0.02	10.02	4.61	3.47	20.47	56.74	86.8	0.37	58.58	5.37	54.23	62.33	50.69	69.9	62.09	31.27	67.59	0	41.43	11.63
EPHA3	receptor	literature supported	191.71	0.94	1.38	0	0.38	0.25	0	2.34	1.01	5.29	2.65	1.39	0	0	0	0	0.07	0	0	0.23	0	0	0	0	0.05	0.09	0	0.03	2.14	0.14	1.19	0.11	0.33	0.18	0	0	0.61	0	0	0	0.08	0	0	0.24	0	0	1.3
EPHA4	receptor	literature supported	67.9	9.24	8.53	8.72	11.79	1.09	0.7	13.03	8.37	2.46	5.01	10.32	0.53	0	0.46	8.14	0	0	0	10.86	0.53	6.17	38.26	6.48	7.64	10.21	32.29	22.18	3.01	7.82	8.66	1.14	10.74	0.93	0.15	2.07	13	12.11	8.68	12.99	0.3	5.37	7.62	9.11	3.26	0.44	2.75
EPHA5	receptor	literature supported	208.38	0.59	4.14	12.21	0	0.12	0	0.1	3.27	23.29	10.2	0.05	0	0	0	0	0	0	0	0	0	0	0.07	0	0	0	0	0	1.15	14.49	3.96	0.18	24.35	0	0	0	0	0	0.21	0.65	0	0.41	0.18	0.75	0	0	60.98
EPHA6	receptor	literature supported	1.43	0	0	0	0	0	0	0	0	0.1	0.1	0.05	0	0	0	0	0	0	0	0	0	0	0.07	0	0.05	0	0	0.06	0	0	0	0.03	0.09	0	0.06	0	0.26	0	0	0	0	0	0	0	0	0.44	0
EPHA7	receptor	literature supported	60.15	0	0.23	0	0	0.12	0	1.09	10.29	2.29	3.56	1.19	0	0	0	0	0	0	0	0	0	0	0	0	0	0.05	0	0	0.52	0.17	0	0.32	1.86	0	0.12	0	23.37	0.1	1.07	1.29	0.08	0.81	0.18	0.69	0	0	1.51
EPHA8	receptor	literature supported	2.19	0	0	0	0.21	0	0	0	0	0	0	0	0	0	0	0	0	0	0	0	0	0	0	0	0	0	0	0	0	0	0	0	0	0.55	0	0	2.19	0	0	0	0	0	0	0	0	1.31	0
EPHB1	receptor	literature supported	179.22	1.9	1.14	0.87	1.74	1.07	0	1.29	0.06	2.66	2.92	2.83	0	0.29	1.99	0.32	0.07	0.09	0	0.74	2.9	0	0.33	1.76	17.4	0.16	0.38	1.15	0.04	1.42	12.5	0.82	4.44	0	1.01	101.62	9.35	1.73	1.27	34.43	7.88	7.32	2.16	3.57	118.94	0	2.44
EPHB2	receptor	literature supported	160.03	3.74	2.53	5.23	2.16	112.65	50.6	2.42	5.04	70.39	62.85	4.47	17.14	0	26.11	4.87	2.61	5.5	1.29	0.04	0	0.28	0.07	0	0	0	0	0.05	21.93	3.36	33.28	29.91	97.23	8.83	1.56	0.67	8.87	52.31	50.3	36.94	34.54	42.14	40.19	94.2	0	30.09	25.69
EPHB3	receptor	literature supported	66.06	11.58	21.14	16.57	11.34	5.11	3.84	22.98	0.35	8.34	6.34	2.27	6.17	0	0	0.58	0.21	1.24	0	0.13	0	0.28	0.33	0	0.12	0.07	0	0.14	3.68	4.32	11.81	10.97	0.54	17.99	0.22	0	3.24	0.22	0.09	0	0.16	0	0.08	0.38	0	25.29	2.57
EPHB4	receptor	literature supported	169	4.1	5.67	6.11	4.94	95.49	92.53	20.8	14.99	34.02	19.56	0.15	54.19	4.11	0	0.07	0	0	0	0	4.74	2.16	0	0	0	0	0	0	12.16	11.37	7.07	9.76	15.12	54.08	0.04	0.43	35.21	73.71	82.41	63.03	100.59	66.39	64.32	94.46	2.6	69.78	10.74
EPHB6	receptor	literature supported	113.82	0.9	3.33	5.23	12.74	9.31	4.45	7.6	31.83	3.6	1.46	3.66	0.12	8.81	3.14	5.13	3.03	7.63	1.77	13.36	9.75	3.38	16.04	25.94	11.7	25.46	8.84	10.44	17.56	0.63	0.24	2.63	4.46	4.79	2.36	0.87	8.47	1.68	0.81	0.12	0	0.55	0.45	4.73	5.2	1.31	5.22
EPOR	receptor	literature supported	169.99	0.67	1.26	0.87	1.44	6.44	1.89	3.78	2.44	4.31	2.31	6.36	2.18	2.94	9.8	3.33	9.37	6.22	16.44	3.35	20.81	8.93	9.45	7.57	5.01	5.38	8.8	5.35	6.52	3.71	5.64	16.46	1.61	4.41	2.87	0.49	8.09	4.82	6.14	3.63	10.8	7.47	5.86	6.11	21.05	2.18	4.29
ERBB2	receptor	literature supported	81.79	26	25.49	27.91	16.36	60.09	78.08	68.34	31.55	50.31	29.44	2.56	29.81	1.76	2.07	2.22	1.05	0.69	0.96	5.63	1.32	3.2	2.78	2.99	2.75	3.39	2.14	3.17	22.57	26.54	20.17	81.78	25.93	54.01	1.78	1.49	81.79	14.38	16.56	2.7	5.83	11.97	12.16	11.35	1.94	52.77	24.93
ERBB3	receptor	literature supported	76.5	0.11	0.39	4.36	0.3	20.99	13.49	36.27	0.68	0.4	0.04	0.36	7.12	0	0	0	0	0	0	0.06	0	0	0	0.5	0.38	1.06	0.24	0.1	0.04	0	0	30.46	0.22	12.13	0	0	27.93	0.05	0	0	0.08	0	0.11	0	0	6.54	0.42
ERBB4	receptor	literature supported	21.2	1.06	1.05	0	0	0	0	0	0.17	0.6	1.17	0.05	0	0	0	0	0.07	0	0	0	0	0	0	0	0	0	0.13	0	0	0	0	0.06	0.71	0	0	0	0.51	0	0	0.63	0	0	0.15	0	0	0	1.28
ESAM	receptor	putative	585.65	0	0	0	0	65.33	0.13	1.14	0	0.24	1.27	2.7	0	0.59	0.56	0.46	0.21	0.05	0.1	8.32	6.58	5.25	1.13	0.17	0.45	1.09	0.79	1	7.57	0.22	0	64.84	0.55	0	1.47	0.16	0.2	268.02	295.84	256.52	91.9	317.46	193.56	267.95	2.6	0	0.89
F11R	receptor	literature supported	504.38	7.88	13.81	6.11	17.15	307.23	371.19	346.81	1.47	8.14	48.09	60.22	226.98	132.12	55.24	34.65	43.51	48.92	51.44	126.1	68.74	99.06	80.16	95.98	74.47	71.58	83.32	82.44	44.45	11.9	10.75	504.38	54.05	367.55	61.88	114.53	224.68	181.93	138.35	175.56	201.45	157.35	103.76	136.33	150.66	450.49	10.45
F2R	receptor	literature supported	507.64	185.08	247.53	310.55	14.75	28.35	0.53	0.6	63.67	132.77	105.84	26.62	8.87	41.69	5.26	17.34	0.35	0.11	0.1	1.23	28.71	39.2	7.16	1.44	16.25	5.69	20.96	48.2	156.17	8.45	2.34	73.62	100.16	16.69	0.43	1.46	21.67	222.52	225.88	344.31	139.67	338.91	213.03	241.37	3.92	38.81	82.79
F2RL1	receptor	literature supported	86.71	0	0.09	0.87	0.3	21.66	5.04	4.95	6.36	9.05	35.24	0.68	14.66	8.81	0.11	0.65	0.98	3.56	0.41	0.3	7.37	11.93	2.05	5.4	0.82	1.01	1.21	1.75	12.2	0.17	0.64	13.26	17.63	11.76	0.11	0	25.12	16.38	23.25	8.73	35.87	71.03	5.47	36.9	10.43	22.24	4.75
F2RL2	receptor	literature supported	110.93	9.48	31.62	24.43	0.38	0.25	0	0	28.99	3.87	2.02	0	0	0.29	0	0	0.07	0	0	0	0.53	0	0	0	0.06	0.02	0	0	6.27	0.24	1.04	14.88	36.52	0	0	0	0.29	9.18	4.61	3.03	0.16	3.35	5.86	5.32	0	0	6.31
F2RL3	receptor	literature supported	19.91	0.11	0	0	0	0.7	0.37	0.24	0.33	0	0	0.18	0	0.29	2.32	0	0	0	0.12	0.28	1.58	0.66	0	0.04	0.07	0.59	0.37	0	0.13	0	0	3.71	0.38	0	0	0	0.04	2.35	1.41	1.76	19.91	5.23	0.29	3.49	0	0	0
F3	receptor	literature supported	2345.09	102.79	99.72	66.3	67.47	653.19	294.36	105.72	1.51	57.99	104.05	7.14	1108.4	0.59	0.22	168.66	0.99	0.52	0	1.16	0.26	61.6	0.07	0	0	0	0	0.02	6.96	13.17	4.24	90.66	92.28	711.52	3.14	2.43	2.03	2.55	0.07	1.65	2.53	0.37	0.2	1.83	6.48	1192.72	20.73
FAP	receptor	literature supported	551.21	159.32	120.08	122.13	22.69	1.23	4.6	1.23	51.89	1.7	6.14	0.05	0	0	0	0.37	0	0	0	0.09	0	0	0	0	0	0	0	0	52.1	69.25	359.36	15.62	3	0	0	0	0	1.65	0.98	16.59	0.08	3.02	0.28	0.37	0	1.74	152
FAS	receptor	literature supported	232.15	49.06	47.7	37.51	29.35	4.65	3.38	6.99	17.36	4.08	15.09	31.84	12.51	8.22	14.3	89.33	28.57	35.67	35.62	14.65	5.27	17.48	37.02	41.14	140.6	27.93	64.1	46.85	28.89	30.15	17.22	19.14	12.62	6.07	21.87	3.53	1.13	4.21	5.93	11.53	7.09	2.79	2.91	2.56	232.15	2.62	36.13
FCER1A	receptor	literature supported	2226.63	0	0	0	0	0	0	0.49	0	0	0	432.2	0	80.15	0.27	9.52	2.96	8.59	3.02	1.13	132.22	87.38	0.94	0.24	0.74	0.33	0.61	7.83	0	0	0	0.28	0.2	0	1020.75	214.09	0	0	0	0	0	0	0	0	28.65	0	0.71
FCGR1A	receptor	literature supported	not found in FANTOM5
FGFR1	receptor	literature supported	211.48	81.98	80.71	68.91	105.73	53.83	8.82	9.59	55.53	103.55	93.41	7.36	1.9	7.63	2.06	8.44	1.2	1.58	0.07	0.64	5.27	3.74	9.84	2	11.4	14.83	10.42	8.19	51.56	174.82	152.59	83.96	84.84	2.02	35.42	0.12	211.48	80.41	82.45	62.04	84.88	63.55	62.9	89.69	2.6	2.62	60.45
FGFR2	receptor	literature supported	40.47	0.54	0.76	0	1.02	5.31	1.18	10.78	0.23	4.14	13.58	0.29	4.4	0	0	0.07	0	0	0	0	0	0	0.2	0.04	0.08	0.05	0.52	0.55	0.09	13.64	0.73	17.68	1.8	7.92	0	0	40.47	0	0.14	0	0.22	0.18	0.07	0	0.66	7.41	0
FGFR3	receptor	literature supported	36.63	0.5	0.19	0	0	3.04	0.75	3.53	0.06	2.34	11.7	0.05	10.98	0.29	0	0	0	0	0	0	0.26	0	0.07	0	0.12	0	0.12	0.04	0.79	0.51	5.84	1.7	0.29	32.4	0.09	0.36	11.61	0.05	0.09	0.09	0.08	0	0.04	0	0	36.63	0.35
FGFR4	receptor	literature supported	108.74	0.09	0.09	0	0	4.84	2.41	0.16	1.55	2.18	0.79	0.13	0.69	0.29	0.07	0	0	0	0	0	0.26	0	0.07	0	0	0.05	0	0.02	8.15	0.29	0	0.32	1.26	2.01	0	0	23.05	0.65	0.46	0.75	2.45	0.92	2.68	1.45	0	0.87	0.37
FGFRL1	receptor	literature supported	121.99	26.38	25.55	25.3	20.75	50.27	3.01	3.69	34.97	85.69	38.61	11.27	11.33	7.93	2.58	12.48	9.45	2.92	13.49	5.73	5	6.85	7.43	5.33	3.06	5.19	4.85	6.26	18.92	79.39	121.99	5.53	27.27	9.38	13.56	3.32	6.86	15.3	13.64	6.04	15.34	17.38	10.79	19.47	1.94	9.59	18.17
FLT1	receptor	literature supported	3255.29	0.56	1.05	0	0.3	0.12	0.24	334.31	0	0	0.63	4.9	0	1.17	0.07	32.2	0.35	0.41	0.16	0.18	0.26	11.77	0.2	0.64	0.15	1.52	0.24	0.26	2.33	0	0.24	3255.29	0.13	0	34.17	0.64	19.53	19.28	63.83	67	3.75	54.59	54.45	46.91	9.73	0	1.36
FLT3	receptor	literature supported	159.68	0	0	0	0	0.12	0	0.1	0	0	0	8.23	0	98.65	9.13	6.91	3.94	10.81	1.09	0.16	53.2	42.05	0.13	0	0	0.24	0.1	0.37	0	0	0	0	0.27	0	2.4	91.09	0.67	0	0	0	0	0	0	0	1.94	0	0
FLT4	receptor	literature supported	112.35	0	0.33	0	0	0.35	0.13	0	0	0.14	0.09	0.65	0	0	0.32	0.35	0	0	0	0	0	0	2.26	8.32	1.07	0.49	1.23	3.65	0.39	0	0	9.14	0.03	0	0	0	1.35	0.92	1.68	43.32	95.12	13.83	24.67	22.77	0	0	0.18
FPR1	receptor	literature supported	5712.12	13.05	15.01	13.96	7.81	0	0.92	2.85	2.58	0.33	0	351.13	0	2.64	79.66	296.54	407.15	800.71	206.65	22.19	0.53	36.65	1.07	0.08	0.15	0.18	0.33	24.56	1.16	0.1	1.99	7.18	0.52	0.18	0.88	26.32	0	0	0	0	0	0	0	0	5712.12	0	1.24
FPR2	receptor	literature supported	755.86	0.09	0.05	0	0	0	0	0.2	0	0	0	11.31	0	0.29	2.88	11.44	30.42	63.25	22.16	3.48	0	3.84	0	0	0	0	0	3.17	0	0	0	0.43	0	0	0.54	0.62	0	0	0	0	0	0	0	0	755.86	0	0
FPR3	receptor	literature supported	221.49	0.09	0.38	0	0	0	0	0.08	0	0	0	0.13	0	0	93.2	0.43	7.05	2.04	0.29	0.11	0	0	0.07	0	0	0	0	0.55	0.09	0	0	6.34	0.09	0	221.49	0.19	0	0	0	0	0	0	0	0	0	0	1.3
FSHR	receptor	literature supported	0.98	0	0	0	0	0	0	0	0	0	0	0	0	0	0	0	0	0	0	0	0	0	0	0	0	0	0	0	0	0.05	0	0.11	0	0	0	0	0	0	0	0	0	0	0	0	0	0	0
FXYD6	receptor	literature supported	453.16	0.09	0	0	0.17	8.49	0	0.44	1.28	131.75	142.31	0	0	2.06	0.07	0.07	0	0	0	0.09	1.58	0.94	0	0	0	0	0	0.02	4.66	0.14	129.93	2.39	31.51	0	0.15	0	39.02	0.15	0	0.31	1.22	0	12.14	0.62	0	0.44	0.18
FZD1	receptor	literature supported	66.79	38.85	33.36	45.36	8.84	4.2	21.43	36.68	23.92	18.67	7.67	4.66	1	2.64	5.54	5.43	13.32	5.9	19.44	0.27	1.05	1.22	0.26	0	0	0.33	0	0.17	13.23	14.21	11.12	8.31	6.03	2.76	7.32	1.07	1.23	1.83	2.76	1.12	1.99	1.4	0.87	1.18	0	2.62	9.01
FZD10	receptor	literature supported	11.63	0	0	0	0.09	0.25	0.55	0.1	3.82	0.56	0	0	0.31	0	0	0	0	0	0	0	0	0	0	0	0	0	0	0	0	0.29	0	1.5	0.03	0.55	0	0	2.16	0	0	0	0.42	0	0	0	0	0	0
FZD2	receptor	literature supported	126.46	14.7	16.77	19.19	5.65	22.83	5.04	3.37	36.09	30.22	34.52	0.98	1.18	1.76	16.78	0.68	1.34	3.61	0.28	0.08	1.05	0	0	0	0.05	0.02	0	0.22	8.26	2.9	1.92	9.02	34.61	1.65	22.83	0.44	19.61	0.51	0.21	0.32	0.08	1.62	0.94	1.06	0	3.92	20.52
FZD3	receptor	literature supported	119.27	0.38	1.28	0	2.89	1.78	2.89	4.59	1.61	10.07	56.24	4.03	4.36	6.75	2	3.32	0.42	0.79	0.63	3.86	7.37	4.79	7.91	7.48	3.06	3.4	4.91	6.21	3.02	0.58	1.77	2.32	10.37	1.47	4.55	29.14	33.65	0.94	0.09	1.27	0	0.18	1.84	3.94	0	1.74	0.13
FZD4	receptor	literature supported	896.95	188.33	191.34	136.08	228.72	2.64	1.38	1.57	13.87	5.13	3.89	0.36	1.46	0.29	0.44	2.68	0	0	0.13	0	1.32	0.28	0	0	0.04	0	0.06	0.01	66.01	35.63	12.62	8.24	7.4	0.73	0	0.08	9.71	151.19	154.06	150.17	75.63	130.35	131.95	176.18	0	0.87	59.94
FZD5	receptor	literature supported	71.7	7.58	5.88	1.74	9.64	15.42	0.83	2.7	0.54	4.26	19.94	0.75	4.02	1.47	12.89	2.34	0.56	1	0.16	0.2	2.37	1.78	0.21	0	0.02	0	0	0.26	2.36	2.24	0.49	5.53	5.96	4.4	9.55	0.24	66.87	1.52	1.96	2.93	2.57	0.92	1.82	0.94	1.32	7.41	1.56
FZD6	receptor	literature supported	86.52	29.04	20.54	34.89	4.21	7.32	11.87	39.52	17.67	9.85	12.56	1	29.98	11.45	1.13	2.31	0.07	0.05	0.06	3.34	12.64	14.1	4.51	2.34	3.83	8.31	5.58	3.24	12.76	11.93	12.09	17.57	26.31	11.24	0.7	2.29	11.18	20.32	15.79	46.03	20.76	21.26	24.39	15.84	0	9.59	27.06
FZD7	receptor	literature supported	8.41	0.64	1.41	0.87	1.78	0.47	1.25	0.72	0.52	1.27	0.54	0	0	0	0	0	0.07	0	0	0	0	0	0	0	0	0	0	0	0.17	0.24	0	0.06	0.17	0	0.09	0	1.73	0	0	0	0	0	0	0	0	0	1.01
FZD8	receptor	literature supported	1.47	0.2	0.05	0	0	0	0.13	0.1	0	0	0.05	0	0	0	0	0.07	0	0	0	0	0	0	0	0.08	0	0.02	0.09	0.03	0	0.1	1.13	0	0.14	0	0	0	0.08	0.38	0.25	0.32	0.16	0.41	0.04	0	0	0	0.18
FZD9	receptor	literature supported	51.67	0.63	0.53	0.87	2.92	1.07	0.22	1.1	0.68	1.38	0.91	0.23	0.22	0.59	1.52	0.53	0.21	0.04	0.06	0.1	0.26	0	0.27	0.04	0.13	0	0.09	0.06	0.6	0.87	51.67	1.12	0.81	0.18	0.04	0	3.34	0.27	0.65	0.81	1.37	0.77	0.42	0.06	0	0	0.42
GABBR2	receptor	putative	18.88	1.35	0.33	0.87	6.2	3.67	0.24	0	0	0.04	1.86	0.1	0.1	0	0	0.18	0	0	0	0	0	0	0	0	0.02	0	0.1	0	0	0.41	0.24	0.11	0.12	0.18	0	0	0.51	16.32	18.88	0.4	1.79	10.41	6.43	18.56	0	0	3.18
GALR1	receptor	literature supported	0.13	0	0	0	0	0	0	0	0	0	0	0	0	0	0	0	0	0	0	0	0	0	0	0	0	0	0	0	0	0	0	0	0	0	0	0	0	0	0	0	0	0	0	0	0	0	0
GALR2	receptor	literature supported	6.39	0	0	0	0.93	0	0	0	0	0	0	1.01	0	0.88	0	0.48	0.99	0.44	0.22	0.95	0	0.66	0.41	0.97	0.15	0.02	0.06	0.1	0	0	0	0	0.47	0.73	0	1.03	1.32	0	0	0	0	0	0	0	0	0	0.06
GALR3	receptor	literature supported	not found in FANTOM5
GCGR	receptor	literature supported	124.68	0	0	0	0	0	0	0	0	0	0	0	0	0	0	0	0	0	0	0	0	0	0	0	0.04	0	0	0.01	0	0.17	0	0	0	0	0.16	0	0.37	0	0	0	0	0	0	0	0	0	0
GFRA1	receptor	literature supported	128.25	4.72	1.18	0	8.71	10.03	0	0	3.99	16.1	18.82	0	0	0	0	0.18	0	0	0	0	0.26	0.28	0	0	0	0.07	0.09	0	0.78	17.55	0.97	0.27	27.49	0	0.12	0	1.08	0.09	0	3.23	8.71	0	0.03	0	0	0	0.53
GFRA2	receptor	literature supported	7.57	0.2	0.05	0	0	0	0	0.1	0.23	0.54	0.14	0.23	0	0	7.57	0.82	3.52	0.61	0.91	0	0.53	0	0	0	0	0	0	0.03	0.04	0	0.24	0.03	0.85	0	0.89	0	0.13	0	0	0	0	0	0	0	0	0	0
GFRA3	receptor	literature supported	1.25	0.11	0	0	0	0	0	0	0	0	0.22	0	0	0	0	0	0	0	0	0	0	0	0	0	0	0	0	0	0.09	0	0	0	0.15	0.18	0	0	1.25	0	0	0	0.08	0	0.1	0	0	0	0.06
GFRA4	receptor	literature supported	not found in FANTOM5
GHR	receptor	literature supported	324.58	16.1	21.59	11.34	39.22	0.49	0.35	2.01	2.32	1.92	0.99	1.08	1.05	0.29	0	0.07	0.07	0.05	0	0	0.26	0	0	0.04	0.07	0.02	0.06	0	5.09	5.25	2.5	1.59	1.55	0.74	0	0	1.49	1.51	0.86	1.7	8.63	1.22	0.92	0.67	0	0.87	3.04
GHRHR	receptor	literature supported	2.62	0	0	0	0.21	0	0	0	0	0.48	0.28	0	0	0	0	0	0	0	0	0	0	0	0.13	0.16	0.12	0	0	0	0	0	0	0.03	0.09	0	0	0	2.35	0.33	1	0.22	0	0.81	1.9	0.12	0	0	0.06
GHSR	receptor	literature supported	not found in FANTOM5
GIPR	receptor	literature supported	18.66	0.52	0.34	0	0.38	1.07	0.61	2.17	0	0	0	5.74	0.32	0	0	5.02	0	0.05	0	0.27	0	2.8	2.06	1.84	1.92	1.72	1.06	3.96	0	0.19	0.49	0.62	0	0.19	0	0	0.08	0	0	0	0	0	0	0	0	0.44	0.24
GJB2	receptor	putative	3330.53	0	0	0	2.71	0.12	6.17	0.28	0.62	32.36	1.45	0.31	1016.08	0	0.54	7.56	0.07	0	0	0	0	1.4	0	0	0.06	0.03	0.08	0	0	0	1.44	0.4	0.16	1439.99	6.38	0.24	0.04	0	0	0	0.49	0	0	0.06	0.66	1012.61	0.71
GLP1R	receptor	literature supported	1.38	0	0	0	0	0	0	0.08	0	0	0	0	0	0	0	0	0	0	0	0	0	0	0	0.08	0.02	0.05	0	0	0	0	0	0	0.03	0	0.04	0	1.38	0	0	0	0	0	0	0	0	0	0
GLP2R	receptor	literature supported	7.26	0.84	3.67	0	1.96	0	0	0	0.23	0.31	0	0	0	0	0	0	0.07	0	0	0	0	0	0	0.04	0	0.05	0.09	0	0	0	0.64	0.03	1.26	0	0.36	0	0	0	0	0	0.16	0	0	0	0	0.44	0.18
GNRHR	receptor	literature supported	0	0	0	0	0	0	0	0	0	0	0	0	0	0	0	0	0	0	0	0	0	0	0	0	0	0	0	0	0	0	0	0	0	0	0	0	0	0	0	0	0	0	0	0	0	0	0
GP1BA	receptor	literature supported	15.19	0	0	0	0	0	0	0	0	0.14	0	4.36	0	2.94	0.79	0.26	0	0.05	0	0.72	11.85	6.87	0.07	0	0	0	0	0.12	0.04	0	0	0	0	0	2.07	0.39	0	0	0.07	0.11	0.33	0	0	0	0.66	0	0
GP1BB	receptor	putative	99.03	0	0.05	0	0	0.12	0.11	0	0	0.21	0.04	18.85	0	33.76	2.29	1.6	0.14	0	0	2.77	99.03	97.96	0.13	0	0	0	0	1.39	0.17	0	0	0.21	0.34	0	0.04	0.32	0.41	1.82	0	1.12	3.11	0	0.84	0.5	19.46	0	0.18
GP9	receptor	literature supported	34.46	0	0	0	0	0	0	0	0	0	0	13.44	0	5.87	0.85	0.77	0	0	0	2.03	20.54	34.46	0.07	0	0	0	0	0.65	0.04	0	0	0	0	0	0.11	0.36	0	0	0	0	0.08	0	0	0	16.87	0	0
GPC1	receptor	literature supported	365.21	73.68	93.55	75.89	138.28	95.87	75.46	60.64	86.85	63.86	90.56	1.19	142.71	0.88	0	0.64	0	0.05	0.13	0.51	0.26	1.22	0.73	0.21	1.37	0.86	1.48	0.54	133.26	95.48	37.22	51.29	56.28	191.9	0.97	0.08	16.24	45.49	29.71	21.9	23.28	27.02	7.02	16.52	0	234.62	69.13
GPC2	receptor	putative	124.3	1.19	0.24	0.87	0	3.22	2.96	0.68	1.07	12.97	19.41	0.23	0.35	4.7	0.46	0.85	0.35	0.14	0.33	2.16	6.32	6.31	4.05	7.22	1.49	7.17	2.79	2.74	1.35	0.82	0.97	0.61	9.5	2.38	0.36	3.16	46.46	3.03	4.61	3.26	3.52	3.9	2.56	8.56	3.92	2.62	2.13
GPC4	receptor	literature supported	614.39	156.42	101.67	61.06	91.37	23.93	247.96	30.21	4.8	102.45	266.26	5.85	1.89	0	0.19	10.32	0.42	0.81	0	0.64	0	0.28	0	0	0	0.17	0	0.02	6.72	5.78	23.72	112.04	83.54	2.75	7.41	0	614.39	0	0.09	0.56	3.16	0	0	0.37	0	3.92	10.13
GPC5	receptor	literature supported	6.89	0	0.33	0	0	2.09	0.24	5.13	5.94	0.44	0.13	0.26	0	1.47	0.07	0.14	0.14	0	0.07	0.04	1.32	2.06	0	0.08	0.02	0	0.03	0.14	0	0	0	0.11	0.2	0.19	1.26	0.08	0.25	0	0	0	0	0	0	0	0	0	0
GPIHBP1	receptor	literature supported	46.17	0	0	0	0	0	0	0	0	0	0	0	0	0	0	0	0	0	0	0	0.53	0	0	0	0	0	0	0	0	0	0	0	0	0	0	0	0	0.15	0.16	7.4	23.8	0.55	1.52	0.24	0	0	0
GPR1	receptor	literature supported	109.63	34.39	42.63	42.74	5.23	2.54	15.97	49.59	5.83	1.33	0.36	0.26	0	0	0	0.18	0.07	0	0	0	0	0	0	0	0	0	0	0	5.91	31.25	5.04	24.13	0.39	0.37	0	0	0.33	0.43	0	0.2	0.46	0	0.03	0	0	0	43.76
GPR135	receptor	literature supported	1.48	0	0.15	0	0	0	0.24	0	0	0.07	0.37	0.13	0	0.29	0	0.14	0	0	0	0.12	0.53	0.66	0.8	0.49	0.29	0.46	0.49	0.03	0	0.34	0	0.21	0.22	0	0	0	0	0	0	0	0	0	0.09	0	0	0	0
GPR151	receptor	literature supported	not found in FANTOM5
GPR162	receptor	putative	10.92	0	0.87	0	0.09	0.35	0.13	0.2	1.9	3.4	2.52	3.35	0	1.47	4.94	2.54	6.55	10.5	4.24	0.1	0.79	0.94	0	0	0	0.02	0	0.39	4.67	1.03	0.88	0.47	2.45	0	0.1	0.84	2.67	4.1	1.71	0.61	1.75	1.8	2.24	3.34	7.83	0	0.56
GPR182	receptor	literature supported	2.76	0	0	0	0	0	0	0	0	0	0	0	0	0	0	0	0	0	0	0	0.26	0	0	0	0	0	0	0	0	0	0	0	0	0	0	0	0	0	0	0	0	0	0	0	0	0	0
GPR37	receptor	literature supported	35.45	0.29	1.63	0	0	6.25	3.9	3.41	0.19	2.1	0.41	0	0.22	0	0	0.07	0	0	0	0	0	0	0	0	0	0	0	0	0.04	0	0	6.9	3.59	0.74	0	0	1.16	4.43	5.58	0.11	0.25	10.09	0.46	5.1	0	0.44	0.42
GPR37L1	receptor	literature supported	4.84	0	0	0	0	0.35	0	0	0	0.31	0.31	0	0	0	0	0	0	0	0	0	0	0	0	0	0	0	0	0	0	0	0	0	0	0	0	0	0.37	0	0	0	0	0	0	0	0	0	0
GPR39	receptor	literature supported	20.58	0.21	0.09	0	1.14	12.59	20.58	9.74	0.66	10.32	13.38	0.1	9.4	0	0	0.18	0	0	0	0	0	0	0	0	0	0	0	0	0	0.55	1.83	1.54	2.52	9	0	4.64	0.53	0.43	0	0.12	0	0	0	0	0	8.72	0.92
GPR56	receptor	literature supported	401.1	0.27	0.2	5.23	2.74	45.94	34.56	16.22	35.33	22.62	39.91	18.69	61.96	60.19	1.62	16.72	0	0	0	0	54.52	82.85	2.31	0	4.58	1.36	7.92	18.27	3.77	7.79	9.86	35.09	29.1	82.31	0	2.6	1.76	140.08	176.11	227.38	121.69	150.71	115.38	159.82	0	117.31	12.73
GPR75	receptor	literature supported	6.29	0	0.05	0	0	1.09	2.45	4.05	0.41	1.39	4.1	0	0.22	0.29	0	0	0	0	0	0	0	0	0	0	0.02	0	0	0	0	0.43	2.01	0.41	0.92	1.47	0	0	0.6	0	0	0	0	0	0	0	0	0.44	0.18
GRIN2C	receptor	literature supported	0.1	0	0	0	0	0	0	0	0	0.1	0	0	0	0	0	0	0	0.05	0	0	0	0	0	0	0	0	0	0	0	0	0	0	0	0	0	0	0	0	0	0	0	0	0	0	0	0	0
GRIN2D	receptor	literature supported	not found in FANTOM5
GRM1	receptor	literature supported	0.11	0	0	0	0	0	0	0	0	0	0	0	0	0	0	0	0	0	0	0	0	0	0	0	0	0	0	0	0	0	0	0	0	0	0	0	0.04	0	0	0	0	0	0	0	0	0	0
GRM5	receptor	literature supported	0.15	0	0	0	0	0	0	0	0	0.15	0	0	0	0	0	0	0	0.04	0	0	0	0	0	0	0	0	0	0	0	0	0	0	0	0	0	0	0	0	0	0	0	0	0	0	0	0	0
GRPR	receptor	literature supported	44.99	0	0	0	0	0	0	0	0	0	3.67	0.13	0	0	0	0.07	0	0.09	0	0	0	0	0	0	0	0	0	0.01	0	0.12	0	0	1	0	0	0	44.99	0	0	0	0	0	0	0	0	0	0.13
GUCY2C	receptor	literature supported	20.42	0	0	0	0	0	0	0	0	0	0	0	0	0	0	0	0	0	0	0	0	0	0	0	0	0	0	0	0	0	0	0	0	0	0	0	0.12	0	0	0	0	0	0	0	0	0	0
GUCY2D	receptor	literature supported	25.37	0	0	0	0	0	0	0	0	0	0	0.36	0	0	0	0.18	0	0.04	0	0	0.26	0	0	0	0	0	0	0	0	0	0	0	0	0	0	25.37	0	0	0	0	0	0	0	0	0	0	0
GYPE	receptor	putative	148.98	0	0	0	0	0	0	0	0	0	0	0	0	0	0	0	0	0	0	0	0.26	0	0	0	0	0	0	0	0	0	0	0	0	0	0	0	0	0	0	0	0	0	0	0	0	0	0
HCRTR1	receptor	literature supported	not found in FANTOM5
HCRTR2	receptor	literature supported	0.11	0	0	0	0	0	0	0	0	0	0	0	0	0	0	0	0	0	0	0	0	0	0	0	0	0	0	0	0	0	0	0	0	0	0	0	0	0	0	0	0	0	0	0	0	0	0
HFE	receptor	literature supported	27.51	11.02	7.03	12.21	4.77	2.31	6.97	12.05	3.28	3.63	1.82	1.2	2	0	27.51	1.81	2.81	4.35	2.16	1.47	0	0	0.07	0.45	1.14	0.33	0.4	0.85	7.19	5.1	8.18	2.51	3.25	5.52	1.3	0.16	0.5	0.79	1.81	1.46	2.57	0.99	3.22	0.31	0	5.67	5.05
HFE2	receptor	literature supported	147.09	0	0	0	0	0	0	0	0	0.1	0	0	0	0	0	0	0	0	0	0	0	0	0	0	0	0	0	0	0	0	0	0	0	0	0	0	0	0	0	0	0	0	0	0	0	0	0
HHIP	receptor	literature supported	1999	3.69	1.24	5.23	1.11	4.82	0.26	1.39	9.01	99.6	10.18	1.39	0.73	1.47	0	0.22	0	0.04	0	0.28	6.06	0.28	0	0	0.09	0.07	0	0	34.71	3.49	9.48	8.4	27.95	0	0	2.21	2.31	1894.73	1999	205.22	485.2	1884.2	832.83	1196.73	0	0	428.47
HLA-F	receptor	literature supported	283.12	2.32	2.29	8.72	2.49	0	0.83	6.58	0.23	1.33	1.82	112.69	5.91	21.73	47.76	161.16	152.63	138.68	162.67	123.16	8.43	47.11	102.12	128	142.22	124.26	158.62	174.6	1.46	1.32	20.26	11.31	0.76	6.61	61.22	56.65	2.33	1.62	1.48	2.13	3.01	0.41	0.65	0.31	283.12	0.44	3.61
HMMR	receptor	literature supported	203.65	2.32	1.55	0	0.6	5.9	6.17	8.22	2.89	4.96	42.13	1.03	6.93	22.9	0.88	0.92	0.84	0.11	0.85	2.1	36.87	0	1.01	1.25	11.94	16.02	11.44	0.97	16.07	33.48	9.32	4.75	28.87	6.83	0.39	0.31	49.51	7.22	8.16	6.86	5.09	9.96	44.48	9.13	0	5.67	24.53
HRH4	receptor	literature supported	27.7	0	0	0	0	0	0	0	0	0	0	18.61	0	0.88	0.09	0.22	0.21	0.13	0.06	0.15	0.53	0	0.67	0.04	2.48	0.59	1.68	0.84	0	0	0	0	0	0	3.16	0.2	0	0	0	0	0	0	0	0	0	0	0
HTR2A	receptor	literature supported	38.38	14.05	24.45	38.38	1.4	0	0	0	0.12	0.08	0.66	0	0	0.29	0	0	0	0	0.07	0	0.53	0	0	0	0.02	0	0	0	0.39	1.13	2.96	0.11	0.15	0	0	0	0	0	0	0	0	0	0	0	0	0	2.56
HTR2C	receptor	literature supported	0.76	0	0	0	0	0	0	0	0	0	0	0	0	0	0	0	0	0	0.06	0	0	0	0	0	0	0	0	0	0	0	0	0	0	0	0	0	0.76	0	0	0	0	0	0	0	0	0	0
HTR6	receptor	literature supported	2.55	0	0	0	0	0	0	0	0	0	0	0.13	0	0.59	0	0.22	0	0	0	0	0	0	2.26	1.32	0.09	2.55	1.12	0.43	0.04	0.55	0.24	0	0	0	0	0	1.19	0	0.14	0	0	0	0	0	0	0	0
IFITM1	receptor	putative	4267.52	86.8	59.19	136.08	98.25	13.46	4.67	198.36	33.15	155.61	22.85	649.56	18.55	67.53	28.02	240.14	186.15	29.83	421.93	78.99	20.54	212.03	910.38	1418.42	683	1889.81	1678.38	1201.04	287.89	125.19	118.83	390.54	32.37	82.46	5.87	63.24	584.73	6.27	9.84	7.81	0.73	19.04	8.85	5.12	4267.52	53.2	59.45
IFNAR1	receptor	literature supported	243.09	42.4	37.09	27.04	33.21	11.78	18.61	56.08	25.03	12.06	33.61	46.3	12.38	19.96	102.23	56.55	60.61	55.24	54.75	81.22	26.08	41.04	33.23	37.99	30.98	34.51	34.4	43.75	19.4	31.22	39.05	66.13	24.08	8.62	67.82	79.58	10.17	16.32	24.79	60.25	34.44	28.18	31.35	16.64	222.3	6.98	34.71
IFNAR2	receptor	literature supported	160.51	10.49	10.15	39.26	17.33	13.54	10.2	6.26	8.73	12.52	18.76	55.39	9.56	34.35	52.47	102.82	88.55	66.78	77.62	40.77	37.14	33.82	44.84	85.27	96.32	71.87	55.96	49.65	28.6	12.12	29.31	18.77	10.49	7.7	47.6	125.82	11.08	35.74	32.9	27.38	24.14	32.6	34.59	24.46	121.29	9.16	14.65
IFNGR1	receptor	literature supported	3265.87	91.11	104.07	79.38	80.24	10.6	19.94	43.92	45.61	10.03	23.19	299.49	28.77	41.4	447.7	375.66	328.13	367.14	202.83	93.22	37.66	92.99	60.11	30.24	23.28	26.82	42.45	73.62	35.25	67.96	52.74	86.66	18.36	13.07	341.88	109.31	18.48	22.05	25.91	64.21	29.88	27.01	26.5	14.08	3265.87	14.39	34.14
IFNGR2	receptor	literature supported	570.49	76.3	80.08	157.89	92.21	100.38	90.72	60.86	92.1	95.17	62.59	118.9	108.29	30.24	162.81	428.98	197.39	176.29	191.32	126.11	42.93	72.07	23.69	25.92	18.75	16.87	6.49	11.96	66.05	56.9	103.73	98.8	83.47	172.65	278.25	38.72	34.59	69.12	71.45	65.89	106.79	90.4	62.56	72.61	570.49	127.34	57.87
IFNLR1	receptor	literature supported	14.34	0	0.05	0	0	14.34	2.92	7.94	0	0.1	0	0.59	5.48	0	0.3	0.34	0	0	0	8.08	0	0	0.8	0.72	0.24	0.36	0.54	1.73	0	0.05	0	1.03	0.25	3.49	2.21	6.05	3.66	0	0	0	0	0	0.07	0	0	12.65	0
IGF1R	receptor	literature supported	49.43	8.59	9.05	10.47	6.06	17.65	25.54	37.09	11.23	14.74	24.21	5.42	16.26	5.58	13.44	5.2	4.15	4.24	4.63	6.64	6.32	10.79	13.4	29.06	2.9	22.13	4.56	11.4	10	9.41	7.21	36.93	25.16	17.28	6.21	4.79	26.88	13.12	12.23	13.25	12.52	11.41	11.01	9.49	38.42	24.42	7.37
IGF2R	receptor	literature supported	1181.35	65.45	60.72	46.23	51.69	37.43	73.04	39.05	58.6	40.96	47.87	71.32	40.18	4.7	249.68	108.84	46.72	79.21	44.3	26.4	7.11	12.19	57.87	44.58	52.03	48.46	39.42	58.52	44.12	53.96	47.63	50.72	59.02	53.28	239.52	123.74	46.93	25.43	37.95	86.82	59.36	35.04	27.62	30.45	560.85	45.79	63.63
IGFLR1	receptor	literature supported	298.9	8.76	9.48	4.36	5.98	4.86	7.5	9.28	2.79	6.76	4.92	58.41	4.12	32.3	125.79	55.54	100.33	90.16	79.3	93.09	25.28	29.05	44.9	81.61	81.42	96.44	69.19	55.94	3.71	9.48	9.66	4.82	4.76	6.24	298.9	228.38	5.25	1.96	2.85	2.24	4.85	3.57	3.17	5.65	53.46	5.67	6.76
IL10RA	receptor	literature supported	612.02	0	0	0	0	0	0	4.34	0	0.12	0.04	293.33	0	7.63	246.61	612.02	383.38	457.08	282.68	102.54	6.06	47.53	230.45	339.96	546.54	218.86	270.09	263.18	0	0	0	6.35	0.63	0	198.79	259.09	0.29	0	0	0	0.13	0	0.26	0	597.13	0	2.13
IL10RB	receptor	literature supported	182.68	43.43	46.98	34.89	53.17	26.45	31.36	30.88	32.19	22.44	16.57	38.76	31.03	12.04	117.96	64.24	88.26	93.32	89.6	40.61	20.81	12.49	10.81	20.71	38.34	26.31	26.08	30.8	34.23	47.83	43.32	65.58	13.8	30.31	66.29	25.57	1.55	27.47	25.1	33.08	51.76	28.7	18.74	19.64	171.44	20.5	27.74
IL11RA	receptor	literature supported	37.73	3.45	7.17	2.62	22.84	3.46	1.53	3.95	8.31	3.45	2.74	0.13	0.22	0	0.18	0	0	0	0	0	0	0	0.2	0.65	0.14	0.08	0.15	0.02	4.16	13.28	7.19	1.89	1.52	0.73	0.22	0	1.02	0.94	0.99	0.61	0.74	1.58	1.17	0.12	0	0.87	3.18
IL12RB1	receptor	literature supported	37.82	0	0	0	0	0	0	0.2	0	0	0	13.28	0	3.52	11.9	12.18	19.24	5.73	19.48	8.71	2.9	2.8	20.42	15.89	30.78	26.07	25.54	28.58	0.22	0	0	1.05	0.15	0.36	2.84	5.08	0	0	0	0	0.68	0	0.04	0	5.23	0	0.18
IL12RB2	receptor	literature supported	19.96	0	0	0	0	0	0	0.26	0	0.11	0.22	2.06	0.2	19.96	1.5	0.92	0	0	0	0.16	10.27	10.93	1.59	2.77	6.72	3.89	6.44	1.9	0	0	0	0.85	0.12	2.38	0	0.28	1.96	0	0	0	0	0	0.18	0	0.66	3.05	0
IL13RA1	receptor	literature supported	333.92	40.26	44.49	57.57	17.58	11	11.23	15.79	74.09	15.87	15.29	27.14	10.42	3.52	148.9	52.27	18.78	56.26	3.47	7.83	3.69	6.09	0.21	0	0	0	0.09	1.55	41	38.12	50.85	37.95	43.58	11.38	108.36	15.05	3.15	19.17	24.35	42.41	16.28	28.88	30.24	19.24	333.92	16.14	33.12
IL13RA2	receptor	literature supported	235.31	2.03	0.47	0	26.07	0.74	0	0	0.5	0.26	5.63	0	0	0.29	0	0	0	0	0	0	0	1.32	0	0	0	0	0	0	12.06	16.69	6.17	0.14	1.01	0	0	0	0.04	0.22	7.21	2.7	0.76	4.04	0	0	0	0	82.02
IL15RA	receptor	literature supported	55.49	2.56	5.36	0.87	11.07	8.45	0.5	0.18	0	2.26	1.61	8.28	2.05	9.98	16.99	37.35	12.81	10.28	8.69	3.51	7.64	8.93	6.99	7.15	11.45	4.62	5.58	7.27	17.04	4.47	13.36	7.89	0.77	10.99	1.72	1.11	1.04	17.02	29.68	15.3	15.11	25.54	22.55	12.23	8.45	2.62	5.71
IL17RA	receptor	literature supported	707.22	24.86	21.56	15.7	27.59	36.8	34.53	20.24	23.61	46.84	19.38	111.69	21.05	23.78	95.75	163.33	96.82	252.58	73.85	16.2	37.66	13.87	53.79	42.11	47.84	85.63	50.29	44.15	47.53	18.1	14.37	17.84	20.37	29.7	170.61	44.76	9.5	33.29	42.45	15.84	23.51	43.94	27.92	28.67	300.54	27.04	27.47
IL17RB	receptor	literature supported	183.43	0	0.05	0	0.21	0	0	0.86	0	1.76	2.54	0.84	0.31	0	0.7	0.07	0.07	0	0	0.08	0	0	0.82	0.95	183.43	11.84	8.11	0.62	0	0.51	0	0.27	1.81	0	10.9	0.08	4.29	0	0	0.12	0	0	0	0	0	0	0
IL17RC	receptor	literature supported	288.68	26.92	25.12	17.45	88.37	22.83	83.01	81.91	47.67	25.91	16.49	5.41	23.53	9.4	13.28	3.68	5.49	7	4.03	0.06	7.64	6.87	0	0.08	0	0.1	0	0.3	28.17	30.91	16.5	24.45	18.59	26.1	12.39	0.66	5.48	10.79	10.7	9.22	16.81	11.74	9.35	11.3	0	21.37	14.35
IL18R1	receptor	literature supported	1352.85	2.8	4.18	0.87	6.09	0.72	1.64	0.8	1.55	1.69	0.37	9.94	0.89	2.64	2.29	8.06	0.07	0.05	0	1.55	3.42	6.65	12.57	14.87	28	19.7	22.5	15.88	7.8	1.84	0.97	2.98	0.3	0.74	1.83	80.3	0	1.35	3.19	1.19	1.24	1.65	11.49	1.83	58.7	1.31	1.91
IL18RAP	receptor	literature supported	276.38	0	0	0	0	0	0	0.1	0	0	0	25.5	0	0.29	1.24	11.89	0.07	0.09	0.06	0.23	0	8.97	2.58	0.5	1.53	8.1	19.08	16.48	0	0	0	0.14	0.09	0	0.16	2.15	0	0	0	0	0	0	0	0	117.33	0	0.18
IL1R1	receptor	literature supported	324.58	149.17	140.31	100.32	115.05	5.86	75.11	31.77	125.1	28.42	11.48	6.62	1.59	0.29	56.07	33.44	1.34	3.08	0	0.21	0.26	10.65	1.21	5.46	42.28	0.02	0.27	0.52	302	80.45	88.73	118.78	8.08	2.21	44.6	1.28	0.08	8.21	4.86	9.1	3.85	4.05	9.05	1.63	66.64	2.18	111.62
IL1R2	receptor	literature supported	1841.12	0	0	0	0	0.12	1.01	31.1	0	0	0	5.97	0.74	0	1.59	8.36	1.2	6.29	0.06	1.06	0	2.72	0.41	0.17	5.6	0	0.13	1.49	0	0	0	136.06	0	1.83	13.69	1.63	0.04	0	0	0	0	0	0	0	1841.12	0.44	0.18
IL1RAP	receptor	literature supported	498.29	9.99	11.16	9.6	5.47	2.4	3.3	35.67	7.55	2.07	4.69	40.21	38.39	11.16	2.99	45.33	7.67	23.31	6.71	6.43	9.48	11.61	11.75	4.62	6.52	5.23	3.92	9.22	13.72	7	19.85	177.33	6.43	12.33	77.77	2.08	1.83	2.3	2.91	4.03	2.56	2.54	2.31	1.62	461.46	11.77	8.83
IL1RAPL1	receptor	literature supported	8.34	0.11	0	0	0	0	0	0.59	1.65	0.46	0.98	0.21	0	0	0	0	0	0	0	0	0	0	0	0	0	0	0	0	0.53	0	0	0	2.48	0	0	0	3.21	0.49	0.46	2.71	0	0.81	1.31	0.95	0	0	0.66
IL1RL2	receptor	literature supported	63.28	0	0	0	0	0	0.37	1.6	0	0	0	0	0.61	0	0	0	0	0	0	0	0	0	0	0	0	0	0	0	0	0.05	0	0.28	0	0	0.15	0	0	0	0	0	0	0	0	0	0	0.44	0
IL20RA	receptor	literature supported	4.78	0	0.14	0	0.17	0.12	0.13	0	0.29	0.83	0	0	0.61	0	0	0	0	0	0	0	0	0	0	0	0	0	0	0	0	0.05	0	0.7	0.13	4.78	0	0	0.17	0	0	0	0.08	0	0.03	0	0	0.87	0
IL20RB	receptor	literature supported	276.98	10.11	3.77	11.34	3.89	0	0.22	0.89	0	0	0	0.05	84.88	0	0.11	0.18	0	0	0	0	0	0	0	0	0	0	0	0	0.51	0.68	0	12.54	0.03	88.99	0.24	0	0.04	0.83	0	0	0.08	0	0	0	0	108.15	6.38
IL21R	receptor	literature supported	125.71	4.92	3.11	5.23	0.84	1.31	0	0.54	1.14	5.5	0.79	62.68	0.25	0.88	9.87	24.91	17.41	1.14	59.97	78.73	0	60.66	94.07	85.11	49.32	56.03	61.43	83.18	1.53	1.13	5.19	2.13	1	0	79.8	14.21	0.28	0.44	0.28	0	0.27	0	0.22	0.12	26.17	0	2.14
IL22RA1	receptor	literature supported	28.95	0	0.2	0	0	4.58	19.25	24.75	0	0	0	0.1	4.65	0	0	0	0.07	0	0	0	0	0	0.07	0	0	0	0	0.02	0	0	0.24	1.34	0	18.17	0	0	0	0.14	0	0	0	0	0	0	0	6.98	0.18
IL22RA2	receptor	literature supported	48.45	0	0	0	0	0	0	0	0	0	0	0	0	0	0.11	0	0	0	0	0	0	0	0	0	0	0	0	0	0	0	0	0.03	0	0	48.45	0	0	0	0	0	0	0	0	0	0	0	0
IL23R	receptor	literature supported	9.72	0	0	0	0	0	0	0	0	0	0	1.09	0	0	0.67	0.4	0	0	0	0	0.26	0.28	0.87	0	0.65	0.08	3.35	2.87	0	0	0	0	0	0	0.32	0.2	0	0	0	0	0	0	0	0	5.82	0	0
IL27RA	receptor	literature supported	98.18	0.79	0.28	0	0.21	5.04	1.53	0.63	0.12	1.43	1.68	24.58	3.64	17.03	27.5	28.87	25.6	44.6	8.08	28.34	13.96	9.29	48.48	38.94	47.6	68.3	43.09	38.92	3.55	1.18	1.68	6.75	3.9	7.86	98.18	10.09	3.91	2.78	8.34	3.96	5.75	7.1	2.62	4.21	7.13	11.34	1.9
IL2RA	receptor	literature supported	461.11	0	0	0	0	0	0	0	0	0	0	4.56	0	0	22.13	5.66	0	0.04	0.1	15.72	0.53	20.06	28.81	351.98	461.11	50.77	23.54	10.45	0	0	0	2.27	0.06	0	1.5	0	0	0	0	0	0	0	0	0	11.05	0	0.35
IL2RB	receptor	literature supported	420.79	0	0	0	0	0.12	2.34	27.93	0	0.41	0.04	145.57	0.1	0	11.04	71.29	0	0	0.23	1.74	0	20.74	68	91.18	142.37	45.3	54.58	96.34	0.27	0	0	302.97	0.8	0.18	0.84	8.66	0.53	0	0	0	0	0	0	0	19.58	0.44	0.53
IL2RG	receptor	literature supported	708.32	0	0	0	0	0	0.22	6.82	0	0	0	243	0.47	89.25	49.52	146.01	132.75	68.65	78.6	345.16	90.34	74.82	339.71	399.7	708.32	520.16	620.22	481.99	0.04	0	1.04	8.81	0.91	0.37	141.22	184.6	0.08	0	0.07	0	2.68	0.18	0	0	553.79	0	3.01
IL31RA	receptor	literature supported	13.62	0.11	0	0	0	1.21	0	0.1	6.98	0.64	0.27	2.51	3.27	0	0.09	6.43	1.27	1.94	0.24	0	0.26	0.56	0	0	0	0	0.06	0	0.53	0.63	0.88	0.24	1.07	2.39	0.04	0.08	0	0.35	0.3	0.83	0.13	0.59	1.26	0.12	0	1.31	0.13
IL3RA	receptor	literature supported	192	0.09	0	0	0	0	0	0	0	0	0	0	0	0	0.65	0	0	0	0	0	0	0	0.21	0	0	0	0	0	0	0	0	0	0	0	0.39	192	0	1.55	1.82	0	18.41	2.39	0	0.61	0	0	0.53
IL4R	receptor	literature supported	426.23	15.52	13.2	33.15	8.08	33.3	15.11	1.59	9.41	16.72	5.4	47.38	70.22	2.94	25.8	118.89	20.99	35.15	9.36	242.71	2.9	62.26	63.52	34.71	50.14	65.94	38.93	37.9	36.9	11.7	20.42	18.64	19.73	74.05	46.34	30.11	4.91	28.46	32.17	47.17	25.02	37.61	16.86	24.42	426.23	78.5	16.77
IL5RA	receptor	literature supported	85.19	0	0	0	0	0	0	0	0.17	0	0	22.09	0	0.59	0.11	1.81	0.07	0.05	0.1	2.2	2.37	3.48	3.25	0	0.04	0.12	1.87	4.93	0	0	0	0.18	0	0	0	0	0.12	0	0	0	0	0	0	0	1.32	0	0
IL6R	receptor	literature supported	190.54	2.51	2.07	0.87	2.08	5.52	1.62	3.52	13.17	2.01	0.86	87.56	6.15	22.02	53.57	190.54	51.58	84.78	16.74	6.59	20.28	25.29	30.98	31.96	37.45	25.06	26.91	16.66	1.42	3.1	2.19	4.58	0.46	16.2	28.8	22.76	0.84	2.61	1.02	2.97	1.88	0.37	3.13	1.89	132.87	17.01	0.66
IL6ST	receptor	literature supported	611.54	130.37	143.71	110.79	95.07	19.61	15.57	91.44	180.8	25.73	76.76	56.48	36.74	20.26	77.51	198.61	28.3	65.5	11.96	29.79	15.54	99.02	333.09	210.05	64.29	178.96	108.87	113.63	610.04	192.35	68.52	475.31	89.49	5.52	100.51	96.51	5.4	112.49	116.84	170.32	77.63	129.36	240.04	141.89	63.2	4.8	158.62
IL7R	receptor	literature supported	1138.49	4.61	0.85	2.62	0.84	5.24	0	0.67	0.35	0.34	0.92	128.77	0.2	5.87	115.5	63.75	0.21	0.11	0	4.44	4.74	53.73	591.49	459.19	278.11	849	1099.42	1138.49	0.04	46.02	2.43	21.37	8.06	0.18	33.85	10.7	0	0.6	2.66	1.53	3.51	3.9	0.87	2.34	105.85	0.44	3.28
IL9R	receptor	literature supported	12.04	0	0	0	0	0	0	0	0	0	0	0	0	0	0	0	0	0	0	0	0	0	0.55	0	0	0	0	0	0	0	0	0	0	0	0.06	0	0	0	0	0	0	0	0	0	0	0	0
INSR	receptor	literature supported	101.94	15.56	15.14	13.09	17.19	6.3	7.59	19.4	5.75	6.15	5.62	9.29	1.03	11.16	16.7	14.45	11.98	14.08	18.62	3.41	13.43	9.71	0.61	0.28	0.25	0.64	0.09	0.7	10.07	6.39	7.61	28.9	6.19	1.84	5.98	12.58	26.92	6.73	12.11	11.49	23.38	19.66	4.21	6.49	3.88	0.87	6.83
ITGA1	receptor	literature supported	196.5	72.28	91.32	19.19	41.72	7.3	1.53	1.53	5.5	1.89	13.31	1.39	1.99	0.29	0.07	1.14	0.14	0.85	0	0	0.26	0.84	0.79	0	3.63	9.36	3.13	1.96	25.11	13.99	13.26	48.1	6.7	0.56	0.25	0.08	2.04	0.48	1.73	24.73	25.28	0.74	3.4	0.56	1.94	0	7
ITGA10	receptor	literature supported	121.3	7.83	3.2	1.74	0.84	0.35	0.5	0	42.82	6.07	1.54	0	0.12	0	0	0	0	0	0	0	0	0	0	0	0.05	0	0	0	2.68	4.37	36.73	0.12	1.45	0	0.11	0	0	27.06	17.21	1.86	5.02	17.05	10.57	6.8	0	0	4.2
ITGA11	receptor	literature supported	1070.36	317.23	490.62	293.98	63.25	0.12	0	0.56	1.16	103.6	15.82	0.05	0	0	0	0.37	0.07	0.05	0	0	0	0	0	0	0.02	0.07	0	0.05	5.57	234.78	304.32	11.53	1.89	0	0	0	0	1.51	0.07	6.54	13.47	1.58	0.23	1.67	0	0	50.44
ITGA2	receptor	literature supported	284.01	5.08	5.25	13.09	12.09	54.13	57.53	28.37	2.44	0.81	11.2	0.23	45.12	2.94	0.54	0	0	0	0	0.17	3.69	1.6	0.2	0.04	1.98	3.23	2.71	0.3	8.67	1.08	4.71	26.53	6.62	8.28	0.04	0.08	1.91	65.71	57.91	76.14	42.12	64.64	45.98	67.3	0	10.03	95.49
ITGA2B	receptor	literature supported	74.54	0	0.05	0	0.21	0	0.37	0	0.17	0.44	0.27	14.54	0	12.04	1.3	0.07	0.14	0	0.1	1.43	74.54	24.81	0	0.08	0	0.05	0	0.44	0.04	0	0.24	0	0.11	0	3.65	0.08	2.53	0	0	0.12	0	0	0.11	0	14.27	0	0.18
ITGA3	receptor	literature supported	654.5	6.28	7.01	33.15	9.21	193.35	119.69	24.29	81.24	83.52	89.96	0.82	497.77	0.29	0.11	0.46	0	0	0	1.35	0	1.32	1.75	2.71	3.63	1.75	1.57	0.7	41.17	15.76	13.2	50.98	96.57	500.31	16.63	0.2	3.17	39.09	48.82	44.73	39.74	42.37	22.26	24.01	0	451.79	47.21
ITGA4	receptor	literature supported	412.68	93.68	49.25	18.32	9.22	3.05	0.13	1.27	18.02	6.82	22.16	114.64	0.85	197.3	42.43	113.89	311.2	180.16	322.05	211.17	237.57	188.16	142.5	142.52	190.97	260.58	412.68	260.72	34.46	2.82	1.44	12.72	27.84	1.47	33.73	108.85	2.22	2.18	1.74	9.12	0.94	1.36	3.8	1.37	41.02	2.18	14.36
ITGA5	receptor	literature supported	713.62	108.3	89.45	78.51	197.58	113.37	77.86	31.22	143.96	83.78	22.67	131.23	95.73	31.12	24.02	202.3	18.16	34.04	9.68	2.36	23.7	56.48	29.21	15.02	7.64	23.99	25.64	28.55	97.77	134.79	114.61	300.86	31.22	42.14	49.9	8.72	5.47	451.81	695.54	224.21	270.73	713.62	165.61	545.15	102.92	68.9	124.9
ITGA6	receptor	literature supported	943.8	15.48	12.21	9.6	4.01	9.15	79.92	354.21	1.34	7.89	22.9	7.42	342.77	20.85	4.38	9.62	0.14	0.04	0	0.92	10.8	8.73	59.81	63.24	27.08	92.67	49.8	47.15	4.79	2.91	2.99	150.31	11.18	122.9	6.45	0.24	105.82	117.31	76.68	220.2	149.18	110.23	135.41	118.76	9.77	205.4	29.27
ITGA7	receptor	literature supported	227.99	17.09	13.36	2.62	73.14	0	0	0.2	8.2	4.46	14.64	0	0	0.88	0.22	0	0.35	0	0.35	0.06	0.26	0	0	0	0	0.04	0	0.01	4.46	5.7	0.73	0.06	10.42	0	0	0.12	9.14	0.22	0	0	0.08	0	0	0.06	0	0	1.42
ITGA8	receptor	literature supported	82.06	17.08	14.4	10.47	2.91	0.25	0	0	0	13.6	0.22	0	0	0	0	0	0	0.05	0	0.34	0	0	0	0	0	0	0	0	3.67	0.22	0	0.52	0.03	0	0	0	0.04	0	0.09	0	2.09	0.18	0.07	0.12	0	0	6.93
ITGA9	receptor	literature supported	78.98	3.82	2.15	0.87	0.21	1.64	0.13	0.1	0.17	0.46	1.13	0.94	0	24.37	8.43	0.79	0.28	0.67	0.1	0.09	12.64	42.45	0	0.04	0	0.15	0.03	0	0.9	0.05	0.73	3.27	0	0	0.06	0.31	0.96	0.05	0.21	1.79	15.62	0.37	0.06	0.38	0	0	0.18
ITGAD	receptor	literature supported	1.67	0	0	0	0	0	0	0	0	0	0	0.31	0	0	1.67	0	0	0	0	0.16	0	0	0	0	0	0	0	0.05	0	0	0	0	0	0	0.5	0	0.04	0	0	0	0	0	0	0	0	0	0
ITGAE	receptor	literature supported	69.79	24.93	42.81	69.79	9.62	15.95	11.82	10.51	16.29	19.57	21.72	14.57	14.82	22.9	16.89	8.77	9	11.65	7.72	28.18	21.33	30.33	7.3	16.27	9.8	9.85	12.59	13.48	12.12	27.61	13.53	9.51	13.62	11.04	44.21	51.13	12.7	11.89	8.14	9.91	13.02	13.21	11.52	15.72	7.17	8.72	13.17
ITGAL	receptor	literature supported	277.17	0	0	0	0	0	0	1.29	0	0	0	197.45	0	30.83	20.83	134.94	158.57	121.57	240.41	27.92	17.91	36.4	121.95	111.73	190.82	210.33	186	173.39	0	0	0	1.43	0.41	0	8.13	50.34	0	0	0	0	0	0	0	0	115.15	0	0.71
ITGAM	receptor	literature supported	528.75	0	0	0	0	0	0	1.56	0	0	0	165.01	0	1.76	67.05	144.59	57.23	160.72	18.66	18.39	3.16	18.72	2.94	44.42	45.13	13.2	18.69	29.44	0	0	0	6.49	0.41	0	528.75	5.51	0.08	0	0	0	0	0.18	0	0	167.99	0	1.6
ITGAV	receptor	literature supported	285.86	285.86	260.42	207.62	69.33	37.26	210.91	186.07	37.09	25.94	78.15	30.13	39.26	7.63	39.22	156.59	9.43	11.94	9.59	3.32	7.11	49.01	12.04	5.99	9.04	4.51	7.95	12.74	89.84	76.41	132.18	118.3	161.26	16.14	39.89	10.94	9.76	73.39	101.1	125.54	87.55	177.45	41.73	61.24	5.89	26.6	128.35
ITGAX	receptor	literature supported	2655.1	0	0	0	0	0	0	3.19	0.06	0	0	338.48	0	4.11	263.84	404.56	340.6	305.89	365.38	23.54	4.48	56.09	2.53	2.29	7.3	1.99	5.76	11.78	0.04	0	4.95	6.41	0.47	0	719.29	23.96	0.82	0.59	0.55	0.81	2.56	1.36	0.52	1.38	2655.1	0	5.85
ITGB1	receptor	literature supported	1598.81	923.83	1086.1	977.02	309.72	105.74	214.46	474.91	652.73	76.91	294.39	137.98	262.87	30.24	168.84	140.31	75.92	72.52	85.03	100.29	50.57	69.79	146.11	41.33	146.46	18.11	155.73	164.33	718.13	586.91	971.36	718.88	378.59	89.21	253.13	42.43	106	343	372.67	745.78	330.53	454.66	498.19	251.02	26.67	76.75	915.08
ITGB2	receptor	literature supported	1915.63	1.4	1.77	1.74	0.93	0.82	0	13.02	0.17	0.14	0	1203.26	0	133.88	1101.38	1502.64	1161.82	1727.65	993.24	189.15	121.68	135.42	336.91	257.21	308.41	400.02	379.46	484.04	0.04	12.65	1.46	24.53	2.56	0.18	1329.93	197.85	0.29	0	0	0	0	0	0	0	1778.81	0.44	16.26
ITGB3	receptor	literature supported	76.84	2.29	0.76	0	6.55	20.75	2.22	0.18	0.23	4.03	3.21	6.54	0	1.47	0.48	0.57	0	0	0.06	1.97	7.9	9.39	0.13	0	0.37	0	0	0.29	6.11	2.35	6.9	6.22	6.72	0	4.49	0.24	0.12	14.34	35.58	15.29	24.32	20.8	16.79	29.42	9.07	0	4.26
ITGB4	receptor	literature supported	1197.76	0	0	0.87	0.35	63.72	364.7	288.65	4.43	90.67	51.51	1.34	1008.59	0	0	0.07	0.07	0	0	0	1.32	0.28	0.13	0	0.05	0.14	0.09	0.08	0.09	0	0.24	173.43	50.55	1147.75	0	0	1.53	19.09	1.28	2.08	9.52	0.37	5.61	2.07	11.67	1099.39	1.06
ITGB5	receptor	literature supported	360.66	248.9	250.32	262.57	130.34	61.72	136.6	102.35	29.05	53.82	51.49	1.76	26.23	0.29	36.99	1.87	0.35	0.2	0.28	0.43	0.26	2.72	0.07	0	0.08	0.04	0	0.18	65.67	86.61	154.57	57.31	30.47	26.44	9.73	0.16	31.21	49.83	45.55	50.88	28.15	43.1	31.07	33.49	0.66	34.89	110.73
ITGB6	receptor	literature supported	286.42	0.09	0	1.74	0.09	12.91	236.04	286.42	0	0	0	1.03	32.03	0	0	0	0	0	0	0	0	0	0	0	0.05	0.02	0	0.07	0	0	0.64	128.59	0.13	8.64	0	0	0.08	0	0	0	0	0	0.03	0	0	15.7	0
ITGB7	receptor	literature supported	184.34	0	0.05	0	0	0	0	0.3	0	0.1	0	69.08	0.37	5.87	5.6	31.91	4.15	13.61	0.29	78.9	9.75	10.41	68.92	136.89	184.34	152.29	130.97	100.85	0	0.05	0	0.81	0.18	0.19	1.02	25.79	0	0	0	0	0	0	0	0	16.9	0	1.06
ITGB8	receptor	literature supported	187.19	4.69	7.9	27.04	2.16	0.37	0.61	4.04	11.14	26.12	151.54	4.88	3.14	1.76	2.22	70.02	0.63	0.59	0.07	0.98	1.84	26.31	0.4	0	0.61	0	0	0.05	3.98	1.49	2.43	16.37	32.15	3.68	7.75	1.44	3.44	4.47	2.44	0.56	3.89	1.69	1.98	5.76	1.94	7.41	29.62
JMJD6	receptor	literature supported	662.87	21.68	15.08	20.06	19.84	34.19	12.38	17.84	10.9	18.43	14.47	150.78	19.47	19.08	16.07	108.58	41.38	51.59	32.94	25.35	11.59	103.05	61.79	20.51	23.75	20.43	30.11	55.92	18.91	12.61	34.6	26.64	11.75	13.96	23.47	73.99	10.68	19.59	18.12	16.24	16.28	17.63	13.31	21.04	662.87	11.77	16.93
KCNA3	receptor	literature supported	112.92	0	0	0	0	0	0	0	0	0	0.69	19.29	0	14.39	6.17	33.46	2.88	4.21	0.93	29.58	12.91	17.1	112.92	53.26	48.65	58.64	75.1	70.6	0	0	0	3.13	0.09	0	0.71	4.37	0.53	0	0	0	0	0	0	0.06	12.99	0	0.35
KCND1	receptor	literature supported	6.29	0	0.67	0	0.56	0	0	0	2.81	2.71	1.04	0.05	0	0	0	0	0	0	0	0.05	0	0.66	0	0	0.04	0	0	0	3.59	0.05	0	0.12	1.89	0.55	0	0	2.59	0	0.21	0	0.55	0	0.47	0	0	0	0.19
KCND2	receptor	literature supported	11.25	1.05	0.33	0.87	0.93	0	0	0.2	0.06	0.15	0	0.15	0	0	0	0	0.07	0.05	0	0	0	0	0	0	0.07	0.04	0	0	2.87	0	0.24	0.76	0.15	0	0	0	4.15	0	0	0	0	0	0	0	0	0	1.44
KCNJ10	receptor	literature supported	20.45	0	0	0	0	0	0	0	0	0	7.8	0	0	0	1.15	0	0.07	0	0	0	0.26	0	0	0	0	0	0	0	0	0	0	0	0	0	0	0	0	0	0	0	0	0	0	0	0	0	0.18
KCNJ15	receptor	literature supported	779.49	3.18	0.19	0.87	6.62	1.7	0.24	1.64	3.68	0.07	0.05	1.7	11.5	0	0.59	1.69	0.77	4.66	0.06	1.7	0	2.06	0.07	0	0	0.38	0.27	2.45	0	1.23	6.01	2.52	0.03	4.23	0.17	0.19	0	0.26	0	1.33	0.67	0.18	1.05	0.38	505.35	6.98	0.18
KCNJ4	receptor	literature supported	not found in FANTOM5
KDR	receptor	literature supported	173.45	0.87	1.29	0.87	0	3.2	0.44	0.52	0	14.36	15.04	0	0	0	0	0	0	0	0	0	1.05	0.66	0	0	0	0	0	0	5.71	0	0.4	6.46	13.94	0	0	0	24.3	109.85	85.46	148.39	173.45	121.19	69.92	63.58	0	0	7.22
KEL	receptor	literature supported	207.86	0	0	0	0	0	0	0	0	0	0	0.26	0	0	0	0	0.07	0	0.12	0	11.85	2.72	0	0.04	0	0	0	0	0	0	0	0	0	0	0	0	3.89	0	0	0	0.08	0	0	0	0	0	0
KIDINS220	receptor	putative	93.51	29.37	20.78	12.21	11.25	2.15	6.97	19.35	18.29	5.87	22.94	20.21	5.38	12.92	41.8	28.03	19.93	28.89	22.19	18.09	14.22	29.59	26.85	19.05	14.92	16.44	17.13	24.33	10.72	15.36	15.21	18.87	20.93	2.39	54.9	14.83	10.78	9.89	11.25	32.9	10.11	10.74	17.78	8.93	38.61	1.31	20.49
KIR2DL1	receptor	literature supported	14.55	0	0	0	0	0	0	0	0	0	0	4.66	0	0	0.09	3.09	0	0	0	0.06	0	1.4	0	0	0	0	0	1.24	0	0	0	0.11	0	0	0	0	0	0	0	0	0	0	0	0	0	0	0
KIR2DL3	receptor	literature supported	21.55	0	0	0	0	0	0	0	0	0	0	4.79	0	0	0.52	4.39	0	0	0.13	0	0	0.28	0.07	0	0.16	0	0.06	3.59	0	0	0	0.18	0.06	0	0.17	0	0	0	0	0	0	0	0	0	0	0	0
KIR2DL4	receptor	literature supported	9.04	0	0	0	0	0	0	0.2	0	0	0	5.26	0	0	0.11	0.94	0	0	0	0.03	0	0.56	0	0	0	0	0	0.64	0	0	0	0.57	0	0	0	0.24	0	0	0	0	0	0	0	0	0	0	0
KIR2DS4	receptor	literature supported	10.26	0	0	0	0	0	0	0	0	0	0	3.19	0	0	0.09	2.08	0	0	0	0	0	0.56	0	0	0	0	0	0.74	0	0	0	0.11	0	0	0	0	0	0	0	0	0	0	0	0	0	0	0
KIR3DL1	receptor	literature supported	not found in FANTOM5
KIR3DL2	receptor	literature supported	not found in FANTOM5
KISS1R	receptor	literature supported	10.72	0	0	0	0	0	0	0.48	0	0	0	0.13	0	0	0	0.25	0	0	0	0.04	0	0	0.13	0.25	0.06	0.07	0.14	0.16	0	0	0	3.82	0	0	0	0	0.17	0	0	0	0	0	0	0	0.66	0	0
KIT	receptor	literature supported	3284.09	0.74	1	1.74	0.09	0	0.13	0	0.17	3.9	4.45	1.53	0	100.12	0.74	0	0	0.04	0.07	0.05	83.76	78.72	0.2	0.04	0.02	8.74	0.6	0.34	2.44	3	0	1.32	1.16	0	0	4.75	17.12	27.01	11.61	8.89	24.37	9.9	3.25	17.35	4.54	0	0
KLB	receptor	literature supported	112.25	15.15	3.44	0	7.61	0.37	0.72	0.7	0	0	0	0.29	0.1	0	0.09	0	0.07	0.05	0.07	0.09	0	0	0.13	0.04	0.15	0.02	0	0.02	0	0	0.24	0.12	0	0	0	0	0.18	0	0	0.22	0	0	0.04	0	0	0.87	0
KLRC1	receptor	literature supported	41.96	0	0	0	0	0	0	0.1	0	0	0	9.84	0	0	4.16	5.64	0	0	0	0.11	0	0.28	0	0.08	0	0	0.03	17.11	0	0	0	1.17	0	0	0.06	3.02	0	0	0	0	0	0.18	0	0	1.94	0	0
KLRC2	receptor	literature supported	3.76	0	0	0	0	0	0	0	0.06	0.07	0	0.05	0	0	0.09	0.81	0	0	0	0	0	0	0	0	0	0	0	1.09	0	0	0	0.11	0	0	0	0	0	0	0	0	0	0	0	0	0	0	0
KLRD1	receptor	literature supported	271.45	0.11	0	0	0	0	0	0.84	0	0.1	0	158.69	0	0	20	42.66	0.35	0	0.68	0.73	0	25.22	0	0.16	0.49	1.01	2.2	232.26	0.81	0	1.19	0.82	0.41	0	0.17	8.49	0	0	0	0	0	0	0	0	1.94	0	0.53
KLRG1	receptor	putative	462.12	1.22	1.41	0	2.17	0.12	0.72	0.72	1.34	1.96	2.52	73.47	0.73	17.03	31.1	35.8	3.66	1.23	2.85	3.71	13.43	23.8	32.58	31.59	17.76	28.62	109.81	181.09	0.26	0.17	0.88	0.72	1.77	0.19	3.21	2.12	5.22	9.03	8.08	2.44	0.25	5.6	16.94	1.44	16.21	0	1.08
KLRK1	receptor	literature supported	356.22	0	0	0	0	0	0	0.3	0	0	0	85.3	0	0	14.37	32.61	0.14	0.04	0.2	3.69	0	10.93	0.79	3.4	0.23	3.62	1.41	356.22	0	0	0	2.43	0.26	0	0.2	4.84	0	0	0	0	0	0	0	0	4.54	0	0.53
KREMEN1	receptor	literature supported	79.32	6.25	4.23	6.98	6.73	22.15	25.29	14.38	2.23	9.26	4.63	1.45	20.82	0.29	4.55	4.71	0.49	0.79	0.26	0.04	0.79	0.56	0	0	0.02	0	0.1	0.08	10.12	6.79	13.07	7.24	3.76	35.08	0.79	0.9	3.62	0.96	0.58	0.43	1.68	0.96	1.03	0.18	30.04	21.37	6.35
KREMEN2	receptor	literature supported	15.4	0	0	0	0	0.12	0.13	0	0	0	0	0	1.73	0	0	0	0	0	0	0.14	0	0	0	0	0	0	0	0	0	0	0	0	0.11	10.46	0	0.38	1.56	0	0	0	0.08	0	0	0	0	6.54	0
LAMP1	receptor	literature supported	817.78	544.7	555.37	562.66	427.53	363.25	560.77	362.63	299.28	376.44	182.07	212.61	223.58	91.6	680.59	190.95	111.73	175.07	110.34	102.08	81.91	107.86	154.48	102.61	120.07	136.35	104.7	118.7	363.51	407.21	392.53	294.78	231	442.88	463.19	159.16	169.51	506.5	607.62	693.89	552.03	590.49	272.31	373.3	225.48	490.17	381.08
LDLR	receptor	literature supported	221	40.84	42.31	41.87	50.9	142.81	181.85	12.07	70.03	77.77	52.8	88.55	191.71	21.73	15.48	125.75	21.66	21.95	8.43	3.45	9.75	63.33	40.02	17.8	28.32	20.53	31.26	13.19	73.35	15.6	16.31	53.22	66.79	126.95	8.44	6.63	26.55	47.87	23.2	37.06	25.85	18.58	32.17	58.28	19.54	134.75	35.58
LEPR	receptor	literature supported	330.77	124.98	151.34	103.81	73.3	21.99	42.69	54.72	195.67	21.98	42.78	50.02	14.58	34.64	67.35	39.13	47.4	58.14	47.31	7.15	50.57	48.78	7.61	12.64	18.41	12.83	10.12	12.04	106.41	90.02	52.71	106.79	46.71	12.48	49.12	35.46	12.67	22.57	31.46	89.25	62.68	42.82	59.74	27.17	31.21	15.7	38.53
LGR4	receptor	literature supported	67.33	2.47	1.83	0.87	2.43	0.12	6.79	30.23	4.49	7.05	8.54	0.67	4.07	1.76	2.98	0.64	0.21	0.51	0.07	0.61	0.53	0.66	0.13	0	0.5	0.29	0.28	0.24	16.54	10.53	6.5	32.37	67.33	5.7	8.6	0.08	28.27	1.77	2.86	0.82	0.13	0.77	1.46	0.8	0	7.85	9.82
LGR5	receptor	literature supported	62.4	6.78	4.21	21.81	0	0.12	0.5	4.26	0.97	0	0.04	0	0	0	0	0	0	0	0	0.1	0	0.66	0	0	0	0	0	0	0.04	27.56	1.13	0.58	7.51	0	0	0	0.73	0.43	0	0	0	0	0	0	0	0	2.57
LGR6	receptor	literature supported	25.02	0	0	0	0.09	0.12	1.07	16.94	0	0.45	0.04	12.32	0	0.29	0.54	4.41	0.14	0	0	0.16	0	0.94	0.72	0	0	0.02	2.57	12.51	0	0.05	0.49	2.45	0.81	0.18	0	0.12	0.31	0	0	0	0	0.41	0	0	0	0	0
LHCGR	receptor	literature supported	17.89	0.54	0.34	0	0.93	0	0	0	0.41	1.13	2.48	0	0	0	0	0	0	0	0	0	0	0	0	0	0	0	0	0	0	0.19	0	0	1.14	0	0	0	2.28	0	0	0	0	0	0	0	0	0	0
LIFR	receptor	literature supported	195.21	5.09	6.53	6.11	8.37	5.72	1.6	2.07	42.25	13.18	26.46	0.05	0.31	0	0.07	0	0	0	0	0.17	0.26	0	0.07	0	0	0	0	0	23.4	8.13	4.58	13.82	17.2	0.55	0	0	6.43	7.2	9.13	45.46	7.98	10.78	35.94	8.28	0	0.44	8.42
LILRA3	receptor	literature supported	187.8	0	0	0	0	0	0	0.1	0	0	0	86.13	0	0	6.16	73.39	131.17	92.85	187.8	0.32	0.26	3.92	0.13	0	0.07	0.17	0.1	0.05	0	0	0	0.67	0.03	0	12.58	3.98	0.04	0	0	0	0	0	0	0	129.5	0	0
LILRB1	receptor	literature supported	192.21	0	0	0	0	0	0	0.4	0	0	0	33.43	0	0.29	32.15	61.84	192.21	123.71	179.43	16.16	6.06	4.86	0.73	0	0.11	0	0.16	6.32	0	0	0	1.37	0.03	0	7.51	28.74	0	0	0	0	0	0	0	0	12.95	0	0.35
LILRB2	receptor	literature supported	142.11	0	0	0	0	0	0	0.89	0	0	0	67.99	0	2.06	14.54	106.58	120.09	105.7	142.11	1.44	0	2.24	0.26	0	0	0.04	0	0.8	0	0	0	0.88	0.06	0	0.72	12.16	0	0	0	0	0	0	0	0	79.2	0	0.35
LINGO1	receptor	literature supported	41.32	0.09	0.38	0	1.05	0.96	0.35	0.38	0	0.34	0.49	0.36	0	0	0	0	0	0	0.07	0	0	0	0	0	0	0	0	0	4.5	0.22	0.73	0	0.39	0	0	0	41.32	0.05	0.14	0	1.27	0.18	0.52	0.12	0	0	0.18
LMBR1L	receptor	literature supported	78.5	16.96	13.4	15.7	14.84	33.84	36.83	13.22	20.94	27.16	15.79	32.6	20.28	12.04	26.23	45.46	20.55	23.38	19.28	43.69	13.17	35.14	67.57	57.55	41.48	42.33	40.41	42.29	38.37	20.04	24.21	25.2	16	22.06	60.52	19.83	18.76	41.01	46.41	39.88	65.58	57.61	21.5	44.89	78.5	18.32	23.01
LPAR1	receptor	literature supported	296.55	218.21	263.89	185.81	86.92	19.48	6.16	1.69	296.55	18.76	6.95	3.86	12.05	0.59	40.37	12.45	5.19	18.55	1.07	0.16	0	0.84	0	0	0	0.05	0	0.42	32.72	130.11	82.32	9.47	2.77	6.05	11.31	1.35	3.49	2.15	0	0.93	0.16	0	0.56	0.5	7.79	10.03	57.66
LPAR2	receptor	literature supported	39.64	0.11	0.48	0	0.26	36.93	26.62	9.74	0.68	6.53	8.65	1.94	19.89	3.52	1.59	4.28	0.07	0.27	0.77	4.19	1.32	5.17	26.29	19.09	21.97	12.94	10.09	12.43	1.19	0.14	0.24	11.4	4.79	22.03	2.01	1.78	29.88	0	0.14	0	0.41	0	0	0.12	0.66	12.21	0
LPAR3	receptor	literature supported	28	0.11	0	0	0.09	0.37	0.66	0.36	0	0.17	0.05	0.15	7.69	0	0	0.13	0	0.04	0	0	0	0	0.13	0.28	0	0.03	0.1	0.24	0.04	0	0	0	0.03	6.8	0.06	0	4.48	0.43	0	0	0	0	0	0	0	11.34	0.06
LPAR4	receptor	literature supported	5.72	0	0.05	0	0	0	0	0.4	0.06	1	3.21	0.1	0	0	0	0	0	0	0	0	0	0	0	0	0	0	0	0	0.04	0.27	5.09	0	2.7	0	0	0	3.38	0	0	0	0	0	0.35	0	0	0	0.35
LPHN1	receptor	literature supported	5.6	0.84	0.87	0	0.78	2.13	0.9	1.2	0.46	2.54	0.86	0.44	0.12	0.59	0.07	0.64	0	0.19	0	0	0.79	0.94	1.06	0.08	0.23	0.89	0.18	0.55	1.71	0.36	0	0.71	1.3	0.74	0.28	0.12	5.6	0.09	0.32	0.2	1.32	0.59	0.53	0.75	0	0.44	0.13
LPHN2	receptor	literature supported	9.57	0.74	1.5	0.87	0	0.25	0.59	3.77	0.23	0.16	0.5	0.31	0.49	0	0	0	0	0.14	0	0.04	0	0.66	0	0.08	0	0	0	0.02	0.7	0.12	0	0.38	1.52	0.73	0	0.2	8.67	0.14	0.3	3.22	0.22	0.96	0.26	0.56	0	0.87	1.09
LRP1	receptor	literature supported	684.99	255.76	277.29	215.47	333	35.91	58.93	107.98	325.73	169.4	23.93	97.18	22.1	0.29	220.59	155.38	39.36	92.29	37.13	1.5	1.05	5.73	1.87	0.24	0.06	0.79	0.44	4.43	302.33	217.37	490.47	115.78	35.85	33.94	97.32	4.3	40.24	4.67	1.16	0.67	1.19	3.83	1.18	1.67	1.32	27.91	141.36
LRP11	receptor	literature supported	93.93	20.23	21.84	14.83	19.65	13.02	48.08	52.2	33.74	11.14	13.56	0.85	26.93	2.06	7.35	0.48	1.13	0.83	2.01	0.57	3.42	0.28	1.07	1.56	0.59	2.06	1.69	0.87	10.62	48.53	33.79	40.03	17.39	47.44	8.81	0.08	14.17	7.17	6.89	4.86	4.32	8.28	13.1	6.8	0.66	64.98	30.19
LRP2	receptor	literature supported	12	0	0	0	0	0	0	0	0	0.19	1.15	0.1	0	0	0	0	0	0	0	0	0	0	0	0	0	0	0	0	0	0	0	0	12	0	0	0	0.79	0	0	0	0	0	0	0	0	0	0
LRP4	receptor	literature supported	54.55	5.35	4.69	1.74	2.09	1.09	0.22	0.28	0.41	11.36	18.34	0	1.73	0.59	0	0	0	0	0	0.04	0.53	0.28	0	0.08	0.45	0	0	0	0.97	0.98	7.74	0.21	5.32	2.38	0	0	3.08	0	0.28	0.41	0.08	0.74	0.92	0.31	0	4.36	1.29
LRP5	receptor	literature supported	44.1	9.76	10.95	15.7	9.28	18.52	7.85	10.37	8.13	13.37	8.47	0.31	9.33	5.87	0.3	0	0.07	0.23	0.07	0.97	3.42	2.16	0.2	1.26	1.04	5.89	1.63	0.17	7.95	13.18	11.1	5.69	5.3	14.49	1.62	4.58	4.82	11.43	9.77	5.69	15.84	9.39	9.73	12.2	0	11.34	2.79
LRP6	receptor	literature supported	33	10.1	13.07	8.72	5.37	5.93	4.77	8.13	5.62	6.21	18.69	0.26	5.1	4.99	0.11	0.13	0.07	0.05	0	0.62	1.58	3.66	2.2	3.45	0.02	2.6	0.63	2.14	7.28	10.75	14.42	7.6	13.74	3.31	0.5	0	21.17	8.72	8.22	9.83	7.34	7.54	15.08	8.27	1.94	4.8	9.16
LRP8	receptor	literature supported	80.48	2.37	1.76	2.62	2.12	4.29	3.05	0.36	1.55	3.07	8.48	4.93	8.89	13.21	4.35	8.19	2.18	3.1	2.05	2.5	9.48	4.15	6.53	7.92	9.98	6.64	9	7.06	2.64	2.94	6.56	0.63	8.74	5.34	12.74	30.81	16.1	9.13	7.01	3.72	2.16	4.16	12.3	16.41	1.94	5.67	5.1
LRRC4	receptor	literature supported	56.87	1.67	0.88	0	1.22	1.54	0	0.87	0.12	0.47	3.18	5.09	1.14	0	18.73	3.03	1.83	2.92	3.42	0.21	0	1.12	0.74	0.08	0.02	0.02	0.15	0.37	0.21	0.5	0	0.24	0.12	2.2	1.73	0.24	0.58	1.44	2.57	0.31	1.24	0.99	0.97	2.65	56.87	2.18	0
LRRC4C	receptor	literature supported	7.06	2.77	0	0	0	0	0	0	0.17	0.44	3.31	0	0	0	0	0	0	0	0.06	0.1	0.26	0	0	0	0.02	0.02	0	0	0.27	0.17	0.24	0	1.11	0	0	0	0.66	0	0	0	0	0	0	0	0	0	0.06
LSR	receptor	literature supported	533.17	0	0	1.74	0	533.17	197.08	282.27	0	0	0.31	5.36	220.53	3.82	3.33	6.04	0	0	0	30.99	1.05	9.49	65.59	94.78	49.54	21.8	25.07	40.73	0.55	0	1.95	152.49	6.76	250.51	7.74	1.12	157.67	0	0	0.12	0.35	0	0	0	1.98	205.4	1.42
LTBR	receptor	literature supported	329.17	131.81	144.22	220.7	118.3	329.17	125.38	53.35	110.95	9.7	3.41	42.32	119.62	15.56	106.34	41.63	62.58	78.7	46.22	0.71	55.05	9.69	0.27	0	0.1	0.15	0	1.24	87	120.53	51.58	60.22	16.8	104.45	83.99	16.05	2.42	65.6	140.64	70.61	121.11	60.72	33.88	61.19	24.81	129.08	55.65
LY6G6C	receptor	putative	533.32	0.11	0.05	0	0	0	1.67	533.32	0	0	0.04	1.24	0	0	0	0	0	0	0	0	0	0	0	0	0	0	0	0	0	0	0	74.37	0	1.11	0	0	0	0	0	0	0	0	0	0	0	1.31	0
LY96	receptor	putative	399.03	33.99	27.41	27.04	14	2.19	0	0.99	4.97	0.37	0.14	53.08	0.94	7.05	399.03	31.28	120.7	102.58	124.62	25.74	6.58	15.12	4.3	11.28	26.98	11.09	20.4	10.56	25.54	23.29	6.26	9.46	0.91	0.91	174.95	42.11	0	22.09	11.3	71.55	47.93	23.91	16.74	5.61	205.25	1.31	21.59
LYVE1	receptor	putative	261.05	0.3	0.19	0.87	0.09	0	0	0.32	0.48	0.04	0.18	0	0	0	48.36	0	0.42	0.05	0	0	0	0	0	0	0	0	0	0.01	6.01	4.32	12.29	99.57	0.06	0	0	0	0	9.49	8.78	216.84	210.93	18.02	71.75	19.47	0	0	0
MAG	receptor	literature supported	2.15	0	0	0	0	0.35	0	0.16	0.17	0	0	0	0	0	0	0	0	0	0	0	0	0	0	0	0	0	0	0	0.55	0	0	2.15	0	0	0	0	0	0	0	0	0	0	0	0	0	0	0
MAGED1	receptor	putative	1218.71	350.53	436.32	670.83	268.7	403.29	606.63	356.41	617.98	886.72	312.16	34.51	114.12	85.14	29.29	14.56	10	8.82	8.45	32.15	87.44	46.55	25.65	39.54	39.53	48.62	38.11	30.29	453	390.11	568.07	435.5	441.16	206.1	20.33	76.51	275.82	300.29	323.36	305.52	246.74	350.82	245.1	307.82	3.26	268.2	439.61
MARCO	receptor	literature supported	772.51	2.78	0	0	0.26	0	0	0.26	0	0	0	1.32	0	0	208.63	4.65	4.21	2.74	0.1	0.03	0	0.56	0	0	0	0	0	0.08	0	0	0	6.32	0.29	0	1.73	0.08	0	0	0	0	0	0	0	0	0	0	6.03
MAS1	receptor	literature supported	not found in FANTOM5
MC1R	receptor	literature supported	not found in FANTOM5
MC2R	receptor	literature supported	1.18	0	0	0	0	0	0	0	0	0	0	0	0	0	0	0	0	0	0	0	0	0	0	0	0	0	0	0	0	0	0	0	0	0	0	0	0	0	0	0	0	0	0	0	0	0	0
MC3R	receptor	literature supported	not found in FANTOM5
MC4R	receptor	literature supported	5.92	0	0	0	0	0	0	0	0.06	0	0	0	0	0	0	0	0	0	0	0	0	0	0	0	0	0	0	0	0	0	0	0	0.03	0	0	0.31	0	0	0	0	0	0	0	0	0	0	0
MC5R	receptor	literature supported	not found in FANTOM5
MCAM	receptor	literature supported	754.6	69.22	67.58	6.11	87.35	60.09	15.49	18.96	8.02	29.22	49.28	0.85	48.15	0.59	0.18	0.14	0	0.04	0	0.07	0.26	0.56	1.82	0.65	1.3	0.07	0.46	0.28	17.94	14.15	10.42	175.07	12.01	27.19	0.11	0.08	6.3	575.58	754.6	411.02	107.97	648.02	271.2	479.23	2.64	65.85	2.75
MCHR1	receptor	literature supported	7.78	0	0	0	0	0	0	0.1	0	0	0.33	0	0	0	0	0	0	0	0	0	0	0	0	0	0	0	0	0	0.09	0.14	0.73	0.18	0.25	2.02	0	0	0.3	0	0	0	0	0	0	0	0	0.44	0
MCHR2	receptor	literature supported	0.11	0	0	0	0	0	0	0	0	0	0	0	0	0	0	0	0	0	0	0	0	0	0	0	0	0	0	0	0	0	0	0	0	0	0	0	0	0	0	0	0	0	0	0	0	0	0
MERTK	receptor	literature supported	210.09	0.99	0.66	0	0.84	1.42	34.03	23.51	3.08	0.82	0.94	7.45	0.45	5.28	210.09	9.27	34.85	11.62	22.47	0.12	3.42	11.29	0.34	0	0.04	0.27	0	0.37	4.37	0.27	0.8	7.66	3.09	2.39	3.71	1.6	10.81	48.06	28.49	70.7	28.91	31.97	48.1	25.01	0	0	1.03
MET	receptor	literature supported	193.89	6.41	2.91	8.72	1.82	17.29	51.31	193.89	14.81	8.78	30.86	5.83	62.71	0	3.07	15.1	0.28	0.14	0	0.35	0.26	4.76	0	0.04	0	0	0	0	1.8	22.07	14.83	88.57	16.55	15.26	0	0.95	1.55	29.21	18.35	14.12	24.26	23.91	41.79	25.26	0	10.47	22.9
MFRP	receptor	literature supported	65.66	0	0	0	0	0	0	0	0	0	0	0	0	0	0	0	0	0	0	0	0	0	0	0	0	0	0	0	0	0.05	0	0	0	0	0	0	0	0	0	0	0	0	0	0	0	0	0
MLNR	receptor	literature supported	not found in FANTOM5
MMP24	receptor	literature supported	5.85	0.09	0.09	0.87	0.09	0.49	0.26	0	0	0	0	0	0	0	0	0.18	0	0	0	0	0	0	0	0	0	0	0	0	0	0.05	0	0.06	0.23	0	0	0	2.91	0	0	0	0	0	0.08	0	0	0	0.18
MOG	receptor	putative	1.18	0	0	0	0	0	0	0	0	0	0	0	0	0	0	0	0	0	0	0	0	0	0	0.16	0	0	0	0	0	0	0	0	0	0	0	0	0.12	0	0	0	0	0	0	0	0	0	0
MPL	receptor	literature supported	22.13	0	0	0	0	0	0	0	0	0	0	1.4	0	17.32	0.11	0	0	0	0	0.04	18.7	22.13	0	0	0	0	0	0	0	0	0	0	0	0	0	0.08	0.04	0	0	0	0	0	0	0	0.66	0	0
MRC2	receptor	putative	556.82	160.13	221.27	185.81	114.71	25	8.68	1.35	313.23	287.23	138.65	0.67	4.8	7.63	1.53	0.94	0.49	0.07	0.29	0.05	3.95	9.95	1.89	0.08	4.01	1.34	1.47	0.81	174.14	250.49	396.25	48.58	80.83	13.12	59.9	0	13.16	32.93	46.71	6.4	25.22	91.31	11.12	15.66	0	44.92	165.49
MRGPRX1	receptor	literature supported	0.49	0	0	0	0	0	0	0	0	0	0	0	0	0	0	0	0	0	0	0	0	0	0	0	0	0	0	0	0	0	0	0.11	0	0	0	0	0	0	0	0	0	0	0	0	0	0	0
MRGPRX2	receptor	literature supported	616.53	0	0	0	0	0	0	0	0	0	0	0.13	0	0	0	0	0	0	0	0	0	0	0	0	0	0.03	0	0.06	0	0	0	0	0	0	0	0	0	0	0.07	0	0	0	0	0	0	0	0
MST1R	receptor	literature supported	30.25	0	0	0	0.09	15.2	2.45	5.42	0	0	0	0.23	30.25	0	0	0	0	0	0.07	0	0.26	0	0	0.61	0.05	0.15	0	0.1	0	0.05	0.24	1.71	0.12	18.9	0	0.33	0.91	0.09	0.16	0.12	0.16	0	0.2	0	0	13.08	0.06
MTNR1A	receptor	literature supported	not found in FANTOM5
MTNR1B	receptor	literature supported	not found in FANTOM5
MUSK	receptor	literature supported	30.72	0	0.28	0	0	0	0	0	0	0	0	0	0	0	0	0	0	0.05	0	0	0	0	0	0	0	0	0	0	0.04	0	0	0	0	0	0	0	0	0	0	0	0	0	0	0	0	0	0.06
NCR3	receptor	putative	76.01	0	0	0	0.21	0	0	0.2	0	0	0	24.32	0	0	0.98	11.86	0.07	0	0.16	48.64	0	5.71	7.98	50.59	30.46	38.17	28.11	38.5	0	0	0	1.03	0.03	0	0.27	0.79	0	0	0	0	0	0	0	0	2.6	0	0.18
NCSTN	receptor	literature supported	173.32	119.97	119.88	138.7	97.35	82.76	136.61	91.02	107.28	94.72	54.82	75.58	45.8	42.28	102.94	65.52	83.21	102.52	56.38	45.82	42.14	39.8	31.24	39.71	44.15	43.87	39.91	34.7	96.44	103.73	70.17	127.61	60	88.03	129.11	69.77	33.57	61.92	84.67	118.84	106.61	92.92	40.29	57.75	114.06	106.41	74.75
NEO1	receptor	literature supported	63.82	19.7	34.66	43.62	13.15	6.01	6	9.33	8.83	20.18	15.47	4.51	3.29	0	0.55	2.49	0	0	0.07	1.53	2.37	0.56	9.26	1.49	1.15	3.22	5.23	7.79	16.85	8.04	6.41	7.07	11.84	3.48	0.32	0.08	18.24	0	0	0.69	0.68	0	0.07	0.06	3.26	5.67	5.6
NGFR	receptor	literature supported	103.54	10.52	20.79	20.94	1.94	0.47	0	0.26	0	12.19	0.54	0.31	4.63	0.59	0	0.26	0.49	0.05	0.24	0.09	2.9	0.94	0.73	0.04	0.07	0.05	0	0.44	2.46	0.05	0.4	0.35	0.09	41.98	0	0.9	7.39	0.14	0.14	0	0	0	0	0	0	5.67	0.18
NGFRAP1	receptor	literature supported	714.39	272.55	404.19	683.91	177.24	102.94	107.09	51.57	664.39	214.34	218.08	7.58	101.62	136.23	29.48	4.98	0.49	0.71	0.27	2.59	76.38	93.37	24.39	51.41	32.63	30.24	31.12	21.14	292.87	166.82	133.48	180	255.35	122.07	5.29	5.05	443.88	167.32	193.75	129.16	144.05	150.58	267.66	175.94	5.85	137.81	141.06
NMBR	receptor	literature supported	not found in FANTOM5
NMUR1	receptor	literature supported	22.9	0.2	0.15	0	1.19	0	0	0	0	0	0.05	4.45	0	0	0.94	3.09	0.07	0	0.07	0.03	0.26	0.28	0.07	0.08	2.95	0.42	0.72	3.49	0	0.17	0	0.03	0.06	0	0	0	0.38	0	0	0	0	0	0	0	0	0	0
NMUR2	receptor	literature supported	1.37	0	0	0	0	0	0	0.1	0	0	0	0	0	0	0	0	0.07	0	0	0	0	0	0	0	0.02	0	0	0	0	0	0	0.57	0	0	0	0	0	0	0	0	0	0	0	0	0	0	0
NOTCH1	receptor	literature supported	304.49	1.19	2.24	0	2.53	18.13	4.27	16.28	0.66	17.07	35.68	26.2	75.75	17.62	21.52	33.35	11.75	20.26	10.43	10.38	15.01	37.14	13.9	11.66	7.95	10.56	10.74	12.62	19.01	7.09	6.12	9.22	7.61	139.69	10.52	9.46	15.9	55.92	66.32	45.13	69.2	72.09	47.18	85.97	304.49	160.92	3.65
NOTCH2	receptor	literature supported	8.94	1.75	1.59	2.62	1.82	1.91	3.74	1.93	1.76	3.89	1.83	1.04	2.37	2.64	2.26	2.52	2.04	1.54	1.66	0.68	1.32	4.89	1.46	1.99	1.16	1.15	1.25	1.48	2.19	2.2	2.41	1.28	1.85	1.66	1.3	1.07	1.55	1.07	0.9	0	1.18	0.77	0.82	1.24	5.23	2.62	0.68
NOTCH3	receptor	literature supported	198.89	39.21	60.76	61.06	23.07	44.65	0.24	2.22	57.39	29.88	47.78	1.65	25.64	0.29	2.08	0.07	0.28	0.12	0.89	0	0	0.56	0	0	0.02	0.17	0	0	36.95	124.96	62.71	10.61	12.64	65.37	2.57	6.26	46.88	0.89	0.49	0.69	1.83	8.51	0.87	0.49	0	69.78	24.05
NOTCH4	receptor	literature supported	102.5	0.29	0.15	0	0.09	1.29	0.24	0.4	0.62	0.21	0.73	5.7	0.32	3.82	0.07	3.9	3.59	1.29	4.1	6.06	1.05	4.43	1.13	0.16	0.1	0.07	0.39	0.65	1.46	0.69	0.97	0.31	1.12	0	0.04	29.52	0.17	25.76	34.33	57.8	15.34	39.61	45.55	40.11	9.81	0.87	0.67
NPBWR1	receptor	literature supported	not found in FANTOM5
NPBWR2	receptor	literature supported	0.7	0	0	0	0	0	0	0	0	0	0	0.13	0	0	0	0	0	0	0	0.7	0	0	0	0	0	0	0	0	0	0	0	0	0	0	0	0	0	0	0	0	0	0	0	0	0	0	0
NPFFR1	receptor	literature supported	1.13	0	0	0	0	0	0	0	0	0	0	0	0	0	0.09	0	0	0.04	0	0	0	0	0	0	0	0	0	0	0	0	0	0	0	0	0	0.2	0.17	0	0	0	0	0	0	0	0	0	0
NPFFR2	receptor	literature supported	5.99	0	0	0	0	0.35	0.61	5.99	0	0	0.1	0.05	0	0	0	0	0	0	0	0	0	0	0	0	0	0	0	0	0	0	0	0.32	0.77	0	0	0	2.43	0.7	0.21	0.74	0.08	1.22	0	0.06	0	0	0
NPR1	receptor	literature supported	156.49	64.22	109.16	75.89	63.43	0.49	0	0	0	0.11	0	0	0	0	0.24	0	0	0	0	0.09	0	0	0	0	0.02	0.02	0	0.02	44.08	0.1	0.24	2.73	0.03	0	84.21	0	2.48	5.38	3.02	21.2	1.03	6.37	40.28	4.3	0	0	0.79
NPR2	receptor	literature supported	19.78	1.33	3.27	0	3.99	0.37	0.37	0.38	2.05	0.65	0.82	0	0.1	0	0	0	0	0	0	0	0	0	0	0	0	0	0	0	0.91	2.55	3.72	0.67	0.63	0	0	0	0.32	1.42	1.48	0.4	0.7	2.94	3.68	0.68	0	0	1.53
NPR3	receptor	literature supported	151.58	115.92	84.26	129.98	2.62	0.49	0	2.08	117.47	0.97	3.4	0.7	0	88.08	0.09	0	0	0	0	0	42.4	57.21	0	0.04	0.11	0	0.06	0.01	10.09	125.06	9.93	5.95	6.2	0	0	0	0.16	0	0	0	0	0.41	0.31	0.31	0	0.87	44.44
NPSR1	receptor	literature supported	0.12	0	0	0	0	0	0	0	0	0	0	0	0	0	0	0	0	0	0	0	0	0	0	0	0	0	0	0	0	0	0	0	0	0	0	0	0	0	0	0	0	0	0	0	0	0	0
NPTN	receptor	putative	351.55	200.61	275.84	351.55	90.66	59.52	66.29	254.69	96.38	64.49	42.41	37.92	59.37	17.62	98.52	47.46	59.91	63.2	52.8	17.84	14.75	19.32	15.47	14.79	23.67	12.73	15.57	25.59	86.13	172	196.94	161.4	70.85	79.56	124.33	23.13	51.86	59.49	74.54	61.19	84.51	73.67	49.91	45.91	105.38	76.75	100.18
NPY1R	receptor	literature supported	73.41	6.59	8.1	11.34	0	0	0	0	0.06	0.56	0.24	0	0	0	0	0	0	0	0	0	0	0	0	0	0	0	0	0	0.09	0	0	1.7	0.72	0	0	0	8.1	0	0	0	0	0	0.03	0	0	0	0.18
NPY2R	receptor	literature supported	8.67	0	0	0	0	0	0	0	2.98	0.04	6.93	0	0	0	0	0	0	0	0	0	0	0	0	0	0	0	0	0	0	0.12	0	0	0.03	0	0	0	0.13	0	0	0	0	0	0.03	0	0	0	0
NPY4R	receptor	literature supported	12.85	1.39	1.52	5.23	0	0.49	0	0.2	0	0.6	0.04	0	0	0	0	0	0	0	0	0	0	0	0	0	0.04	0	0	0	0.13	0.26	0	0	2.68	0	0	0	0.04	0	0	0	0	0	0	0	0	0	0.67
NPY5R	receptor	literature supported	21.79	0.29	1.61	0	0	0	0	0	0	0	0	0	0	0	0	0	0	0	0	0	0	0	0	0	0	0	0	0	0.27	0	0	0	0.26	0	0	0	2.84	0	0	0	0	0	0	0	0	0	0
NRCAM	receptor	literature supported	199.54	29.82	35.81	10.47	48.08	1.09	1.21	1.81	0.89	11.22	178.48	0.15	1.16	0	0	0.33	0.07	0	0	0.62	0	0	0.33	0.69	0	4.12	0.1	3.67	17.95	0.43	0	14.98	43.03	5.12	1.6	0	3.11	30.72	53.99	14.38	18.44	36.75	31.89	28.87	0.66	0.44	4.47
NRP1	receptor	literature supported	312.77	104.34	103.25	35.77	81.89	42.54	3.27	1.19	260.75	80.89	22.43	4.19	23.52	0.59	209.51	13.17	0.56	2.18	0.19	0.18	2.11	1.12	0.13	0	1.34	0.45	0.17	0.21	106.9	67.57	17.82	34.22	99	17.03	242.01	172.27	6.73	173.53	125.84	250.07	46.08	163.46	198.2	141.35	0	13.96	196.56
NRP2	receptor	literature supported	455.68	93.82	113.8	68.91	51.52	8.63	0.64	23.68	14.47	81.61	97.55	3.83	20.32	0	187.18	33.15	2.67	2.67	0.31	1.75	0.79	6.55	0.13	0.65	0.98	15.6	0.32	0.13	44.72	31.16	257.22	16.1	101.96	31.56	68.94	1.03	22.16	96.28	52.86	455.68	262.29	106.54	131.41	104.29	0	34.89	28.39
NRSN1	receptor	literature supported	11.45	0	0	0	0	0	0	0	0	0.1	2.63	0	0	0	0.09	0	0	0	0	0	0	0	0	0.12	0	0	0	0	0	0	0.4	0	0.03	0	0	0	0.04	0	0	0	0	0	0	0	0	0	0
NRXN1	receptor	literature supported	93.5	0	0	0	0.38	0	0	1.88	0.17	0.33	0.6	0.88	0	0	0	0	0.07	0	0.07	0	0	0	0	0	0.13	0.1	0.06	0.19	0.04	0.05	0.24	0.17	0.06	0	0	0	11.97	0	0	0	0	0	0	0.63	4.54	0	0.18
NRXN2	receptor	literature supported	88.32	0.18	0.05	0.87	1.65	0	0	1.29	0.29	1.14	1.11	1.47	0	10.86	0.07	0.07	0	0	0.07	0.05	6.06	0	0	0	0.05	0	0.1	0.07	4.11	0.67	1.28	1.01	0	0	0.04	0.25	6.68	0	0	0	0.08	0	0	0.12	0	0	1.71
NRXN3	receptor	literature supported	91.91	16.34	50.28	68.04	0.21	2.91	18.46	20.68	0.39	4.64	34.99	0.26	0.1	0	0	0.18	0	0	0	0	0	0	0	0	0	0.02	0.1	0.01	3.21	0.17	0.24	4.61	11.74	0.92	0	0	7	1.74	3.9	1.06	0	2.94	0.27	1.59	0	0	0.87
NT5E	receptor	literature supported	1001.36	60.83	45.59	104.68	90.44	29.19	167.24	57.23	266.35	94.34	68.34	0.62	207.76	0	0.59	1.83	0.07	0.04	0.06	69.7	0.53	1.5	1.86	1.89	2.47	5.22	3.68	19.29	26.32	359.69	478.75	350.22	158.79	51	0.57	0.08	0.45	96.83	81.3	110.8	206.71	109.86	89.72	53.19	1.32	51.02	238.62
NTRK1	receptor	literature supported	168	0	0	0	0.17	0	0	0	0.17	0.21	0	9.79	0	0	0.07	0.14	0	0.05	0	0	1.58	4.15	0.2	0.04	0.15	1.66	0	0.15	0	0	0.24	0	0	0	0.09	0.16	0	0	0.09	0	0.13	0	0	0	0	0	0
NTRK2	receptor	literature supported	205.27	1.91	2.05	0	0	0	0.7	0.28	2.38	14.68	3.08	0.34	0	0	0.16	0.07	0.07	0	0.07	0	0.26	0	0.99	0.2	0.71	0.61	0.21	0.04	0.17	29.19	9.75	0.21	22.38	0	0.04	0	0.13	0.05	0.07	0	0	0.41	0.07	0	0	0.44	0.18
NTRK3	receptor	literature supported	56.26	0	1.75	3.49	0	0	0.13	1.26	0.17	10.17	37.81	0.88	0	0	0	0	0	0	0	0	0	0	0	0	0	0.07	0.1	0.01	4.49	0.72	0.49	0.12	4.98	0	0	0	4.73	0	0	0	0	0	0	0	0	0	10.16
NTSR1	receptor	literature supported	15.43	0	0	0	0	0	0	0	0	0.27	0	0.31	1.21	0	0	1.91	0.56	0.18	0.13	0	0.26	0	0.27	0.08	0.14	0.05	0	0.11	0	0	0.8	0.06	0.22	0	0	0	0.04	4.41	1.91	0.2	0.51	0.18	0.49	1.55	0	0	0.71
NTSR2	receptor	literature supported	0.7	0	0	0	0.17	0	0	0	0	0	0	0	0	0	0	0	0	0	0	0	0	0	0	0	0	0	0	0	0	0	0	0	0	0	0	0	0.04	0	0	0	0	0	0	0	0	0	0
OCLN	receptor	putative	157.43	0	0.15	0	0.21	12.75	1.31	48.76	0.33	1.08	1.28	0.1	8.16	10.28	0.22	0	0.07	0	0	0.12	6.85	2.8	0	0	0	0	0	0	0.04	0	0	5.54	4.45	8.66	0.34	0.2	40.91	3.47	2.57	2.32	0.92	1.1	6.8	1.18	0	3.05	0.18
OGFR	receptor	literature supported	203.27	24.41	14.48	15.7	33.89	40.85	24.91	14.63	24.69	39.69	23.12	76.81	25.51	33.76	53.42	105.03	96.35	111.2	86.76	49.85	28.45	19.24	33.03	51.89	39.18	40.98	34.73	42.31	41.67	22.05	31.84	32.84	22.78	28.49	81.35	29.51	17.98	40.75	31.28	21.88	29.46	20.8	29.36	36.81	203.27	22.68	26.1
OLR1	receptor	literature supported	181.15	4.67	10.68	21.81	0	1.84	0	9.66	0	0	0	40.9	0.12	0.29	0.81	156.87	9.58	14.06	0.38	1.16	0	38.88	0.4	0	0	0	0	0.07	0.09	0.05	0	160.65	0.29	0	0.74	8.81	0.12	0	0	0	0	0	0	0	181.15	0	1.13
OPRD1	receptor	literature supported	0.62	0	0	0	0	0	0.11	0	0	0	0	0	0	0	0	0	0	0	0	0	0	0	0	0	0	0.05	0	0	0	0	0	0	0	0	0	0	0.62	0	0	0	0	0	0	0	0	0	0
OPRK1	receptor	literature supported	0.7	0	0	0	0	0	0	0	0	0	0	0	0	0	0	0	0	0	0	0	0	0.66	0	0	0	0	0	0	0	0	0	0	0	0	0	0.61	0.7	0	0	0	0	0	0	0	0	0	0
OPRL1	receptor	literature supported	13.32	0.61	0.34	0	0.09	0.35	0.48	0.1	0.99	0.64	0.31	2.7	0.73	1.76	2.33	5.21	6.41	6.19	13.32	2.13	0.79	0.56	0.34	0.41	0.57	0.78	0.35	0.69	0.09	0.43	0.73	0.15	0.46	0.18	4.55	1.12	0.17	0.83	0.93	0.72	1.2	0.18	0.44	0.99	3.29	0	0.51
OPRM1	receptor	literature supported	0.19	0	0	0	0	0	0	0	0	0	0.19	0	0	0	0	0	0	0	0	0	0	0	0	0	0.02	0	0	0	0	0	0	0	0	0	0	0	0	0	0	0	0	0	0	0	0	0	0
OR1E1	receptor	putative	not found in FANTOM5
OR1G1	receptor	literature supported	not found in FANTOM5
ORAI2	receptor	literature supported	110.26	5.73	4.67	13.09	2.84	7.28	1.91	2.36	6.22	14.28	9.93	11.19	1.63	19.67	6.66	14.06	7.32	11.95	2.78	35.42	16.59	19.84	6.28	3.96	5.89	9.83	6.49	5.22	7.68	6.44	8.47	4.03	8.79	1.29	5.31	9.53	3.26	22.92	18.75	16.34	20.13	18.91	19.9	26.8	110.26	1.31	8.65
OSMR	receptor	literature supported	207.57	40.79	45.34	66.3	63.89	46.39	19.96	12.12	207.57	53.91	41.97	0.41	41.58	0	0	0.44	0	0	0	0	0.26	0	0.07	0	0	0	0	0	173.36	94.58	104.46	49.23	37.23	33.28	0.04	0	0.25	7.52	13.86	21.11	8.98	10.53	15.25	3.51	0	54.08	61.12
OXTR	receptor	literature supported	312.46	32.13	93.2	82.87	1.78	2.11	9.3	1.66	0	4.63	6.35	0.05	0	0	0	0.55	0	0	0	0	0	0	0	0	0	0	0	0	1.83	0	0	2.8	1.06	0	0	0	0	0	0	0.82	0	0	0	0	0	0	11.79
P2RX7	receptor	putative	22.34	0.21	0	0	0.09	0	0	0.16	0	0.16	0.28	5.45	0	1.76	8.2	9.17	14.58	10.22	7.56	0.89	2.11	5.65	1.26	1.28	3.87	0.95	2.11	2.15	0.04	0.58	0	1.32	0.31	0.18	2.25	2.19	0.16	0.55	0.35	1.21	1.34	0.55	2.18	0.06	0	0	0.18
P2RY12	receptor	literature supported	16.03	8.41	2.09	0	2.59	0	0	0	0	0	0	0.15	0	0.29	8.99	0.81	16.03	3.57	5.48	1.2	0.79	0	0	0	0	0	0	0.04	0.09	0	0	0.27	0	0	1.18	0.16	0	0	0	0	0	0	0	0	0	0	0
P2RY14	receptor	literature supported	105.5	0.11	0.3	0	0	0	0	0.1	0.17	0	0	1.84	0	8.22	0.45	0.4	0.42	0.48	0.06	41.18	13.43	1.88	0.4	0.04	0.78	0.9	0.81	3.54	0	0	0	1.03	0	0	0.46	105.5	0	0	0	0	0	0	0	0	22.21	0	0
PDGFRA	receptor	literature supported	523.25	131.71	132.6	126.49	98.31	30.53	26.08	49.71	360.41	26.31	61.04	63.07	29.6	63.71	46.16	47.36	49.47	49.59	44.86	72.81	57.68	74.74	83.03	71.89	74.69	75.54	71.48	74.23	244.67	228.17	98.58	115.42	50.6	15.1	46.83	125.59	64.69	29.82	24.69	48.46	29.86	31.02	46.07	23	79.08	15.7	180.41
PDGFRB	receptor	literature supported	936.89	286.94	376.22	159.64	335	2.89	0.99	0.34	118.26	54.16	31.73	5.01	0.31	0.29	0	1.86	0.14	0	0	0.45	0	0.56	0.13	0.25	4.93	0.09	0.79	1.76	156.3	128.76	189.3	62.08	64.61	0	0.11	0	1.28	2.63	0.07	0.81	0.63	0	0.31	0.24	0	0	46
PECAM1	receptor	literature supported	not found in FANTOM5
PGRMC1	receptor	putative	637.53	168.07	153.82	102.06	237.91	65.59	68.99	173.14	162.56	70.22	139.3	30.29	59.35	58.72	46.61	22.14	36.88	31.19	30.07	11.31	46.36	37	15.7	21.47	24.39	20.48	22.61	19.57	110.7	136.91	95.33	238	134.28	32.19	35.68	41.17	221.73	53.34	54.72	47.32	44.99	46.95	68.51	65.69	9.81	60.18	98.55
PHEX	receptor	literature supported	105.66	0	0	0	0	0	0	0	0	0	0	0.96	0	0	0	0.07	0.07	0.05	0	0.26	1.32	0	0.6	0.12	0.54	0.41	2.7	0.28	0	0	0	1	0	0	0	105.66	0	0	0	0	0.08	0	0.04	0	0.66	0	0
PLA2R1	receptor	literature supported	93.44	10.19	10.28	12.21	3.25	0.37	1.51	1.63	43.67	2.58	5.04	0	3.22	0.29	0	0	0	0	0	0	0	0.84	0	0	0.04	0	0	0	7.3	8.31	10.79	5.56	8.24	1.47	0.15	0	1.38	4.35	3.32	9.36	4.62	6.37	7.86	8.03	0	3.05	8.13
PLAUR	receptor	literature supported	5922.92	33.35	21.05	28.79	40.94	174.27	48.42	34.84	27.71	48.34	22.28	849.57	45.65	18.79	65.31	1569.83	264.35	574.42	165.18	9.59	12.38	232.42	17.48	1.07	1.85	2.15	1.71	5.19	25.97	35.47	229.19	68.21	50.65	44.39	137.58	113.99	3.74	90.45	113.61	32.29	50.12	104.23	40.16	93.7	5922.92	26.6	72.71
PLD2	receptor	literature supported	71.45	4.14	4.19	3.49	4.58	19.77	23.61	14.14	11.57	12.02	9.92	6.88	14.32	1.17	7.6	11.74	8.17	12.28	7.15	4.57	0.53	0	3.33	2.48	4.26	3.38	3.12	3.34	8.44	9.7	7.63	11.35	7.93	36.71	10.69	1.5	8.38	12.32	13.64	12.95	21.85	8.79	11.59	15.4	5.89	24.86	7.57
PLGRKT	receptor	literature supported	82.98	16.61	17.35	13.09	19.19	30.92	23.97	16.37	14	22.65	39.54	26.7	30.98	21.14	24.24	32.91	11.1	5.04	10.61	22.99	17.91	25.43	19.98	20.2	25.27	23.29	28.53	29.23	21.18	22.58	26.5	19.59	26.57	45.93	39.9	16.25	14.18	11.87	13.58	14.62	11.15	12.03	12.2	11.07	17.49	34.89	19.34
PLSCR4	receptor	literature supported	199.58	80.16	49.57	41	18.65	1.33	5.45	7.05	22.02	11.14	6.58	0.21	0.1	8.81	0.93	0.37	0.07	0.04	0	0.14	7.64	6.03	0	0	0	0	0	0.02	144.64	33.05	17	23.64	4.65	0.55	0.1	0	0.94	32.14	57.39	181.08	199.58	74.28	52.12	13.1	0	0.44	29.89
PLXNA1	receptor	literature supported	1.13	0.41	0.58	0.87	0.17	0	0.11	0.1	0.06	0.36	0.04	0	0	0	0	0	0	0	0	0	0	0	0	0	0	0.2	0	0	0.22	0.22	0	0.03	0.12	0.19	0	0	0.12	0.05	0	0	0	0	0	0	0	0.44	0.37
PLXNA2	receptor	literature supported	97.78	7.15	8.79	7.85	2.3	15.61	9.65	11.64	5.03	18.93	9.82	3.54	17.51	0.29	1.12	3.94	1.9	2.08	2.28	0.99	0.26	0.84	0.4	0	0.13	0.03	0.35	0.64	3.59	6.41	5.82	4.52	1.57	11.19	0.8	0.24	0.38	82.47	70.48	54.08	54.03	58.3	36.24	97.78	9.85	11.34	4.88
PLXNA3	receptor	literature supported	28.35	13.44	11.13	9.6	8.37	19.54	9.52	7.92	11.23	12.92	10.25	2.56	4.4	0.59	8.4	3.71	1.06	0.81	0.92	6.95	2.63	3.28	11.24	5.48	6.03	6.34	6.78	8.18	7.46	9.27	11.21	12.1	9.84	2.39	10.62	3.31	2.94	9.84	12.11	9.79	14.53	17.34	4.88	9.76	1.32	10.9	12.65
PLXNA4	receptor	literature supported	76.97	41.3	33.16	13.96	37.97	0.12	0	0.95	0	10.53	12.1	2.48	0	0	0.16	0.57	0.28	0.05	0.1	0.05	2.11	0	2.06	0.16	0.49	9.21	2.01	0.88	12.38	16.61	12.01	1.22	1.46	0	0.12	76.5	0.13	22.93	14.17	3.7	3.95	14.97	7.7	20.03	0	0	6.41
PLXNB1	receptor	literature supported	48.36	5.06	9.73	6.98	1.93	13.8	6.51	15.03	8.65	6.66	8.97	0.1	21.25	1.47	0	0.14	0	0.1	0	0	0.53	0.28	0.46	0.04	0.12	0.1	0.03	0.1	2.2	3.72	6.39	6.29	9.7	23.84	0	0.58	11.52	4.6	3.96	3.63	7.65	5.15	1.42	6.48	0	23.99	1.86
PLXNB2	receptor	literature supported	239.81	76.71	77.99	92.47	43.93	180.26	90.51	79.52	66.61	92.6	46.54	67.93	75.32	12.04	51.9	114.38	115.87	109.81	111.9	1.58	11.33	14.79	1.07	0.84	4.23	1.53	1.08	1.64	63.97	74.68	50.53	78.59	60.63	123.31	77.97	73.32	9.19	30.36	31.93	33.6	51.2	45.72	20.89	40.41	0	157.43	61.11
PLXNB3	receptor	literature supported	26.28	4.11	3.45	4.36	2.42	6.15	0.61	0	3.5	3.67	3.91	0.05	2.66	0	0	0	0	0	0	0.13	0.53	0	0	0	0	0	0	0	1.37	4.33	6.77	0.35	1.53	5.69	0	0	0.21	4.88	4.56	10.65	7.08	5.92	5.83	6.64	0	7.85	2.29
PLXNC1	receptor	literature supported	653.37	0.58	0.2	0.87	1.9	0	0.13	1.19	0.35	0.31	1.42	28.34	0.31	19.96	221.95	107.8	59.75	61.83	69.21	19.84	24.76	26.33	8.24	5.09	3.19	10.25	7.81	12.17	10.04	0.41	0.4	1.43	0.54	0	7.84	12.41	1.46	0	0	0	0	0	0.06	0	494.79	0	2.99
PLXND1	receptor	literature supported	563.9	143.53	100.58	63.68	99.74	17.41	36.21	12.55	38.01	25.56	60.46	22.16	0.63	26.13	286.9	59.45	15.35	31.46	10.08	1.33	23.44	15.72	22.14	0.33	2.62	0.55	10.32	19.23	61.01	27.47	27.48	25.85	14.38	0.19	122.22	6.66	4.68	248.79	353.23	304.02	248.39	329.11	315.69	298.16	10.35	1.74	26
PRLHR	receptor	literature supported	0.44	0	0	0	0	0	0	0	0	0	0	0	0	0	0	0	0	0	0	0	0	0	0	0	0	0	0	0	0	0	0	0	0	0	0	0	0.09	0	0	0	0	0	0	0	0	0	0
PRLR	receptor	literature supported	46.78	0.21	0.14	0	0	0	2.63	3.78	0	0.17	0.04	4.81	0	1.17	12.95	46.78	3.03	6.66	1.6	0.09	0.26	2.62	0.27	0	0.08	0	0	0.11	0.13	1.59	0	17.36	0.18	0	0.19	0.93	1.56	0	0	0	0	0	0	0	0	0	0.18
PROCR	receptor	literature supported	598.92	107.48	226.02	376.85	81.9	147.48	43.09	17.43	45.7	23.85	7.72	2.3	181.14	7.93	0.79	1.53	1.2	1.66	2.21	0.31	4.21	0.56	0.34	0.08	1.28	0.05	1.26	4.59	92.13	80.32	113.34	72.87	34.16	150.6	1.41	0.77	31.18	571.25	598.92	163.32	284.77	515.59	441.08	489.91	0	242.47	89.84
PROKR1	receptor	literature supported	not found in FANTOM5
PROKR2	receptor	literature supported	1.61	0	0	0	0	0	0	0	0	0	0	0	0	0	0	0	0	0	0	0	0	0	0	0	0	0	0	0	0	0	0	0	0	0	0	0	0.04	0	0	0	0	0	0	0	0	0	0
PTCH1	receptor	literature supported	8.01	2.27	5.05	1.74	1.93	1.89	1.64	3.59	1.94	1.45	2.7	2.57	0.75	0	0.89	2.43	0	0	0	1.69	0	0.28	4.43	2.66	0.22	1.83	1.61	7.14	1.29	1.22	3.78	3.04	0.84	2.02	0.28	0.08	4.91	1.87	1.83	1.22	3.02	2.36	1.58	1.84	0	0.87	1.34
PTCH2	receptor	literature supported	6	0.09	1.18	0	0	0	0.13	0.08	0.76	0.26	0.09	0.13	0	0	6	0.07	0	0	0	0.04	0.26	0	0	0	0	0	0	0.04	0.81	0.17	0.24	0.06	0.2	0	0.09	0	0.88	0.23	0.37	0	0.62	0.55	0.46	0.06	0	0	0.6
PTGDR	receptor	literature supported	32.57	2.38	1.25	1.74	1.9	0	0	0	0.06	0	0	4.96	0	0.29	3.18	5.58	0	0	0.07	0.09	1.05	2.44	2.26	0	0.06	0.74	4.31	20.23	0.81	0.36	0	0.21	0.06	0	0.22	0.72	0.08	0	0	0	0	0	0	0	0	0	0.35
PTGDR2	receptor	literature supported	133.16	0	0	0	0.3	0	0	0	30.88	0.11	0.04	17.62	0	1.76	0.18	0	10.08	0.07	56.91	0.4	2.9	7.91	1.43	0.7	58.18	8.9	4.19	3.42	0.09	0.05	0.24	0	0	0	0	2.46	0	0.05	0	0	0	0	0	0	3.29	0.44	0.18
PTGIR	receptor	literature supported	70.44	11.13	19.7	14.83	3.98	0.25	0.13	0.1	0.12	0	0.04	8.8	0	2.64	28.01	17.43	29.23	16.83	19	0.56	2.37	1.4	0.2	6.69	6.41	16.28	0.76	0.82	18.69	2.62	5.64	2.02	0.06	0	4.57	1.99	0	7.04	1.96	0	0.22	0.96	1.74	0.12	2.64	0	13.23
PTH1R	receptor	literature supported	41.94	2.6	4.15	1.74	17.17	0.72	0.22	4.1	0.25	2.24	0.13	0.67	0	0.59	0	0	0	0.04	0.1	0	0.26	0	0	0	0.06	0.04	0.09	0.01	12.69	0.53	3.65	11.19	0.09	0	0.06	0	3.02	0	0.23	0	0	0	0.03	0.06	0	0	0.18
PTH2R	receptor	literature supported	11.16	1.48	0	0	0	0	0	0	0	0	0	0.23	0	0.59	0.37	0.44	0.21	0.46	0.7	0.05	1.05	0.28	0	0	0.05	0	0	0.09	0	0	0	0.32	0	0	0.2	0	0.04	0	0	0	0	0	0	0	1.32	0	0.18
PTPRA	receptor	putative	213.51	46.68	40.4	38.38	58.74	35.4	59.14	48.62	81.34	77.84	61.87	49.71	30.14	34.64	45.64	54.28	34.44	40.61	38.51	39.36	49.78	39.46	70.54	49.27	63.42	65.88	49.52	53.48	48.46	46.61	63.21	48.28	52.77	41.26	74.16	53.64	65.29	52.75	48.12	71.45	50.26	53.47	69.38	39.22	25.47	54.95	41.49
PTPRB	receptor	literature supported	182.59	2.51	0.38	0	0	0.74	0.75	0.08	0	0.55	0.31	0.54	0.41	0	0	0.21	0	0	0	0.16	0.26	0	0	0.08	0	0	0	0.1	4.34	0	0	8.18	12.76	0	0	0	0.12	87.92	69.38	182.59	62.5	67.92	70.09	60.06	0	0.44	6.47
PTPRD	receptor	putative	30.43	2.25	1.4	1.74	6.28	0.37	6.06	2.88	4.94	2.31	4.45	0.05	0.85	3.52	0	0	0	0.05	0	0	2.37	3.28	0	0	0.02	0	0	0	0.17	0.19	0.64	0.86	9	0.92	0	0	6.61	0.19	0.58	1.62	0	0.18	3.97	4.44	0	0	3.55
PTPRF	receptor	literature supported	263.48	9.87	4.87	3.49	23.61	171.15	73.87	85.18	2.67	28.03	33.24	1.08	62.26	0	0	0.07	0	0	0	0	0	0	0	0	0	0.02	0	0.03	25.92	4.6	4.87	263.48	33.86	89.28	0.12	0	32.81	60.26	57.65	71.06	51.79	63.41	39.59	50.6	0	130.83	27.47
PTPRG	receptor	literature supported	136.01	100.33	88.89	45.36	77.56	8.49	18.56	5.75	48.99	31.08	32.55	2.27	24.22	0	0	0	0	0	0	0.15	0.26	0	0	0	0.06	0	0	0.09	81.64	44.1	32.01	17.68	36	8.46	1.01	0	89.78	27.03	34.2	37.96	5.03	30.11	25.02	26.67	0	12.65	25.51
PTPRM	receptor	literature supported	72.06	51.8	37.65	24.43	14.91	10.23	14.48	23.11	22.62	9.05	13.26	4.65	7.96	2.94	7.27	4.54	0.42	0.76	0.26	0.29	6.32	2.06	14.84	2.91	5.46	5.11	15.81	12.44	17.97	17.34	27.5	27.31	12.3	3.12	2.14	1.13	2.89	21.18	24.16	60.26	16.55	18.07	24.03	16.42	0.66	6.54	14.35
PTPRS	receptor	literature supported	315.52	2.9	3.29	7.85	6.18	20.8	19.39	0.56	4.18	73.76	66.33	3.82	0.22	2.64	0.22	0.07	0	0.12	0.06	1.13	5.79	0.28	0.13	0.08	0.02	0.12	0	0.1	32.24	4.57	6.14	3.62	57.45	0.74	0	315.52	91.65	8.31	9.76	0.73	6.22	16.94	0.61	6.55	0	2.18	10.66
PTPRU	receptor	literature supported	50.58	5.1	3.99	6.98	10.35	27.43	11.43	37.92	8.17	50.58	7.54	0.52	19.45	0	0	0.32	0.14	0.23	0	0.16	0	0.66	0	0	0	0	0.03	0.07	5.87	3.37	5.88	21.27	31.92	25.11	0.16	0	11.72	1.41	3.01	1.61	0.73	0.59	0.54	1.83	0	28.35	0.71
PTPRZ1	receptor	literature supported	1330.88	0.09	0.38	3.49	0	0	0	0	0	1.33	116.84	0	14.72	0	0	0	0.07	0.05	0	0	0	0	0	0.49	0.09	0.05	0	0	3.03	0	0.49	0.03	0.22	21.57	0	0	152.38	0	0	0	0.3	0	0	0.12	0	4.8	0.42
PVR	receptor	literature supported	179.49	23.78	25.15	48.85	10.41	166.9	44.72	23.28	16.52	77.63	16.4	2.28	44.21	3.23	5.74	12.5	7.46	9.1	8.55	0.28	4.21	3.38	0.33	0.08	0.45	0.87	0.38	0.56	30.31	72.92	31	134.58	25.41	63.1	12.25	0.35	14.66	78.63	100.93	90.88	60.06	145.63	33.74	71.57	1.32	51.9	57.15
PVRL1	receptor	literature supported	243.52	3.08	1.48	0.87	4.21	25.7	13.63	5.42	0.64	12.91	7.78	7.4	150.85	7.34	1.06	12.49	4.3	4.04	5.81	2.38	16.07	8.55	5.12	1.16	0.58	0.83	1.88	2.07	7.09	3.72	3.63	4.12	2.83	243.52	11.76	71.8	27.43	12.95	16.29	2.78	8.59	11.59	8.93	20.6	6.51	242.03	7.43
PVRL2	receptor	literature supported	253.56	37.35	57.04	73.28	37.81	203.03	76.07	41.04	60.5	133.6	50.67	9.04	55.8	18.2	30.37	22.97	3.24	6.85	0.97	0.22	8.96	27.09	0.52	0	0	0.02	0.03	0.36	106.63	51.83	23.31	105.66	83.27	72.86	49.23	2.17	85.23	89.71	133.54	75.41	118.3	128.13	60.52	112.34	69.84	79.37	46.71
PVRL3	receptor	literature supported	178.67	18.69	17.11	13.96	8.3	4.22	8.29	25.31	21.08	9.09	41.9	2.57	1.85	0	0.41	0.61	0	0.05	0	0.05	0	0.84	5.31	2.02	0.47	1.29	0.86	2.38	26.35	19.8	4.66	10.07	178.67	0.56	0.37	0.08	19.9	10.93	11.12	18.13	15.11	13.25	11.28	9.38	0.66	0.44	14.31
PVRL4	receptor	literature supported	121.38	0.18	0.15	1.74	0	4.16	25.44	121.38	0	0	0	0.88	7.93	0	0	0.21	0	0.13	0	0	0	0	0	0	0	0.03	0	0	0	0.05	1.44	112.39	0.09	25.19	1.78	0	0.17	0	0.21	0.11	0.08	0	0.04	0.32	0	26.6	0.48
QRFPR	receptor	literature supported	0.99	0	0	0	0	0	0	0	0	0	0	0	0	0	0	0	0	0	0	0	0	0	0	0	0	0	0	0	0	0	0.24	0	0	0	0	0	0	0	0	0.11	0.99	0	0	0	0	0	0
RAMP1	receptor	literature supported	331.77	13.82	22.56	22.68	20.78	0.25	5.42	1.37	3.04	12.87	33.37	2.27	3.3	0.88	0.31	0.22	0	0	0	0	3.69	5.07	0.2	2.55	2.14	9.5	5.68	0.23	9.96	15.67	27.76	15.52	9.72	4.21	300.76	0.46	0.13	0	0	0	0.33	0	0	0	0	4.8	0.67
RAMP2	receptor	literature supported	201.96	13.22	27.63	1.74	46.72	3.9	0.64	0.99	1.18	1.61	1.49	0.41	0.32	1.17	0	0.18	0	0	0.1	0.43	0.53	0	0	0	0	0	0	0.04	6.04	0.31	2.08	17.37	1.41	0.55	0.04	1.35	12.12	15.58	15.53	30.94	71.2	32.25	42.17	8.19	0	0.44	2.99
RAMP3	receptor	putative	13.29	0	0	0	0	0	0	0.2	0	0.71	0.38	0	0	0	0.11	0	0	0	0	0.1	0.26	0.28	0.33	0	0.07	0	0	0.03	0	0.1	0	1.92	0.35	0	0	0	0.04	0	0.07	1	3.56	0	0	0	0	0	0
RET	receptor	literature supported	28.23	0.5	0.43	0	1.28	0.12	0	0.1	0	0.33	0.53	0.13	0.1	0.88	0.11	0.07	0	0	0.07	0.12	0.26	3.1	0	0	0.16	0.08	0.15	0	0.04	0	0.4	0.56	0	0	0	18.25	9.23	0	0	0	0.24	0	0	0	0	0	0.06
RHAG	receptor	literature supported	1672.39	0	0	0	0	0	0	0	0	0	0	0	0	0.59	0	0	0	0	0	0	36.87	0.28	0	0	0	0.02	0	0	0	0	0	0	0	0	0	0	0	0	0	0	0	0	0	0	0	0	0
RHBDL2	receptor	literature supported	16.11	0.18	0.62	0.87	0	0.25	0.35	1.39	0.35	0.04	0.35	0	3.75	0	0	0	0	0	0	0	0	0	0	0	0	0	0	0	1.84	0.58	1.53	0.27	0.03	4.97	0	0	0.13	0	0.09	0.09	0	0	0.91	0	0	6.54	0.24
ROBO1	receptor	literature supported	221.02	15.67	11.34	3.49	19.32	3.12	8.28	3.15	45.63	12.02	29.71	0.52	7.27	1.76	0.71	0.21	0.21	0.11	0	0.67	1.84	0.94	0	0.08	0.04	0	0.03	1.12	29.62	13.1	19.19	4.99	22.1	8.43	0.57	0.12	19.48	3.88	3.98	1.72	0.24	1.95	10.99	5.76	0	4.8	11.77
ROBO2	receptor	literature supported	68.66	2.66	3.28	0	0.09	0.59	0	0.18	1.16	0.19	2.86	0.05	0.2	0	0	0	0	0.1	0	0	0	0	0	0	0.06	0	0	0	0.35	0.05	0.64	0.83	0.28	0.18	0	0	1.74	0	0.14	0	0	0	0.15	0	0	0	0
ROBO3	receptor	literature supported	44.99	1.35	1.19	1.74	0.99	21.22	19.61	4.19	9.92	22.27	6.13	2.58	17.26	17.91	1.05	1.3	0.57	1.03	0.44	0.27	13.96	14.12	2.58	4.9	0.5	4.83	2.32	2.71	8.65	6.69	2.5	1.95	14.31	11.9	2.94	3.91	4.41	8.37	12.23	8.75	7.01	13.88	12.58	11.05	1.94	22.24	6.43
ROBO4	receptor	literature supported	582.43	0.2	0.33	0	0.6	2.6	0.11	0.08	0.76	5.77	0.13	0.37	0.1	22.61	0	0.18	0	0	0.06	0.17	6.06	6.87	0	0.08	0	0	0	0.02	6.15	0.05	0.24	6.89	1.07	0	0.58	0	0	419.84	424.63	354.81	582.43	375.22	223.04	510.08	0	0	3.51
ROR1	receptor	literature supported	59.32	33.98	45.05	59.32	9.7	11.71	34.62	31.04	13	6.93	3.5	0.26	0.1	0	0	0.13	0.14	0	0.06	3.27	0	0.84	0	0	0.02	0.02	0.09	0.01	28.36	6.99	6.41	25.01	9.03	0.37	0.68	1.43	35.63	0.7	3.74	2.38	0	4.97	0.57	2.85	0.66	0.44	12.58
ROR2	receptor	literature supported	80.89	12.31	22.66	13.09	11.06	15.75	20.24	4.31	1.53	4.82	0.4	0	0.43	0	2.24	0	0	0	0	0.26	0	0.66	0.13	0	0.34	0	0.08	0.52	41.69	0.34	2.01	3.72	5.86	2.75	0.11	0	5.05	0	0	0	0	0	0.07	0	3.88	0	8.27
RPSA	receptor	literature supported	574.7	43.7	64.89	172.72	112.19	165.24	145.92	191.09	115.18	134.08	77.7	113.15	148.06	336.47	17.96	30.77	226.93	104.48	176.49	263.46	574.7	344.83	79.5	551.95	395.11	507.89	405	231.42	223.68	109.99	45.79	153.04	79.48	140.38	20.86	138.31	227.7	99	88.92	40.61	155.43	89.94	49.02	70.83	15	189.7	76.93
RTN4R	receptor	literature supported	6.87	0	0.05	0	0	2.69	3.4	1.06	0	0.3	0.65	0	3.44	1.17	0.41	0	0	0	0	0	0.53	0	0	0	0.02	0	0	0.03	0	0	0.24	0.21	0.79	3.49	1.41	0	1.66	0.14	0.07	0.32	0	0	0.13	0.06	0	0.87	0
RTN4RL1	receptor	literature supported	18.85	3.71	1.42	0	3.37	0	0.11	0.2	11.13	0.78	0	0.15	0.22	0	0.16	0	0.07	0.2	0.13	0	0	0.66	0.13	0.08	0.79	0.59	0.22	0.19	0	7.1	0.73	0.18	0.12	2.75	0.11	0	0.7	0.14	0	0	0.49	0	0.04	0.06	0	1.74	0
RXFP1	receptor	literature supported	9.16	0.3	0	1.74	0.21	0	0	0.08	0.23	0	0	0.05	0	0.88	0.07	0	0	0.1	0.07	0	1.05	0.66	0	0	0	0	0	0	0.13	0	0	9.16	0	0	0	0	0	0.09	0	0	0	0	0	0	0	0	0.54
RXFP2	receptor	literature supported	19.17	0	0	0.87	0	0	0	0	0	0	0	0	0	0	0	0	0	0	0	0	0	0	0	0	0	0	0	0	0	0	0	0	0	0	0	0	0	0	0	0	0	0	0	0	0	0	0
RXFP3	receptor	literature supported	not found in FANTOM5
RXFP4	receptor	literature supported	not found in FANTOM5
RYK	receptor	literature supported	53.53	37.93	41.12	34.89	20.13	21.17	36.89	37.07	37.74	33.54	38.33	18.66	20.95	13.51	16.24	24.79	13.46	14.27	16.93	26.52	16.07	17.94	36.6	28.26	10.6	18.41	16.6	23.48	32.32	34.19	32.52	36.4	43.25	18.93	35.59	2.05	27.26	26.13	21.25	39.66	28.95	33.6	29.1	23.11	12.44	24.86	32.41
S1PR1	receptor	literature supported	331.14	1.14	1.05	0	2.01	9.54	1.47	0.84	47.13	1.96	1.96	172.15	0.31	2.94	33.94	46.26	1.27	0.34	2.07	149.34	1.32	56.5	331.14	171.97	146.45	224.59	264.71	256.36	11.99	2.48	1.22	15.27	5.94	0.74	3.28	4.78	0.63	212.22	239.76	228.25	282.53	253.8	131.76	169.16	66.49	2.18	7.36
S1PR3	receptor	putative	178.64	10.54	18.91	18.32	32.03	15.53	55.12	4.22	148.3	19.77	10.12	15.61	1.82	0.88	0	26.19	3.93	38.2	0.31	0.3	0	2.06	0.07	0	0	0	0	0.34	39.72	11.66	4.36	31.17	27.55	2.2	1.46	0.2	3.45	12.4	13.62	8.34	9.24	11.93	10.29	15.64	0	0.87	27.51
S1PR4	receptor	putative	59.57	0	0	0	0	0	0	0.1	0	0	0	9.19	0	14.39	1.8	4.42	20.45	5.73	45.48	59	18.44	15.78	14.84	38.84	59.57	23.46	32.57	36.57	0	0	0	0.35	0.03	0	4.85	2.39	0	0.14	0.18	0	0	0.41	0.25	0.32	19.65	0	0.35
S1PR5	receptor	putative	137.53	0.55	0.87	1.74	0	0	0	0.4	0	0	0	40.37	4.52	0	2.43	24.9	0	0	0.07	0.36	0	10.37	2.18	0	0	0.09	6.02	41.33	0	0	0	0.23	0.25	22.02	0	0.47	0.98	0	0	0	0	0	0	0	0	16.57	0.35
SCARB1	receptor	literature supported	699.66	56.57	59.18	29.66	66.05	118.16	10.95	13.47	88.6	87.32	60.6	9.78	196.68	33.18	262.41	15.41	5.84	14.69	1.92	10.2	31.87	17.8	0.66	0.94	0.65	1.95	1.08	1.77	54.62	15.47	55.66	216.32	62.75	201.69	188.87	64.02	31.59	125.99	109.4	71.46	38.43	65.94	127.75	121.08	1.32	300.47	40.98
SCARF1	receptor	literature supported	128.06	0	0	0	0	0.82	0	0.1	0	0	0	4.5	0	15.56	3.41	21.02	1.89	4.17	0.13	0.04	6.06	13.33	0.2	0.04	0.04	0.3	0	0.28	0.65	0	0	1.24	0.03	0	18.46	0.47	0	44.32	65.16	30.44	48.73	63.85	33.99	41.27	128.06	0	0
SCN5A	receptor	literature supported	28.4	0.59	2.28	2.62	0.42	3.43	0.37	0.18	0.12	5.34	3.58	0	0	0.29	0	0.07	0	0	0.06	0.05	0	0	0.13	0	0	0.05	0	0.48	0.83	0.05	0	3.3	7.84	0.18	0.04	0	7.38	28.18	16.94	7.52	12.27	12.47	15.77	27.24	0	0	1.13
SCN8A	receptor	literature supported	14.25	1.76	3.49	3.49	2.81	0	0	0.1	1.63	1.54	3.76	0.83	0	0.29	0	0.2	0	0	0.13	0.32	0	0.28	0.13	0	0.15	0.5	0.17	0.7	0.9	4.86	6.5	0.95	2.19	0.18	0	0	8.72	0.27	0.32	0.2	0.27	0	2.36	1.58	0	0	1.63
SCTR	receptor	literature supported	not found in FANTOM5
SDC1	receptor	literature supported	1305.57	6.11	4.79	3.49	5.51	227.62	205.33	64.29	1.76	65.37	43.79	0.52	945.73	0	0.22	0	0	0	0	0.51	0.53	0	0	0	0	0	0	0	4.42	10.11	53.63	47.55	25.6	1305.57	0.64	0	17.58	4.68	1.65	1.77	3.82	4.23	0.85	3.83	0	1000.84	22.34
SDC2	receptor	literature supported	684.42	154.26	166.08	235.53	112.34	16.28	21.91	7.59	41.14	77.1	135.24	15.3	1.39	0	11.82	21.12	2.68	10.24	0.57	0.35	0	13.73	0	0	0	0	0.06	0.01	28.95	277.2	241.81	25.38	60.75	0	403.15	0.82	13.35	1.09	0.88	10.25	5.03	6.29	1.55	0.74	33.26	0.44	37.61
SDC3	receptor	literature supported	398.78	51.33	45.76	22.68	62.97	48	398.78	25.86	25.67	180.63	71.91	2.2	24.45	0	81.47	4.54	3.93	1.72	1.62	1.03	1.05	0	0	0	0.19	0	0.03	0.02	102.87	40.08	17.86	32.31	60.46	19.22	17.22	0.12	14.93	22.97	29.07	14.34	73.59	28.86	14.92	24.5	0	24.86	37.82
SDC4	receptor	literature supported	890.06	56.89	45.15	85.49	110.05	627.77	405.18	550.07	319.57	285.43	49.82	17.17	389.26	8.81	39.28	99.24	2.82	5.1	0	1.21	2.9	47.43	3.66	2.5	12.83	4.75	2.97	1.59	284.85	415.96	272.67	628.97	257.32	844.28	66.31	5.65	60.08	28.71	39.3	35.63	134.89	54.03	16.72	28.09	4.54	587.85	89.38
SELE	receptor	literature supported	47.54	0	0	0	0	0	0	0.48	0	0	0.05	0	0	0	0	0	0	0	0	0	0.53	0	0	0.04	0	0	0	0	0	0	0	11.18	0	0	0	0	0	2.07	4.2	34.58	9.19	8.09	0.8	0.63	0	0	0
SELL	receptor	literature supported	4480.57	0	0	0	0	0	0.11	1.33	0	0.1	0	510.45	0	714.62	28.24	290.4	306.02	1169.83	65.72	879.17	326.07	191.18	236.53	836.45	737.21	669.49	515.17	520.02	0	0	0	2.41	0.77	0	3.5	910.22	0	0.75	0.69	0.32	0.13	0.99	0.45	0.32	1688.72	0	1.9
SELP	receptor	literature supported	35.96	0	0	0	0	0	0	0	0	0	0	1.4	0	1.47	0.22	0	0	0	0	0.33	6.85	5.75	0	0	0	0	0	0	0	0.05	0	0.75	0	0	0	0.08	0	2.85	4.4	35.96	0	0.77	0.26	0.57	4.54	0	0.13
SIRPA	receptor	putative	373.94	36.83	55.83	68.04	17.96	34.01	13.88	0.95	13.07	17.34	22.07	55.51	47.62	12.62	147.32	161.89	22.11	74.7	4.16	1.82	12.91	15.43	0.67	0	0.09	0.05	0.1	0.86	19.18	95.71	127.78	5.23	6.76	31.38	109.76	5.03	5.22	43.09	35.03	28.87	142.04	30.32	25.18	28.07	373.94	65.85	25.42
SIRPB1	receptor	putative	1225.03	0	0	0	0.21	0	0	0.7	0.17	0.39	0	124.48	0	5.58	66.76	115.82	160.36	286.27	143.47	2.45	10.27	2.8	1.45	2.66	0.94	2.09	0.87	4.62	0	0	0	1.1	0.21	0	36.39	50.43	0	0	0	0.55	0.22	0	0.13	0	1115.88	0	0.89
SIRPG	receptor	putative	85.7	0	0	0	0	0	0	0.1	0	0	0	2.88	0	0	5.24	1.99	0	0.04	0	0.07	0.53	0.28	26.3	71.44	62.34	85.7	75.31	38.65	0	0	0	0.28	0.06	0	0.46	0.58	0	0	0	0	0	0	0	0	3.88	0	0
SLC16A2	receptor	literature supported	56.11	20.9	24.26	16.57	15.67	7.21	2.85	4.17	19.16	20.59	11.46	0.36	10.04	3.23	0	0	0	0	0	0	1.32	2.26	0.13	0	0.05	0.07	0.1	0.12	46.09	12.26	5.39	7.81	9.48	39.96	0	0	21.86	1.27	0.28	0.55	0.22	0	1.51	1.83	0	26.6	15.22
SLC16A4	receptor	putative	147.89	8.27	15.29	26.17	3.17	2.54	26.97	27.3	59.78	1.31	4.73	0.59	7.19	0	0	0	0	0	0	1.06	0	0	0	0.08	0.13	0.17	0.09	0.05	14.86	15.09	24.8	61.28	8.02	3.13	0	0	0.41	4.34	2.65	0.88	0.08	0.99	3.97	0.93	0	4.36	20.93
SLC17A7	receptor	putative	26.3	0.27	0	0	0.3	0	0.11	0.36	0	0.04	0	0.05	0	0	0.59	0.07	0	0	0	0	0	0	0	0	0	0	0	0	0	0.12	0.4	0.24	0.06	0	0.18	0	1.48	0	0	0	0.13	0	0	0.06	0	0	0.06
SLC18A2	receptor	putative	645.8	0	0	0	0	0	0	0	0	0	0	1.22	0	4.11	0.33	0.07	0	0	0	0.1	6.32	6.69	0.4	0	0.1	0.2	0.13	0.43	0	0	0	0.28	0.03	0	0.59	6.72	0.63	0	0	0	0	0	0.03	0	0	0	0
SLC18A3	receptor	putative	46.28	0	0	0	0	0	1.77	34.94	0	0	0.08	0.21	0	0	0	0	0	0	0	0	0	0	0	0	0	0.05	0	0	0	0	0.24	2.69	0	0	0	0	0	0	0	0	0	0	0	0	0	0	0
SLC37A1	receptor	literature supported	48.54	1.28	0.28	1.74	0.51	16.08	20.7	19.47	0.12	0.81	3.25	8.73	9.78	12.62	8.43	12.47	10.9	7.05	16.57	25.59	13.96	35.34	10.39	6.06	4.84	6.78	7.15	9.47	1.65	1.28	0.49	5.78	4.5	5.12	12.22	35.97	3.41	4.44	4.85	2.77	6.73	3.9	2.65	2.85	17.64	12.21	0.61
SLC40A1	receptor	literature supported	453.7	67.01	105.03	89.85	10.43	1.31	0.11	2.65	4.16	0.6	5.88	5.3	0	29.65	453.7	3.82	2.95	11.49	0.28	0.76	104.04	41.91	13.05	6.24	1.47	15.44	6.41	10.34	22.38	1.47	3.54	20.01	0.44	0	1.61	3.61	0.65	6.96	5.35	5.26	13.43	2.13	6.24	3.73	51.05	0.44	2.62
SLC44A5	receptor	putative	44.09	0	0	0	0.17	0	0.13	0.1	0	0.63	6.01	0	0	0	0	0	0	0.04	0	0	0	0	0	0	0.05	0.05	0	0	0.35	0.05	0.24	0	0.98	0	0	0.12	0.08	8.85	3.89	4.37	0.62	7.14	1.45	2.43	0	0	0.37
SLC45A3	receptor	putative	45.17	0.61	0.38	0	0	6.11	0.24	0	0.17	1.27	1.74	1.76	1.34	4.11	0	0	0	0	0	1.7	3.42	1.6	0	0	0	0	0	0.01	1.74	0.12	0.88	0.72	1.53	2.02	0	0	3.48	3.13	2.5	2.15	3.08	3.02	3.39	4.19	0.66	0.44	1.22
SLC5A11	receptor	putative	0.2	0	0	0	0	0	0	0	0	0	0	0	0	0	0	0	0	0	0	0	0	0	0	0	0	0	0	0	0	0	0	0	0	0	0.04	0	0	0	0	0	0	0	0	0	0	0	0
SLC9C2	receptor	putative	9.07	0	0.05	0	0.09	0	0	0.51	0	0	0	0	0	0	0	0	0	0	0	0	0	0	0	0	0	0	0	0.03	1.02	0	0	1.52	0	0	0	9.07	0	0.09	0	0.68	0	0	0	0	0	0.44	0.06
SMO	receptor	literature supported	31.32	4.03	4.39	13.09	5.14	8.02	4.21	1.67	11.72	20.46	12.39	0.05	6.76	2.94	0	0	0	0	0	0	1.05	0.84	0	0	0	0	0	0.01	31.32	8.29	5.82	1.31	12.66	7.33	0.06	0	21.02	2.01	1.64	0.43	1.62	2.21	3.94	5.69	0	20.5	6.08
SORCS3	receptor	literature supported	3.43	0	0	0	0	0	0	0.1	0	0.57	1.15	0.15	0	0	0	0	0.07	0	0	0	0	0	0	0	0.06	0.02	0.06	0	0	0	0	0.11	0.19	0	0	0	0.29	0	0	0	0	0	0	0	0	0	0
SORL1	receptor	literature supported	1026.49	0	0.2	0	0	2.36	0.55	2.75	0.97	0.42	9.13	157.16	8.07	70.17	38.26	117.53	41.51	92.9	31.63	56.14	52.68	48.09	193.57	176.46	120.55	177.08	146.59	186.12	0.09	0.31	1.77	3.17	0.98	9.18	3.1	69.88	65.34	0.24	0.25	0.8	0.22	0	0.09	0.12	969.37	13.52	0.79
SORT1	receptor	literature supported	165.02	141.01	140.78	84.62	97.49	32.93	100.58	128.25	16.91	45.53	127.73	17.51	4.36	1.76	52.33	25.24	34.86	39.34	49.44	0.22	8.69	3.1	0.14	0.04	0.35	0.91	0.55	1.11	8.92	9.53	10.85	32.88	52.35	5.54	95.87	15.1	31.87	5.3	8.42	31.99	7.04	3.9	3.95	3.61	15.04	13.96	6.7
SSTR1	receptor	literature supported	95.05	6.11	6.35	4.36	0.93	1.47	0	1.83	0.56	0.14	0.05	0	0	0	0	0.18	0	0	0	0	0	0	0	0	0	0	0	0	0.9	0	0	8.95	0.06	0	0	0	0.24	0.41	0.44	1.24	0.08	0	0.25	0.57	0	0	2.14
SSTR2	receptor	literature supported	46.88	0.21	0.97	0	0.09	0	0	0	0.23	2.06	0.61	0.26	0	0.29	0	5.65	0	0	0	0.11	0	2.52	0	0	0	0	0.06	0	0.04	0.05	0.4	0.11	1.09	0	0.09	0.35	5.12	0	0	0	0	0	0	0	0	0	0
SSTR3	receptor	literature supported	1.72	0	0	0	0	0	0	0	0	0	0	0	0	0	0	0	0	0	0	0	0	0	0	0	0.07	0.02	0	0.09	0.81	0	0	0	0.03	0	0	0	0.42	0	0	0	0	0	0	0	0	0	0
SSTR4	receptor	literature supported	not found in FANTOM5
SSTR5	receptor	literature supported	1.16	0	0	0	0	0	0	0	0	0	0	0	0	0	0	0	0	0	0	0	0	0	0	0.49	0	0	0	0	0	0	0	0	0	0	0	0	0	0.05	0	0	0	0	0.03	0.57	0	0	0.06
ST14	receptor	literature supported	231.76	0	0	1.74	0	231.76	0.44	14.44	0	0.11	0.09	11.71	74.47	5.87	5.55	12.75	6.68	16.97	1.17	13.37	4.74	0.56	0.47	0.04	0	0.05	0	0.35	0	0	0	4.75	0.03	106.8	129.64	100.33	3.43	0	0	0	0	0	0	0	6.51	156.12	0.53
STRA6	receptor	literature supported	156.02	0	0	0.87	0	2.66	31.48	2.83	11.27	8.1	1.87	0	0.37	0	0	0	0	0	0	0	0	0	0	0	0	0	0	0	6.31	0.7	0	27.33	72.98	0	0	0	8.47	0	0	0.12	0	0	0	0	0	0	0.77
TACR1	receptor	literature supported	5.37	0.29	0	0	0	0	0	0.16	0	0.46	1.38	0.13	0	0	0	0	0	0	0	0.25	0	0	0.4	0.08	0	0	0.09	0.04	0.9	0	0	0.7	0	0	0	4.55	0.51	0	0	0	0	0	0	0	0	0	0
TACR2	receptor	literature supported	4.27	0.4	0.52	0	0.65	0	0	0.08	0	0	0.1	0.8	0.22	0.29	4.27	0.27	0.28	0.11	0.22	0.2	0	0.28	0	0	0	0	0.29	0.01	0	0.84	0	0.21	0.03	0	0.26	0.19	0.04	0.05	0.14	0.11	0	0	0	0	0	0	0.06
TACR3	receptor	literature supported	0.65	0	0	0	0	0	0	0	0	0	0.05	0	0	0	0	0	0	0	0	0	0	0	0	0	0	0	0	0	0	0	0	0	0.07	0	0	0	0.47	0	0	0	0	0	0.04	0	0	0	0
TBXA2R	receptor	literature supported	50.25	1.17	0.44	1.74	1.35	2.52	5.75	0.24	6.95	4.69	5.41	1.2	1.05	2.94	0.16	0.83	0	0	0	5.57	2.63	2.82	0.53	0.42	0.42	2.08	0.8	2.85	7.53	5.73	6.9	2.89	0.66	1.1	0.55	0	0.71	3.64	6.35	2.32	9.91	7.62	4.96	5.37	0	0	6.16
TEK	receptor	literature supported	72.52	3.41	1.43	0.87	0.21	0	1.25	1.86	0.06	1.4	6.23	0.31	0	0.59	0	0.37	0	0	0	0.09	1.58	0	0	0	0.04	0.02	0	0	10.21	1.11	1.44	6.85	7.59	0	0	0	0.83	34.37	46.18	72.52	42.35	32.45	53.85	22.9	0	0	10.55
TFR2	receptor	literature supported	291.98	0	0	0	0	0	0	0.08	0	0	0	0.13	0	1.17	0	0	0	0.05	0	0	13.43	5.53	0	0	0.02	0.14	0.03	0.03	0	0	0	0	0	0	0	0	0.21	0	0	0	0	0	0	0	0	0	0
TFRC	receptor	literature supported	2378.75	82.62	75.56	126.49	36.06	16.55	12.41	56.87	17.45	7.41	45.05	64.6	52.2	102.47	181.34	60.57	68.84	47.83	72.12	46.35	165.93	141.03	85.31	57.34	82.11	47.42	70.75	35.08	68.45	56.05	67.62	63.43	67.46	11.98	298.24	128.87	102.9	46.96	59.99	55.56	21.83	75.51	44.69	44.1	104.4	14.39	81.18
TGFBR1	receptor	literature supported	110.39	26.27	32.9	34.89	24.5	11.92	45.74	39.5	13.34	11.45	37.88	30.31	21.16	14.68	62	24.49	9.86	13.42	7.61	14.43	15.8	23.14	11.72	21.99	28.43	22.05	14.55	26.08	15.08	81.63	40.5	67.43	26.39	8.29	52.56	30.02	32.12	4.24	4.46	5.55	5.94	7.62	5.02	6.27	40.32	11.34	14.3
TGFBR2	receptor	literature supported	808.3	351.46	313	300.08	235.47	118.64	188.91	95.88	219.5	55.47	30.54	135.94	136.93	44.63	129.95	134.67	109.29	147.09	136.61	189.94	34.77	41.44	272.22	251.11	78.24	274.17	155.05	208.86	217.02	82.21	85.26	82.76	96.15	42.23	175.81	206.31	5.67	545.19	375.58	808.3	742.2	561.97	434.89	329.54	349.19	58.44	179.68
TGFBR3	receptor	literature supported	156.75	19.75	19.81	4.36	60.66	1.91	1.88	35.49	20.74	1.12	0.08	39.33	0.45	0	3.56	18.18	0	0	0.1	0.19	0.79	6.45	30.29	3.71	14.55	5.38	17.67	44.49	6.81	12.13	5.06	25.25	0.3	0.19	0.41	5.63	0.33	3.96	3.71	12.25	1.61	5.56	11.64	3.91	5.23	0	9.35
THBD	receptor	literature supported	116.37	0.74	0.76	1.74	13.91	38.49	71.69	65.07	21.14	1.69	0.13	23.99	20.63	0.88	1.19	22.48	5.64	13.82	3.93	0.78	3.95	5.93	0.33	0	0	0.04	0	0.73	4.14	2.12	11.67	41.01	2.13	69.86	21.13	77.41	0.17	116.37	97.52	7.77	44.33	62.27	6.16	12.04	29.35	61.93	16.17
TIE1	receptor	literature supported	459.12	0	0	0	0	0.72	0	0.1	0.17	1.3	0.14	0.44	0	15.85	0	0.21	0	0.1	0	0	10.54	5.65	0.07	0	0	0.05	0	0	9.99	0	0.64	10.9	1.06	0	6.84	0.47	0.29	323.02	278.27	267.51	459.12	322.7	151.62	370.88	0	0	1.51
TLR1	receptor	putative	655.39	0.09	1.05	0	0.21	0.47	0.11	0.59	0.5	0.04	0.69	24.44	0.2	12.62	70.39	18.45	75.69	82.76	74.43	50.64	12.64	14.1	8.95	9.01	8.31	10.26	12.39	16.63	0.66	0.24	1.13	2.65	0.19	0	24.11	34.83	0	2.36	3.02	1.61	1.81	2.06	2.48	0.93	357.24	0	1.17
TLR2	receptor	literature supported	1582.54	0.09	0	0.87	0.63	0.84	1.01	1.55	1.18	0	0.18	81.9	0.45	12.62	91.15	211.29	154.09	228.99	111.91	7.22	19.49	25.06	2.54	0.56	0.63	2.26	1.13	6.43	0.04	0.05	21.58	3.95	0.65	0.18	22.18	10.82	0.28	0.22	0.07	1.87	2.55	0.41	0.04	0	1582.54	2.62	2.25
TLR4	receptor	literature supported	1047.69	96.71	85.83	114.28	16.72	0.12	1.82	1.32	11.1	3.81	8.35	102	0.71	14.09	459.31	205.33	165.84	231.69	127.72	8.89	18.17	26.95	0.88	0.12	0.37	0.62	0.06	6.05	23.3	3.58	1.37	11.96	21.29	0	64.21	8.33	0.24	38.72	39.51	77.75	55.35	33.55	46.89	27.85	787.99	0	47.65
TLR5	receptor	literature supported	37.06	0.11	0	0.87	0	0.35	0	3.09	0.06	0.15	0.14	2.67	0.31	0	37.06	7.38	8.58	13.3	3.3	0.14	0.53	1.5	1.26	3.39	0.18	1.76	0.74	0.73	0.04	0.22	2.1	0.49	0.12	0.74	0.9	0.32	0.08	0	0.14	0.09	0	0	0.07	0	2.64	0	0
TLR6	receptor	literature supported	93.16	0	0.29	0	0	0.12	0.11	0.2	0.25	0	0.14	1.67	0	1.76	12.35	1.54	5.28	12.45	4.25	20.56	1.58	3.86	0.34	0.99	1.47	0.84	0.94	1.86	0	0	0.64	1.09	0.09	0	6.85	6.11	0	0.33	0.53	1.3	0	0.55	0.46	0.12	57.45	0	0.19
TLR9	receptor	literature supported	81.37	0	0	0	0	0	0	0	0	0	0	1.4	0	0.29	0.51	0	0	0.05	0	15.38	3.95	0.28	0	0	0.02	0.04	0.06	0.14	0	0	0	0	0	0	0	81.37	0	0	0	0	0	0	0	0	0	0	0
TMEM222	receptor	literature supported	94.37	38.9	36.45	51.47	49.07	62.71	30.53	24.04	36.32	37.97	22.01	21.03	40.16	25.54	21.19	10.17	18.8	14.03	22.41	28.57	24.49	22.14	22.37	33.86	29.7	29.18	29.56	29.85	18.14	44.64	30.64	27.77	21.58	31.98	8.93	24.06	16.22	35.32	39.65	22.98	37.6	37.5	15.96	36.75	36.05	24.42	27.43
TMEM67	receptor	literature supported	17.88	4.44	4.02	1.74	3.31	1.78	1.77	4.71	6.08	3.9	9.22	2.09	2.33	7.93	3.69	0.99	0.78	0.82	0.85	3.53	7.37	10.71	5.3	5.18	3.18	5.81	7.03	3.25	6.12	7.81	8.49	3.83	7.54	1.85	1.58	1.89	8.06	3.44	2.12	6.85	2.01	3.13	5.05	5.3	0	1.31	4.22
TMEM8A	receptor	putative	111.99	26.08	25.39	32.28	27.21	111.99	27.67	12.72	14.34	19.88	15.76	10.46	26.61	3.23	28.18	19.88	7.82	8.36	8.38	5.23	3.95	3	17.63	11.66	14.27	15.78	13.84	14.79	16.01	14.37	11.52	22.28	14.4	19.07	26.73	5.77	21.26	24.95	47.47	31.17	49.19	44.65	20.05	34.95	31.21	24.42	21.72
TMPRSS6	receptor	literature supported	68.2	0	0	0	0	0	0	0.24	0	0	0	0	0	0	0	0	0	0	0	0	0	0	0	0	0	0	0	0	0	0	0	1.38	0	0	0	0	0	0	0	0	0	0	0	0	0	0	0
TNFRSF10A	receptor	literature supported	39.71	1.06	2.35	0.87	1.05	19.19	9.03	2.02	4.07	3.46	3.18	8.39	34.13	7.05	6.31	15.84	5.28	11.01	4.45	29.9	5.27	6.87	35.02	34.91	26.86	29.07	24.2	21.21	0.84	3.6	4.02	7.82	3.99	24.97	10.51	0.9	1.8	18.68	16.66	12	16.34	21.24	8.8	17.43	2.6	17.88	3.55
TNFRSF10B	receptor	literature supported	202.73	46.13	43.88	41.87	48.77	81.13	68.95	17.66	49.75	50.2	40.49	68.23	108.59	17.03	25.02	171.36	67.46	88.85	57.78	28.01	7.9	35.11	51.99	44.94	18.39	38.39	28.9	26.15	53.3	38.35	32.68	30.22	66.62	125.66	37.76	8.67	31.13	135.97	157.03	176.24	152.74	180.38	73.04	182.21	96.25	118.18	62.03
TNFRSF10C	receptor	literature supported	828.8	0.88	1.35	1.74	0.52	16.34	11.35	5.76	1.34	0.97	3.53	2.85	1.65	2.94	0.33	6.15	6.19	13.99	9.61	5.36	1.58	2.54	0.07	0.08	0	0.04	0	5.71	1.91	0.65	1.53	4.84	5.07	5.69	1.31	0.08	1.57	20.34	37.2	55.04	52.45	41.37	36.68	42.21	537.59	4.8	3.06
TNFRSF10D	receptor	literature supported	340.6	38.3	35.4	48.85	29.7	118.21	29.46	13.84	57.17	62.42	32.6	10.22	32.38	4.7	4.48	15.13	4.01	8.31	2.37	5.08	5.53	9.93	16.31	15.84	6.84	21.82	10.28	9.42	56.89	57.57	123.05	16.65	54.77	25.88	7.85	0.52	8.36	145.56	141.48	81.45	42.76	259.22	46.88	179.54	1.98	51.02	52.07
TNFRSF11A	receptor	literature supported	121.44	0	0	0	0	8.61	0.11	0.2	0	0.49	0.09	1.45	0	0.59	0.6	0.28	0.14	0.16	0	0.14	0.53	0.94	0.74	4.3	16.33	1.7	2.35	0.32	0.26	0	0	0.78	0.09	1.84	121.44	4.98	3.3	1.5	2.41	5.05	4.47	1.69	8.55	2.25	1.94	0.44	2.86
TNFRSF11B	receptor	literature supported	539.47	66.65	56.36	160.51	0.17	1.11	0	0.1	7.02	4.53	2.84	0	0	0	0.15	2.55	0	0	0	0	0.26	0	0	0	0	0	0	0.02	5	58.22	34.41	7.15	3.61	0	3.23	0.24	0.13	0	0.21	1.92	1.86	0.37	0.28	0	0	0	65.09
TNFRSF12A	receptor	literature supported	1335.44	286.91	186.67	321.02	162.22	847.4	593.6	358.95	86.81	365.41	264.94	32.13	343.61	1.17	1.67	22.26	2.4	4.18	0.93	0.57	0.79	21.14	1.74	0.75	1.89	3.7	1.07	1.49	116.45	292.98	272.81	292.57	341.24	467.6	25.91	1.91	70.6	135.12	215.29	71.53	115.28	198.52	59.06	147.74	19.58	332.74	283.01
TNFRSF13B	receptor	literature supported	60.23	0	0	0	0	0	0	0	0	0	0	0.1	0	0	0.97	0	0	0	0	60.23	0.26	6.13	0.2	0.12	2.22	0	0.09	0.08	0	0	0	0	0	0	0.04	0.66	0.04	0	0	0	0	0	0	0	0.66	0	0
TNFRSF13C	receptor	literature supported	470.17	0	0	0	0	0	0	0	0.17	0.15	0	6.89	0.43	2.35	2.29	2.03	0.14	0.05	0.81	470.17	1.32	34.8	9.63	17.85	2.75	2.99	4.19	8.05	0	0.05	0	0.11	0.09	0	0.43	5.81	0.88	0.09	0.21	0.09	0.08	0	0.06	0	7.25	0.87	0.53
TNFRSF14	receptor	literature supported	344.2	9.78	11.98	12.21	8.9	8.9	2.52	6.05	7.22	3.8	0.9	108.26	14.79	35.53	191.05	155.39	183.13	110.6	172.86	128.24	21.86	52.72	101.84	136.62	149.42	137.19	115.99	97.57	13.77	20.04	14.04	11.4	5.86	18.36	94.47	47.84	0.04	15.51	19.05	45.78	85.72	19.21	17.51	9.5	344.2	12.65	5.67
TNFRSF17	receptor	literature supported	72.23	0	0	0	0	0	0	0	0	0	0	0.1	0	0	1.58	0	0	0.04	0.07	72.23	1.05	0	0	0	0.02	0	0	0.03	0	0	0	0	0	0	0.06	6.68	0	0	0	0	0	0	0	0	0	0	0
TNFRSF18	receptor	literature supported	41.25	0	0	0	0	0.35	0	0	0.31	0.19	0.18	2.72	0.32	0.29	0.5	4.61	0.07	0	0.1	2.78	0.26	8.63	8.71	12.64	41.25	34.01	8.85	2.5	0	0.48	0.49	0.67	0.65	0.37	0.69	0.66	0.12	0	0.09	0	0.68	0	0	0	0.66	0	0
TNFRSF19	receptor	literature supported	62.13	2.08	1.95	1.74	6.21	3.01	0	0.18	25.98	2.57	18.83	0.13	0.57	0.29	0	0	0.14	0.1	0.07	0.84	1.84	0.28	1	0.61	3.06	0.09	0.18	0.16	6.69	6.21	8.69	15.05	15.33	0.18	0	0	2.71	0.28	0	0.11	0.08	0.18	0.03	0.12	0	0	1.37
TNFRSF1A	receptor	literature supported	578.31	202.91	175.81	140.45	257.86	278.82	201.56	120.96	473.94	291.24	121.28	69.34	159.19	131.24	239.29	49.29	71.41	123.74	61.66	3.97	83.49	50.68	23.97	43.19	44.68	52.31	34.32	71.06	249.16	218.08	169.64	158.67	182.36	205.53	95.86	51.74	37.44	137.21	190.33	119.7	168.57	155.88	94.1	124.04	559.9	177.93	151.05
TNFRSF1B	receptor	literature supported	3493.01	1.55	3.67	0.87	13.56	5.53	0.81	7.54	0.39	51.89	3.75	571.22	0.1	17.91	428.59	607.71	1009.3	805.57	1001.29	69.08	20.81	110.42	125.5	362.94	853.33	142.58	163.15	141.5	52.52	16.66	10.42	19.55	35.15	0	79.93	122.8	2	29.91	34.19	52.09	25.63	29.92	82.03	46.2	3493.01	0	10.99
TNFRSF21	receptor	literature supported	342.77	40.76	72.61	52.34	70.12	92.53	66.59	57.35	14.04	25.39	4.03	18.48	87.9	16.44	25.74	16.55	3.8	4.5	2.45	1.36	12.64	7.25	0.13	0	0	0.56	0.06	0.08	38.09	1.74	2.41	48.14	10.99	130.72	35.21	194.81	27.54	44.75	59.79	68.06	108.8	62.83	10.37	35.46	0	342.77	20.23
TNFRSF25	receptor	literature supported	88.31	0	0	0	0	0	0	0	0	0	0	5.92	0	0.29	3.01	10.17	1.06	0.1	3.38	1.35	3.95	8.23	88.31	66.55	69.85	68.24	85.14	56.54	0	0	0	0.28	0.03	0	0.49	0.8	0.43	0	0	0	0	0	0.16	0	11.75	0	0.35
TNFRSF4	receptor	literature supported	37.59	0	0	0	0	0	0	0	0	0	0.14	1.27	0	0.59	2.03	1.86	0	0.04	0	0.08	0	5.81	12.15	9.07	37.59	16.98	14.51	3.19	0.04	0	0	0.42	0.03	0	10.97	3.48	0.04	0.05	0	0.51	0.43	0	0.07	0	5.89	0	0
TNFRSF6B	receptor	literature supported	474.02	0	0.33	0	4.05	14.46	40.33	0	6.45	50.54	2.42	0.18	99.82	0.59	0	0.18	0	0	0.07	0	0	0	0.13	0	0	0	0	0.01	9.03	2.17	2.65	29	48.53	197.2	1.66	4.2	0.3	21.84	13.43	30.73	61.08	28.1	12.14	12	0	51.46	1.52
TNFRSF8	receptor	literature supported	79.24	0	0	0	0	0	0.13	0	0	0	0	5.22	0	1.17	2.39	1.58	27.89	11.91	58.46	0.83	0.26	0	0.2	0.96	8.95	0.55	1.09	0.46	2.1	0	0	1.3	0.03	0.19	0.25	0.84	13.58	0.23	0.09	0.11	0	0	0.1	0	18.3	0.44	0.18
TNFRSF9	receptor	literature supported	144.84	0.11	0	0	0	0.25	0.59	0.2	0.12	0.79	0.45	9.28	0.37	0.29	0.64	20.31	0.28	0.83	0	0.04	0	7.01	3.39	2.24	11.76	0.05	0.89	3.31	4.24	0.24	0.64	0.64	5.63	0	1.66	0.16	0	0.05	0.88	0.81	2.51	0.77	0.04	0	8.45	0	0.19
TRAF2	receptor	literature supported	29.11	3.18	2.42	8.72	7.02	29.11	7.05	4.26	2.01	9.8	7.26	2.25	15.32	4.4	3.54	2.9	1.76	1.39	2.76	5.42	3.69	6.39	3.4	4.05	4.87	6.19	3.81	3.4	2.58	4.88	3.07	4.76	3.62	11.01	4.32	5.74	9.91	4.96	5.14	5.38	9.1	7.39	3.79	8.25	4.57	9.59	1.67
TRAF3	receptor	putative	76.92	3.65	6.18	4.36	7.49	6.81	5.08	4.39	1.96	6.15	4.77	32.43	9.94	7.93	20.36	63.64	23.21	21.31	15.94	40.65	8.96	40.32	38.43	15.06	23.13	19.68	18.81	19.84	4.7	7.88	11.7	8	5.42	4.23	17.3	39.14	1.89	7.03	8.1	7.79	12.29	8.54	6.65	7.65	76.92	5.23	6.65
TREM2	receptor	literature supported	851.07	0.11	0	0	0.21	0	0	0.16	0	0.04	0	0.05	24.7	0.59	83.63	0	0.14	0.18	0	0.09	1.05	0	0	0	0	0	0	0	0.04	0	0	6.1	0.15	3.13	851.07	0.08	0.04	0	0	0	0.08	0	0	0	0	66.72	1.42
TRHR	receptor	literature supported	not found in FANTOM5
TSHR	receptor	literature supported	9.71	0.52	0.82	0	0.65	0	0.53	3.09	0	1.42	0.1	0	0	0	0.11	0.21	0	0	0	0.7	0.26	0.28	0.86	1.38	9.71	0.17	1.05	0.42	0	0	0.24	0.43	0.11	0	0	0.19	0	0	0	0	0	0	0	0	0	0	0
TSPAN1	receptor	literature supported	336.66	0.11	0.29	1.74	0	8.69	10.42	330.67	0.25	0.07	0	0.15	81.45	0	0	0	0	0	0.07	0	0	0	0	0	0	0	0	0	0	0.34	1.37	60.46	1.67	116.52	0	0.08	0	0	0.16	0	0	0.41	0.06	0	0	61.93	0.42
TYRO3	receptor	literature supported	63.06	6.3	5.84	0.87	15.5	21.48	7.37	3.86	3	14.24	18.66	0.8	8.27	2.06	0	0.27	0	0.05	0	0.03	1.84	0.56	0.21	0.08	0.48	0.22	0.14	0.15	27.48	5.12	12.36	3.34	8.35	6.97	0.15	0.19	26.17	7.53	12.31	3.58	6.34	9.86	5.51	9.58	0	4.8	6.64
TYROBP	receptor	literature supported	6635.23	0	0	0	0	0	0	28.17	0.29	0	0	2620.13	0	148.27	3519.61	3050.09	5107.31	5017.19	5630.66	69.27	135.91	314.21	13.7	0.85	0.63	2.71	4.21	166.5	0.22	0.29	0	91.44	4.13	0	3095.54	1349.99	0.24	0	0	0	0	0	0	0	6635.23	0	32.27
UNC5A	receptor	literature supported	23.17	0	0	0	0	0.12	0	0.38	0	0.29	0.05	0.36	0.1	0	0	0	0	0	0.12	0	0	0	0	0.49	0	0	0	0.01	0	0.05	0	0.27	0	0	0.04	0	4.87	1.16	1.13	0.77	14.38	2.13	0.13	0.69	0	0	0
UNC5B	receptor	literature supported	113.6	39.46	55.83	35.77	17.86	2.42	0.81	2.81	3.66	11.16	3.71	0.62	17.06	0.88	0	1.91	0.84	0.77	0.62	0.03	0	2.06	0.33	0	0	0	0	0.23	39.99	19	54.78	4.58	1.67	17.83	1.84	0	11.83	4.73	16.83	2.15	45.59	16.75	1.28	3.49	0	14.83	16.79
UNC5C	receptor	literature supported	60.39	0.47	2.12	0	0.09	1.47	0	0.2	0.79	9.61	0.92	0.18	0	0	0	0.93	0.14	0.13	0.44	0	0	0	0	0	0	0	0	0	14.63	0.19	5.06	0.06	60.39	0	0.06	0	0.57	0.58	0	3.85	0	1.29	0.31	0	0	0	1.38
UNC5D	receptor	literature supported	62.17	0	0	0	0	0	0	0	3.35	0.73	0.6	0	0	0	0	0	0	0	0	0	0	0	0	0	0	0.03	0	0	0	0	0	0.11	22.83	0	0	0	22.38	0	0	0	0	0	0	0	0	0	0.35
UTS2R	receptor	literature supported	not found in FANTOM5
VANGL1	receptor	putative	45.14	11.41	15.51	19.19	15.78	18.9	27.99	20.98	7.03	20.78	16.2	4.49	35.43	9.4	4.32	1.24	1.2	1.12	1.08	1.03	19.75	5.83	3.09	2.98	10.76	8.76	6.94	3.1	10.34	20.17	16.88	12.25	15.35	24.86	8.11	2.48	8.36	24.91	15.55	16.3	18.66	19.43	25.27	20.95	1.94	26.6	12.03
VIPR1	receptor	literature supported	69.45	0.11	0.05	0	0.52	5.25	0.24	0.1	0	0.45	0.36	13.44	3.08	0.29	1.39	22.28	16.47	25.69	15.69	0.82	0.53	0.94	23.62	11.49	3.83	27.78	14.55	16.82	0.95	0	0	0	0.12	2.2	0.38	1.14	4.12	6.4	2.3	0	1.11	2.5	0.57	1.64	5.85	1.74	20.24
VIPR2	receptor	literature supported	30.76	1.39	0.48	0	0	0	0	0	0	0	0.22	1.06	0	0	0	0.41	0	0.05	0	0.05	0	0	0.07	0.04	0.13	0.65	0.15	0.77	0	0.05	0	0.43	0.09	0	0	30.76	4.62	0	0	0	0	0	0	0	0	0	0
VLDLR	receptor	literature supported	189.46	13.39	21.11	25.3	10.75	5.95	32.18	19.64	0.87	5.7	30.58	0.59	11.85	0.88	0.19	0.9	0.14	0.07	0.16	0	0.53	0	0.07	0.57	0.94	0.17	0.17	0.22	18.96	21.31	35	15.57	6.46	5.35	0.36	1.4	10.82	4.73	0.67	17.47	22.83	5.96	0.62	1.95	0	6.54	20.68
VTCN1	receptor	literature supported	100.26	0	0	0	0	0.37	46.77	91.93	0	0	0	1.65	0	0	0	0	0	0	0	0	0	0	0	0	0	0	0	0	0	0	0.49	1.92	0	0	0	0	0	0	0	0	0	0	0	0	0	0	0
XCR1	receptor	literature supported	22.65	0	0	0	0	0	0	0.66	0	0	0	0.31	0	0	0	0	0	0	0	0.05	0	0	0	0.04	0.02	0	0	0.12	0	0	0	22.65	0	0	0	0	0	0	0	0	0	0	0	0	0	0	0
ZNRF3	receptor	literature supported	21.4	2.79	4.77	0.87	0.94	8.51	4.95	6.02	2.71	8.27	10.19	1.37	4.09	4.4	0.82	2.33	0.42	0.78	1.08	1	3.69	0.94	2.12	2.91	0.19	1.07	1.13	1.04	6.15	2.86	2.01	1.98	4.42	6.44	0.72	0	14.48	4.98	4.32	2	3.15	3.05	3.67	4.54	0	4.36	3.57
[truncated: 98 more columns]
