# Supplementary material for: Dissecting immune cell stat regulation network reveals biomarkers to predict ICB therapy responders in melanoma
Source: J Transl Med. 2021 Jul 8;19:296. doi: 10.1186/s12967-021-02962-8 (PMC8265039; doi:10.1186/s12967-021-02962-8)
Supplement: Supplementary file 4 — Additional file 4 Gencode basic. [file 12967_2021_2962_MOESM4_ESM.txt]

gene_id	gene_type	gene_name
ENSG00000223972.5	transcribed_unprocessed_pseudogene	DDX11L1
ENSG00000227232.5	unprocessed_pseudogene	WASH7P
ENSG00000278267.1	miRNA	MIR6859-1
ENSG00000243485.5	lincRNA	MIR1302-2HG
ENSG00000237613.2	lincRNA	FAM138A
ENSG00000268020.3	unprocessed_pseudogene	OR4G4P
ENSG00000240361.2	transcribed_unprocessed_pseudogene	OR4G11P
ENSG00000186092.6	protein_coding	OR4F5
ENSG00000238009.6	lincRNA	AL627309.1
ENSG00000239945.1	lincRNA	AL627309.3
ENSG00000233750.3	processed_pseudogene	CICP27
ENSG00000268903.1	processed_pseudogene	AL627309.6
ENSG00000269981.1	processed_pseudogene	AL627309.7
ENSG00000239906.1	antisense	AL627309.2
ENSG00000241860.6	processed_transcript	AL627309.5
ENSG00000222623.1	snRNA	RNU6-1100P
ENSG00000241599.1	lincRNA	AL627309.4
ENSG00000279928.2	unprocessed_pseudogene	FO538757.2
ENSG00000279457.4	unprocessed_pseudogene	FO538757.1
ENSG00000273874.1	miRNA	MIR6859-2
ENSG00000228463.10	transcribed_processed_pseudogene	AP006222.1
ENSG00000236679.2	processed_pseudogene	RPL23AP24
ENSG00000236601.2	lincRNA	AL732372.1
ENSG00000237094.12	transcribed_unprocessed_pseudogene	AL732372.2
ENSG00000269732.1	processed_pseudogene	WBP1LP7
ENSG00000284733.1	protein_coding	OR4F29
ENSG00000233653.3	processed_pseudogene	CICP7
ENSG00000250575.1	unprocessed_pseudogene	AL732372.3
ENSG00000278757.1	snRNA	RF00026
ENSG00000230021.10	transcribed_processed_pseudogene	AL669831.3
ENSG00000235146.2	lincRNA	AC114498.1
ENSG00000225972.1	unprocessed_pseudogene	MTND1P23
ENSG00000225630.1	unprocessed_pseudogene	MTND2P28
ENSG00000237973.1	unprocessed_pseudogene	MTCO1P12
ENSG00000278791.1	miRNA	MIR6723
ENSG00000229344.1	unprocessed_pseudogene	MTCO2P12
ENSG00000240409.1	unprocessed_pseudogene	MTATP8P1
ENSG00000248527.1	unprocessed_pseudogene	MTATP6P1
ENSG00000198744.5	unprocessed_pseudogene	MTCO3P12
ENSG00000268663.1	processed_pseudogene	WBP1LP6
ENSG00000284662.1	protein_coding	OR4F16
ENSG00000229376.3	processed_pseudogene	CICP3
ENSG00000228327.3	transcribed_unprocessed_pseudogene	AL669831.1
ENSG00000223181.1	snRNA	RNU6-1199P
ENSG00000229905.1	antisense	AL669831.2
ENSG00000237491.8	lincRNA	AL669831.5
ENSG00000285268.1	transcribed_processed_pseudogene	AL669831.7
ENSG00000230092.7	transcribed_unprocessed_pseudogene	AL669831.4
ENSG00000177757.2	lincRNA	FAM87B
ENSG00000228794.8	processed_transcript	LINC01128
ENSG00000225880.5	lincRNA	LINC00115
ENSG00000230368.2	lincRNA	FAM41C
ENSG00000234711.1	unprocessed_pseudogene	TUBB8P11
ENSG00000283040.1	transcribed_unprocessed_pseudogene	AL669831.6
ENSG00000272438.1	lincRNA	AL645608.6
ENSG00000230699.2	lincRNA	AL645608.2
ENSG00000241180.1	lincRNA	AL645608.4
ENSG00000223764.2	lincRNA	LINC02593
ENSG00000187634.11	protein_coding	SAMD11
ENSG00000188976.10	protein_coding	NOC2L
ENSG00000187961.13	protein_coding	KLHL17
ENSG00000187583.10	protein_coding	PLEKHN1
ENSG00000187642.9	protein_coding	PERM1
ENSG00000272512.1	lincRNA	AL645608.7
ENSG00000188290.10	protein_coding	HES4
ENSG00000187608.9	protein_coding	ISG15
ENSG00000231702.2	processed_pseudogene	AL645608.3
ENSG00000224969.1	antisense	AL645608.1
ENSG00000188157.14	protein_coding	AGRN
ENSG00000242590.1	sense_intronic	AL645608.5
ENSG00000217801.9	transcribed_unprocessed_pseudogene	AL390719.1
ENSG00000273443.1	lincRNA	AL645608.8
ENSG00000237330.2	protein_coding	RNF223
ENSG00000131591.17	protein_coding	C1orf159
ENSG00000285812.1	antisense	AL390719.3
ENSG00000223823.1	lincRNA	LINC01342
ENSG00000207730.3	miRNA	MIR200B
ENSG00000207607.3	miRNA	MIR200A
ENSG00000198976.1	miRNA	MIR429
ENSG00000272141.1	lincRNA	AL390719.2
ENSG00000205231.1	antisense	TTLL10-AS1
ENSG00000186891.13	protein_coding	TNFRSF18
ENSG00000186827.10	protein_coding	TNFRSF4
ENSG00000078808.16	protein_coding	SDF4
ENSG00000176022.5	protein_coding	B3GALT6
ENSG00000184163.3	protein_coding	C1QTNF12
ENSG00000260179.1	lincRNA	AL162741.1
ENSG00000160087.20	protein_coding	UBE2J2
ENSG00000230415.1	lincRNA	LINC01786
ENSG00000162572.20	protein_coding	SCNN1D
ENSG00000131584.18	protein_coding	ACAP3
ENSG00000278073.1	miRNA	MIR6726
ENSG00000169972.11	protein_coding	PUSL1
ENSG00000127054.20	protein_coding	INTS11
ENSG00000283712.1	miRNA	MIR6727
ENSG00000240731.1	sense_intronic	AL139287.1
ENSG00000224051.6	protein_coding	CPTP
ENSG00000169962.4	protein_coding	TAS1R3
ENSG00000107404.19	protein_coding	DVL1
ENSG00000284372.1	miRNA	MIR6808
ENSG00000162576.16	protein_coding	MXRA8
ENSG00000175756.13	protein_coding	AURKAIP1
ENSG00000223663.2	processed_pseudogene	NDUFB4P8
ENSG00000221978.11	protein_coding	CCNL2
ENSG00000224870.6	processed_transcript	AL391244.1
ENSG00000242485.5	protein_coding	MRPL20
ENSG00000264293.2	misc_RNA	RN7SL657P
ENSG00000272455.1	lincRNA	AL391244.3
ENSG00000235098.8	protein_coding	ANKRD65
ENSG00000225905.1	antisense	AL391244.2
ENSG00000205116.3	protein_coding	TMEM88B
ENSG00000225285.1	lincRNA	LINC01770
ENSG00000179403.11	protein_coding	VWA1
ENSG00000215915.9	protein_coding	ATAD3C
ENSG00000160072.19	protein_coding	ATAD3B
ENSG00000284740.1	transcribed_unprocessed_pseudogene	AL645728.2
ENSG00000197785.13	protein_coding	ATAD3A
ENSG00000205090.8	protein_coding	TMEM240
ENSG00000160075.11	protein_coding	SSU72
ENSG00000215014.5	processed_transcript	AL645728.1
ENSG00000274481.1	processed_pseudogene	AL691432.3
ENSG00000228594.3	protein_coding	FNDC10
ENSG00000272106.1	antisense	AL691432.2
ENSG00000197530.12	protein_coding	MIB2
ENSG00000189409.13	protein_coding	MMP23B
ENSG00000248333.8	protein_coding	CDK11B
ENSG00000272004.1	antisense	FO704657.1
ENSG00000189339.11	protein_coding	SLC35E2B
ENSG00000269737.2	transcribed_processed_pseudogene	AL691432.1
ENSG00000215914.4	unprocessed_pseudogene	MMP23A
ENSG00000008128.22	protein_coding	CDK11A
ENSG00000268575.1	processed_transcript	AL031282.2
ENSG00000227775.3	transcribed_processed_pseudogene	AL031282.1
ENSG00000215790.7	protein_coding	SLC35E2A
ENSG00000008130.15	protein_coding	NADK
ENSG00000078369.17	protein_coding	GNB1
ENSG00000231050.1	antisense	AL109917.1
ENSG00000169885.9	protein_coding	CALML6
ENSG00000178821.12	protein_coding	TMEM52
ENSG00000142609.18	protein_coding	CFAP74
ENSG00000233542.1	antisense	AL391845.2
ENSG00000187730.8	protein_coding	GABRD
ENSG00000226969.1	antisense	AL391845.1
ENSG00000067606.16	protein_coding	PRKCZ
ENSG00000271806.1	antisense	AL590822.2
ENSG00000182873.5	antisense	PRKCZ-AS1
ENSG00000162585.16	protein_coding	FAAP20
ENSG00000234396.3	lincRNA	AL590822.1
ENSG00000157933.9	protein_coding	SKI
ENSG00000116151.13	protein_coding	MORN1
ENSG00000272161.1	sense_intronic	AL589739.1
ENSG00000269896.2	transcribed_processed_pseudogene	AL513477.1
ENSG00000272420.1	sense_intronic	AL513477.2
ENSG00000157916.19	protein_coding	RER1
ENSG00000157911.10	protein_coding	PEX10
ENSG00000149527.17	protein_coding	PLCH2
ENSG00000224387.1	antisense	AL139246.1
ENSG00000229393.1	antisense	AL139246.4
ENSG00000157881.13	protein_coding	PANK4
ENSG00000197921.5	protein_coding	HES5
ENSG00000272449.2	lincRNA	AL139246.5
ENSG00000238164.6	antisense	TNFRSF14-AS1
ENSG00000225931.3	TEC	AL139246.2
ENSG00000228037.1	lincRNA	AL139246.3
ENSG00000157870.15	protein_coding	PRXL2B
ENSG00000142606.15	protein_coding	MMEL1
ENSG00000237058.1	antisense	AL831784.1
ENSG00000215912.12	protein_coding	TTC34
ENSG00000285945.1	lincRNA	AC242022.2
ENSG00000283259.1	antisense	AC242022.1
ENSG00000233234.1	lincRNA	AL592464.2
ENSG00000231630.1	lincRNA	AL592464.1
ENSG00000284745.1	lincRNA	AL589702.1
ENSG00000169717.6	protein_coding	ACTRT2
ENSG00000177133.10	antisense	LINC00982
ENSG00000142611.16	protein_coding	PRDM16
ENSG00000283572.1	miRNA	MIR4251
ENSG00000226286.1	antisense	AL008733.1
ENSG00000279839.1	TEC	AL512383.1
ENSG00000272235.1	lincRNA	AL590438.1
ENSG00000130762.14	protein_coding	ARHGEF16
ENSG00000272088.1	lincRNA	AL512413.1
ENSG00000162591.15	protein_coding	MEGF6
ENSG00000207776.1	miRNA	MIR551A
ENSG00000238260.1	antisense	AL513320.1
ENSG00000158109.14	protein_coding	TPRG1L
ENSG00000116213.15	protein_coding	WRAP73
ENSG00000078900.14	protein_coding	TP73
ENSG00000227589.1	antisense	AL136528.1
ENSG00000235131.1	antisense	AL136528.2
ENSG00000227372.12	transcribed_unitary_pseudogene	TP73-AS1
ENSG00000276189.1	misc_RNA	RF02197
ENSG00000162592.9	protein_coding	CCDC27
ENSG00000235169.8	protein_coding	SMIM1
ENSG00000130764.9	protein_coding	LRRC47
ENSG00000266075.2	misc_RNA	RN7SL574P
ENSG00000272153.1	antisense	AL365330.1
ENSG00000116198.12	protein_coding	CEP104
ENSG00000169598.15	protein_coding	DFFB
ENSG00000198912.10	protein_coding	C1orf174
ENSG00000236423.5	lincRNA	LINC01134
ENSG00000233304.6	lincRNA	LINC01346
ENSG00000226374.2	lincRNA	LINC01345
ENSG00000284668.1	lincRNA	AL805961.1
ENSG00000284703.1	lincRNA	AL805961.2
ENSG00000229280.1	processed_pseudogene	EEF1DP6
ENSG00000235054.3	lincRNA	LINC01777
ENSG00000284694.1	lincRNA	AL355602.1
ENSG00000227169.2	lincRNA	Z98747.1
ENSG00000232596.2	lincRNA	LINC01646
ENSG00000196581.10	protein_coding	AJAP1
ENSG00000284739.1	lincRNA	BX005132.2
ENSG00000284674.1	lincRNA	BX005132.1
ENSG00000231510.1	lincRNA	AL691497.1
ENSG00000284616.1	lincRNA	AL139823.1
ENSG00000284692.2	lincRNA	Z98259.3
ENSG00000284666.1	lincRNA	Z98259.2
ENSG00000260972.1	lincRNA	Z98259.1
ENSG00000283356.1	unprocessed_pseudogene	Z97988.1
ENSG00000236948.2	lincRNA	AL365255.1
ENSG00000264341.1	miRNA	MIR4417
ENSG00000264101.1	miRNA	MIR4689
ENSG00000131697.17	protein_coding	NPHP4
ENSG00000069424.14	protein_coding	KCNAB2
ENSG00000116254.17	protein_coding	CHD5
ENSG00000285629.1	protein_coding	AL031847.2
ENSG00000116251.10	protein_coding	RPL22
ENSG00000226944.1	antisense	AL031847.1
ENSG00000158286.12	protein_coding	RNF207
ENSG00000116237.15	protein_coding	ICMT
ENSG00000225077.3	lincRNA	LINC00337
ENSG00000173673.7	protein_coding	HES3
ENSG00000158292.6	protein_coding	GPR153
ENSG00000097021.19	protein_coding	ACOT7
ENSG00000271746.1	antisense	AL031848.2
ENSG00000069812.11	protein_coding	HES2
ENSG00000187017.16	protein_coding	ESPN
ENSG00000265392.1	miRNA	MIR4252
ENSG00000231868.1	antisense	AL031848.1
ENSG00000215788.10	protein_coding	TNFRSF25
ENSG00000171680.21	protein_coding	PLEKHG5
ENSG00000162408.10	protein_coding	NOL9
ENSG00000253022.1	snRNA	RNU6-731P
ENSG00000229519.2	processed_pseudogene	AL591866.1
ENSG00000173662.20	protein_coding	TAS1R1
ENSG00000204859.12	protein_coding	ZBTB48
ENSG00000162413.16	protein_coding	KLHL21
ENSG00000116273.5	protein_coding	PHF13
ENSG00000041988.15	protein_coding	THAP3
ENSG00000007923.15	protein_coding	DNAJC11
ENSG00000228750.6	lincRNA	LINC01672
ENSG00000284744.1	lincRNA	AL591163.1
ENSG00000237436.1	antisense	CAMTA1-DT
ENSG00000227950.1	processed_pseudogene	AL590128.1
ENSG00000237365.1	antisense	AL512330.1
ENSG00000207056.1	snRNA	RNU1-8P
ENSG00000237402.1	sense_intronic	CAMTA1-IT1
ENSG00000237728.2	antisense	Z97987.1
ENSG00000225126.1	antisense	AL365194.1
ENSG00000270171.1	lincRNA	AL359881.3
ENSG00000270035.1	lincRNA	AL359881.2
ENSG00000269978.1	lincRNA	AL359881.1
ENSG00000049245.12	protein_coding	VAMP3
ENSG00000269925.1	sense_intronic	Z98884.2
ENSG00000049246.14	protein_coding	PER3
ENSG00000236266.1	antisense	Z98884.1
ENSG00000049247.13	protein_coding	UTS2
ENSG00000049249.8	protein_coding	TNFRSF9
ENSG00000270330.1	processed_pseudogene	AL009183.1
ENSG00000116288.12	protein_coding	PARK7
ENSG00000200344.1	misc_RNA	RF00019
ENSG00000284747.1	antisense	AL034417.4
ENSG00000284716.1	lincRNA	AL034417.3
ENSG00000116285.12	protein_coding	ERRFI1
ENSG00000238290.1	lincRNA	AL034417.2
ENSG00000232848.1	processed_pseudogene	AL034417.1
ENSG00000229305.1	processed_pseudogene	AL358876.1
ENSG00000227634.2	lincRNA	LINC01714
ENSG00000200975.1	snRNA	RNU1-7P
ENSG00000233645.1	lincRNA	AL358876.2
ENSG00000251977.1	snRNA	RNU6-991P
ENSG00000162426.14	protein_coding	SLC45A1
ENSG00000142599.17	protein_coding	RERE
ENSG00000232912.5	antisense	AL096855.1
ENSG00000221083.1	snoRNA	RF00599
ENSG00000270282.1	processed_pseudogene	AL096855.2
ENSG00000234619.1	processed_pseudogene	RPL7P11
ENSG00000224315.2	processed_pseudogene	RPL7P7
ENSG00000226545.1	unprocessed_pseudogene	AL357552.1
ENSG00000228423.2	lincRNA	AL357552.2
ENSG00000229716.2	processed_pseudogene	RPL23AP19
ENSG00000074800.15	protein_coding	ENO1
ENSG00000274258.1	miRNA	MIR6728
ENSG00000230679.1	antisense	ENO1-AS1
ENSG00000201725.1	snRNA	RNU6-304P
ENSG00000238249.2	processed_pseudogene	HMGN2P17
ENSG00000232208.2	processed_pseudogene	AL139415.1
ENSG00000232663.2	processed_pseudogene	AL139415.2
ENSG00000131686.14	protein_coding	CA6
ENSG00000265141.2	misc_RNA	RN7SL451P
ENSG00000197241.3	protein_coding	SLC2A7
ENSG00000142583.17	protein_coding	SLC2A5
ENSG00000252404.1	scaRNA	RF00424
ENSG00000180758.11	protein_coding	GPR157
ENSG00000228526.7	lincRNA	MIR34AHG
ENSG00000234546.3	lincRNA	LNCTAM34A
ENSG00000049239.12	protein_coding	H6PD
ENSG00000171621.13	protein_coding	SPSB1
ENSG00000284652.1	lincRNA	BX323043.1
ENSG00000284693.1	lincRNA	AL928921.2
ENSG00000252956.1	rRNA_pseudogene	RNA5SP40
ENSG00000235263.1	lincRNA	AL928921.1
ENSG00000171612.6	protein_coding	SLC25A33
ENSG00000231181.1	processed_pseudogene	AL954705.1
ENSG00000188807.12	protein_coding	TMEM201
ENSG00000171608.15	protein_coding	PIK3CD
ENSG00000179840.5	antisense	PIK3CD-AS1
ENSG00000233268.3	processed_pseudogene	AL691449.1
ENSG00000231789.2	antisense	PIK3CD-AS2
ENSG00000171603.17	protein_coding	CLSTN1
ENSG00000271264.1	processed_pseudogene	MZT1P1
ENSG00000280113.2	TEC	AL357140.3
ENSG00000178585.14	protein_coding	CTNNBIP1
ENSG00000223989.1	antisense	AL357140.1
ENSG00000285701.1	antisense	AL357140.5
ENSG00000162441.11	protein_coding	LZIC
ENSG00000228150.1	sense_intronic	AL357140.2
ENSG00000173614.13	protein_coding	NMNAT1
ENSG00000202415.1	misc_RNA	RN7SKP269
ENSG00000283611.2	unitary_pseudogene	AL357140.4
ENSG00000265521.1	miRNA	MIR5697
ENSG00000241326.1	sense_intronic	AL603962.1
ENSG00000162444.11	protein_coding	RBP7
ENSG00000130939.18	protein_coding	UBE4B
ENSG00000224340.1	processed_pseudogene	AL590639.1
ENSG00000233623.2	processed_pseudogene	PGAM1P11
ENSG00000201746.1	snRNA	RNU6-828P
ENSG00000054523.17	protein_coding	KIF1B
ENSG00000264881.1	miRNA	MIR1273D
ENSG00000199562.1	snRNA	RNU6-37P
ENSG00000264501.2	misc_RNA	RN7SL731P
ENSG00000284735.1	lincRNA	AL139424.3
ENSG00000284642.1	lincRNA	AL139424.2
ENSG00000142657.20	protein_coding	PGD
ENSG00000271989.1	antisense	AL139424.1
ENSG00000251503.8	protein_coding	CENPS-CORT
ENSG00000160049.11	protein_coding	DFFA
ENSG00000203469.2	antisense	AL354956.1
ENSG00000142655.12	protein_coding	PEX14
ENSG00000243267.3	misc_RNA	RN7SL614P
ENSG00000130940.14	protein_coding	CASZ1
ENSG00000272078.1	antisense	AL139423.1
ENSG00000225158.2	processed_pseudogene	HSPE1P24
ENSG00000175262.14	protein_coding	C1orf127
ENSG00000215785.2	processed_pseudogene	CFL1P6
ENSG00000120948.17	protein_coding	TARDBP
ENSG00000277726.4	protein_coding	AL109811.4
ENSG00000009724.16	protein_coding	MASP2
ENSG00000271895.2	antisense	AL109811.3
ENSG00000116649.9	protein_coding	SRM
ENSG00000171824.13	protein_coding	EXOSC10
ENSG00000226849.1	antisense	AL109811.1
ENSG00000230337.1	antisense	AL109811.2
ENSG00000198793.12	protein_coding	MTOR
ENSG00000225602.5	antisense	MTOR-AS1
ENSG00000253086.1	snRNA	RNU6-537P
ENSG00000171819.4	protein_coding	ANGPTL7
ENSG00000207451.1	snRNA	RNU6-291P
ENSG00000238173.1	processed_pseudogene	RPL39P6
ENSG00000120942.13	protein_coding	UBIAD1
ENSG00000238199.1	processed_pseudogene	UBE2V2P3
ENSG00000284646.1	lincRNA	AL031291.1
ENSG00000224338.2	processed_pseudogene	MTCYBP45
ENSG00000204624.7	protein_coding	DISP3
ENSG00000285833.1	antisense	AL590989.1
ENSG00000235643.1	lincRNA	LINC01647
ENSG00000284708.1	antisense	AL031731.1
ENSG00000116661.10	protein_coding	FBXO2
ENSG00000132879.13	protein_coding	FBXO44
ENSG00000116663.10	protein_coding	FBXO6
ENSG00000116670.14	protein_coding	MAD2L2
ENSG00000162490.6	protein_coding	DRAXIN
ENSG00000177674.15	protein_coding	AGTRAP
ENSG00000215910.7	protein_coding	C1orf167
ENSG00000177553.6	antisense	AL953897.1
ENSG00000177000.12	protein_coding	MTHFR
ENSG00000011021.22	protein_coding	CLCN6
ENSG00000276470.1	misc_RNA	RF02156
ENSG00000278852.1	misc_RNA	RF02157
ENSG00000175206.10	protein_coding	NPPA
ENSG00000275915.1	misc_RNA	RF02158
ENSG00000120937.8	protein_coding	NPPB
ENSG00000224904.1	processed_pseudogene	AL021155.1
ENSG00000285646.1	lincRNA	AL021155.2
ENSG00000199347.1	snRNA	RNU5E-1
ENSG00000201801.1	snRNA	RNU5E-4P
ENSG00000116685.15	protein_coding	KIAA2013
ENSG00000083444.16	protein_coding	PLOD1
ENSG00000116688.16	protein_coding	MFN2
ENSG00000270914.1	processed_pseudogene	AL096840.1
ENSG00000116691.10	protein_coding	MIIP
ENSG00000276869.1	miRNA	MIR6729
ENSG00000243539.3	misc_RNA	RN7SL649P
ENSG00000120949.14	protein_coding	TNFRSF8
ENSG00000201135.1	snRNA	RNU6-777P
ENSG00000227875.2	processed_pseudogene	RPL23AP89
ENSG00000285604.1	antisense	AL357835.1
ENSG00000283789.1	miRNA	MIR7846
ENSG00000028137.18	protein_coding	TNFRSF1B
ENSG00000263676.1	miRNA	MIR4632
ENSG00000225196.2	processed_pseudogene	RPL10P17
ENSG00000252969.1	snoRNA	RF00156
ENSG00000048707.15	protein_coding	VPS13D
ENSG00000239149.1	snoRNA	SNORA59A
ENSG00000229484.1	lincRNA	AC243836.1
ENSG00000162496.8	protein_coding	DHRS3
ENSG00000221340.1	snRNA	RNU6ATAC18P
ENSG00000276830.1	miRNA	MIR6730
ENSG00000272482.1	lincRNA	AC254633.1
ENSG00000204518.2	protein_coding	AADACL4
ENSG00000226166.2	processed_pseudogene	AC244670.1
ENSG00000188984.11	protein_coding	AADACL3
ENSG00000157330.9	protein_coding	C1orf158
ENSG00000116726.4	protein_coding	PRAMEF12
ENSG00000228338.1	lincRNA	LINC01784
ENSG00000239810.3	protein_coding	PRAMEF11
ENSG00000231103.2	unprocessed_pseudogene	PRAMEF30P
ENSG00000179172.9	protein_coding	HNRNPCL1
ENSG00000120952.4	protein_coding	PRAMEF2
ENSG00000243073.3	protein_coding	PRAMEF4
ENSG00000187545.5	protein_coding	PRAMEF10
ENSG00000204510.5	protein_coding	PRAMEF7
ENSG00000207434.1	snRNA	RNU6-1072P
ENSG00000234064.1	unprocessed_pseudogene	PRAMEF29P
ENSG00000232423.6	protein_coding	PRAMEF6
ENSG00000274178.2	unprocessed_pseudogene	PRAMEF28P
ENSG00000274764.5	protein_coding	PRAMEF27
ENSG00000277058.2	protein_coding	HNRNPCL3
ENSG00000229571.7	protein_coding	PRAMEF25
ENSG00000277862.1	unprocessed_pseudogene	PRAMEF34P
ENSG00000236179.1	unprocessed_pseudogene	PRAMEF35P
ENSG00000275774.2	protein_coding	HNRNPCL2
ENSG00000229978.1	transcribed_unprocessed_pseudogene	PRAMEF36P
ENSG00000233336.1	lincRNA	AC245056.1
ENSG00000280267.4	protein_coding	PRAMEF26
ENSG00000179412.10	protein_coding	HNRNPCL4
ENSG00000204505.4	protein_coding	PRAMEF9
ENSG00000279169.2	protein_coding	PRAMEF13
ENSG00000279804.2	protein_coding	PRAMEF18
ENSG00000250894.1	unprocessed_pseudogene	PRAMEF31P
ENSG00000270601.4	protein_coding	PRAMEF5
ENSG00000231219.1	unprocessed_pseudogene	PRAMEF32P
ENSG00000207511.1	snRNA	RNU6-771P
ENSG00000182330.10	protein_coding	PRAMEF8
ENSG00000237700.2	protein_coding	PRAMEF33
ENSG00000204501.7	protein_coding	PRAMEF15
ENSG00000228229.2	lincRNA	AC243961.1
ENSG00000204481.7	protein_coding	PRAMEF14
ENSG00000204480.8	protein_coding	PRAMEF19
ENSG00000204479.4	protein_coding	PRAMEF17
ENSG00000204478.9	protein_coding	PRAMEF20
ENSG00000162494.5	protein_coding	LRRC38
ENSG00000259961.1	antisense	AL354712.1
ENSG00000215909.3	processed_pseudogene	BRWD1P1
ENSG00000162493.16	protein_coding	PDPN
ENSG00000222952.1	rRNA_pseudogene	RNA5SP41
ENSG00000237445.2	lincRNA	AL359771.1
ENSG00000253085.1	scaRNA	RF00564
ENSG00000116731.22	protein_coding	PRDM2
ENSG00000189337.16	protein_coding	KAZN
ENSG00000252151.1	snRNA	RNU6-1265P
ENSG00000231606.1	lincRNA	AL357873.1
ENSG00000234593.2	lincRNA	KAZN-AS1
ENSG00000235829.1	processed_pseudogene	TBCAP2
ENSG00000175147.12	antisense	TMEM51-AS1
ENSG00000204464.7	lincRNA	C1orf195
ENSG00000215720.4	processed_pseudogene	AL035405.1
ENSG00000278480.1	processed_pseudogene	AL391094.1
ENSG00000142621.19	protein_coding	FHAD1
ENSG00000233485.1	antisense	AL031283.2
ENSG00000236045.1	antisense	AL031283.3
ENSG00000228140.1	lincRNA	AL031283.1
ENSG00000142634.12	protein_coding	EFHD2
ENSG00000162438.11	protein_coding	CTRC
ENSG00000142615.7	protein_coding	CELA2A
ENSG00000215704.9	protein_coding	CELA2B
ENSG00000132906.17	protein_coding	CASP9
ENSG00000116138.12	protein_coding	DNAJC16
ENSG00000251866.1	scaRNA	SCARNA21B
ENSG00000272510.1	antisense	AL121992.3
ENSG00000116771.5	protein_coding	AGMAT
ENSG00000237301.1	antisense	AL121992.1
ENSG00000235084.3	processed_pseudogene	CHCHD2P6
ENSG00000252417.1	snRNA	RNU7-179P
ENSG00000236500.1	processed_pseudogene	CD24P1
ENSG00000197312.11	protein_coding	DDI2
ENSG00000215695.1	protein_coding	RSC1A1
ENSG00000271742.1	lincRNA	AL121992.2
ENSG00000116786.12	protein_coding	PLEKHM2
ENSG00000237938.5	antisense	AL450998.2
ENSG00000162461.7	protein_coding	SLC25A34
ENSG00000224459.1	antisense	SLC25A34-AS1
ENSG00000162460.6	protein_coding	TMEM82
ENSG00000162458.12	protein_coding	FBLIM1
ENSG00000224321.1	processed_pseudogene	RPL12P14
ENSG00000233954.6	protein_coding	UQCRHL
ENSG00000178715.8	processed_pseudogene	AL450998.1
ENSG00000179743.4	antisense	FLJ37453
ENSG00000065526.10	protein_coding	SPEN
ENSG00000270620.1	unprocessed_pseudogene	AL034555.1
ENSG00000116809.11	protein_coding	ZBTB17
ENSG00000234607.2	processed_pseudogene	AL355994.4
ENSG00000231353.1	unprocessed_pseudogene	AL355994.1
ENSG00000275503.1	processed_pseudogene	AL355994.5
ENSG00000224966.4	unprocessed_pseudogene	TBC1D3P6
ENSG00000183888.4	protein_coding	SRARP
ENSG00000233078.1	antisense	AL355994.3
ENSG00000173641.17	protein_coding	HSPB7
ENSG00000186510.11	protein_coding	CLCNKA
ENSG00000232456.1	unprocessed_pseudogene	AL355994.2
ENSG00000184908.17	protein_coding	CLCNKB
ENSG00000185519.8	protein_coding	FAM131C
ENSG00000142627.12	protein_coding	EPHA2
ENSG00000227959.1	antisense	AL451042.2
ENSG00000224621.1	antisense	AL451042.1
ENSG00000234166.1	antisense	ARHGEF19-AS1
ENSG00000237276.8	transcribed_unprocessed_pseudogene	ANO7L1
ENSG00000132881.11	protein_coding	CPLANE2
ENSG00000233929.1	processed_pseudogene	MT1XP1
ENSG00000037637.10	protein_coding	FBXO42
ENSG00000055070.16	protein_coding	SZRD1
ENSG00000226457.1	processed_pseudogene	RPL22P3
ENSG00000187144.11	protein_coding	SPATA21
ENSG00000157191.19	protein_coding	NECAP2
ENSG00000226029.1	lincRNA	LINC01772
ENSG00000080947.14	transcribed_unprocessed_pseudogene	CROCCP3
ENSG00000206652.1	snRNA	RNU1-1
ENSG00000261135.1	lincRNA	AL137802.2
ENSG00000285853.1	lincRNA	AL137802.3
ENSG00000224174.2	lincRNA	AL137802.1
ENSG00000233421.4	lincRNA	LINC01783
ENSG00000277344.1	snRNA	RNU1-6P
ENSG00000225710.1	unprocessed_pseudogene	AL355149.1
ENSG00000219481.10	protein_coding	NBPF1
ENSG00000271732.1	lincRNA	AL137798.1
ENSG00000215908.10	transcribed_unprocessed_pseudogene	CROCCP2
ENSG00000283773.1	transcribed_unprocessed_pseudogene	AL137798.3
ENSG00000186301.8	unprocessed_pseudogene	MST1P2
ENSG00000282143.1	lincRNA	AL137798.2
ENSG00000207513.1	snRNA	RNU1-3
ENSG00000280114.1	unprocessed_pseudogene	AL021920.2
ENSG00000236698.1	processed_pseudogene	EIF1AXP1
ENSG00000268869.5	transcribed_unprocessed_pseudogene	ESPNP
ENSG00000279151.1	lincRNA	AL021920.1
ENSG00000282740.1	lincRNA	AL021920.3
ENSG00000227684.2	transcribed_unprocessed_pseudogene	CROCCP4
ENSG00000207389.1	snRNA	RNU1-4
ENSG00000186715.11	transcribed_unprocessed_pseudogene	MST1L
ENSG00000223643.6	lincRNA	BX284668.1
ENSG00000230239.1	unprocessed_pseudogene	BX284668.3
ENSG00000263811.1	miRNA	MIR3675
ENSG00000228549.3	lincRNA	BX284668.2
ENSG00000277234.1	snRNA	RNU1-5P
ENSG00000238142.1	lincRNA	BX284668.5
ENSG00000235241.1	processed_pseudogene	BX284668.4
ENSG00000207005.1	snRNA	RNU1-2
ENSG00000272426.1	lincRNA	BX284668.6
ENSG00000117122.13	protein_coding	MFAP2
ENSG00000226526.1	antisense	AL049569.1
ENSG00000159363.17	protein_coding	ATP13A2
ENSG00000117118.9	protein_coding	SDHB
ENSG00000117115.12	protein_coding	PADI2
ENSG00000204362.6	lincRNA	AL590644.1
ENSG00000282843.1	lincRNA	AL590644.3
ENSG00000142623.10	protein_coding	PADI1
ENSG00000142619.4	protein_coding	PADI3
ENSG00000266634.1	miRNA	MIR3972
ENSG00000159339.13	protein_coding	PADI4
ENSG00000276747.1	protein_coding	PADI6
ENSG00000227751.1	antisense	AC004824.1
ENSG00000179051.13	protein_coding	RCC2
ENSG00000074964.16	protein_coding	ARHGEF10L
ENSG00000236648.1	lincRNA	AL136529.1
ENSG00000117148.7	protein_coding	ACTL8
ENSG00000284653.1	lincRNA	AL357509.1
ENSG00000261781.1	lincRNA	LINC01654
ENSG00000117154.11	protein_coding	IGSF21
ENSG00000280222.1	TEC	AL365209.1
ENSG00000230035.2	antisense	IGSF21-AS1
ENSG00000225387.1	lincRNA	AL591896.1
ENSG00000179023.8	protein_coding	KLHDC7A
ENSG00000235282.3	processed_pseudogene	DYNLL1P3
ENSG00000225478.2	processed_pseudogene	AL031737.1
ENSG00000009709.11	protein_coding	PAX7
ENSG00000179002.5	protein_coding	TAS1R2
ENSG00000255275.3	protein_coding	AL080251.1
ENSG00000159423.16	protein_coding	ALDH4A1
ENSG00000265606.1	miRNA	MIR4695
ENSG00000221662.1	miRNA	MIR1290
ENSG00000169991.10	protein_coding	IFFO2
ENSG00000272084.1	3prime_overlapping_ncRNA	AL137127.1
ENSG00000127481.14	protein_coding	UBR4
ENSG00000230424.1	antisense	AL035413.1
ENSG00000127463.14	protein_coding	EMC1
ENSG00000053372.4	protein_coding	MRTO4
ENSG00000211454.13	polymorphic_pseudogene	AKR7L
ENSG00000162482.4	protein_coding	AKR7A3
ENSG00000270728.1	processed_pseudogene	AL035413.2
ENSG00000053371.12	protein_coding	AKR7A2
ENSG00000200403.1	snRNA	RNU6-1099P
ENSG00000040487.12	protein_coding	PQLC2
ENSG00000077549.17	protein_coding	CAPZB
ENSG00000240490.3	misc_RNA	RN7SL277P
ENSG00000173436.14	protein_coding	MINOS1
ENSG00000201609.1	snRNA	RNU4-28P
ENSG00000235185.1	antisense	AL031727.2
ENSG00000158747.14	protein_coding	NBL1
ENSG00000270136.6	protein_coding	MINOS1-NBL1
ENSG00000226396.1	processed_pseudogene	AL031727.1
ENSG00000158748.3	protein_coding	HTR6
ENSG00000162542.13	protein_coding	TMCO4
ENSG00000178828.6	protein_coding	RNF186
ENSG00000235434.1	antisense	AL391883.1
ENSG00000169914.5	protein_coding	OTUD3
ENSG00000188784.4	protein_coding	PLA2G2E
ENSG00000242688.3	misc_RNA	RN7SL304P
ENSG00000188257.11	protein_coding	PLA2G2A
ENSG00000127472.10	protein_coding	PLA2G5
ENSG00000117215.14	protein_coding	PLA2G2D
ENSG00000158786.4	protein_coding	PLA2G2F
ENSG00000227066.1	lincRNA	Z98257.1
ENSG00000187980.6	protein_coding	PLA2G2C
ENSG00000225986.1	antisense	UBXN10-AS1
ENSG00000228105.1	lincRNA	LINC01757
ENSG00000284710.1	lincRNA	Z98257.2
ENSG00000158816.15	protein_coding	VWA5B1
ENSG00000226664.1	antisense	AL020998.1
ENSG00000236963.6	lincRNA	LINC01141
ENSG00000226487.1	lincRNA	AL139254.1
ENSG00000284641.1	lincRNA	AL139254.2
ENSG00000284743.1	lincRNA	AL139254.3
ENSG00000162545.5	protein_coding	CAMK2N1
ENSG00000090432.6	protein_coding	MUL1
ENSG00000215520.3	processed_pseudogene	RPS4XP4
ENSG00000183114.7	protein_coding	FAM43B
ENSG00000158825.5	protein_coding	CDA
ENSG00000158828.7	protein_coding	PINK1
ENSG00000284005.1	miRNA	MIR6084
ENSG00000117242.7	antisense	PINK1-AS
ENSG00000244038.9	protein_coding	DDOST
ENSG00000117245.12	protein_coding	KIF17
ENSG00000235432.1	unprocessed_pseudogene	AL663074.2
ENSG00000189410.11	protein_coding	SH2D5
ENSG00000233069.1	antisense	AL663074.1
ENSG00000127483.17	protein_coding	HP1BP3
ENSG00000075151.20	protein_coding	EIF4G3
ENSG00000251914.1	snRNA	RNU7-200P
ENSG00000221808.1	miRNA	MIR1256
ENSG00000233072.1	processed_pseudogene	RPS15AP6
ENSG00000236073.2	processed_pseudogene	AL627311.1
ENSG00000235112.1	processed_pseudogene	HSPE1P27
ENSG00000117298.15	protein_coding	ECE1
ENSG00000236936.1	antisense	AL031005.1
ENSG00000231105.1	antisense	AL031728.1
ENSG00000236216.5	processed_pseudogene	PPP1R11P1
ENSG00000228823.1	unprocessed_pseudogene	AL592309.1
ENSG00000236009.1	lincRNA	AL592309.2
ENSG00000227001.3	unprocessed_pseudogene	NBPF2P
ENSG00000187952.9	processed_pseudogene	HS6ST1P1
ENSG00000186543.7	unprocessed_pseudogene	CROCCP5
ENSG00000142794.18	protein_coding	NBPF3
ENSG00000176378.8	processed_pseudogene	PFN1P10
ENSG00000162551.13	protein_coding	ALPL
ENSG00000233431.1	antisense	LINC02596
ENSG00000076864.19	protein_coding	RAP1GAP
ENSG00000090686.15	protein_coding	USP48
ENSG00000231978.2	processed_pseudogene	AL590103.1
ENSG00000187942.11	protein_coding	LDLRAD2
ENSG00000142798.19	protein_coding	HSPG2
ENSG00000232037.3	processed_pseudogene	AL590556.1
ENSG00000283234.1	transcribed_unitary_pseudogene	AL590556.2
ENSG00000219073.7	protein_coding	CELA3B
ENSG00000285959.1	processed_transcript	AL590556.3
ENSG00000273610.1	misc_RNA	RN7SL386P
ENSG00000201919.1	snRNA	RNU6-1022P
ENSG00000142789.19	protein_coding	CELA3A
ENSG00000278124.1	misc_RNA	RN7SL186P
ENSG00000201273.1	snRNA	RNU6-776P
ENSG00000228397.2	lincRNA	LINC01635
ENSG00000218510.8	processed_transcript	LINC00339
ENSG00000285721.1	protein_coding	AL031281.2
ENSG00000285752.1	lincRNA	AL031281.3
ENSG00000285794.1	transcribed_processed_pseudogene	AL031281.4
ENSG00000070831.15	protein_coding	CDC42
ENSG00000230068.2	sense_intronic	CDC42-IT1
ENSG00000271428.1	processed_pseudogene	AL031281.1
ENSG00000162552.14	protein_coding	WNT4
ENSG00000285873.1	bidirectional_promoter_lncRNA	AL445253.1
ENSG00000266564.1	miRNA	MIR4418
ENSG00000234397.3	processed_pseudogene	PPIAP34
ENSG00000279625.1	TEC	AL591122.1
ENSG00000184677.17	protein_coding	ZBTB40
ENSG00000237200.1	sense_intronic	ZBTB40-IT1
ENSG00000070886.11	protein_coding	EPHA8
ENSG00000276835.2	miRNA	MIR6127
ENSG00000173372.16	protein_coding	C1QA
ENSG00000159189.11	protein_coding	C1QC
ENSG00000173369.15	protein_coding	C1QB
ENSG00000133216.16	protein_coding	EPHB2
ENSG00000265422.1	miRNA	MIR4684
ENSG00000225952.1	antisense	AL512444.1
ENSG00000264014.1	miRNA	MIR4253
ENSG00000215906.8	protein_coding	LACTBL1
ENSG00000227868.5	protein_coding	TEX46
ENSG00000004487.16	protein_coding	KDM1A
ENSG00000240553.1	antisense	AL031428.1
ENSG00000263793.1	miRNA	MIR3115
ENSG00000266802.1	miRNA	MIR4419A
ENSG00000169641.13	protein_coding	LUZP1
ENSG00000229010.1	processed_pseudogene	AL161672.1
ENSG00000206935.1	snRNA	RNU6-514P
ENSG00000252578.1	snRNA	RNU6-135P
ENSG00000179546.4	protein_coding	HTR1D
ENSG00000215381.3	processed_pseudogene	AL109936.1
ENSG00000261326.3	lincRNA	LINC01355
ENSG00000284726.1	lincRNA	AL109936.6
ENSG00000125944.19	protein_coding	HNRNPR
ENSG00000125945.14	protein_coding	ZNF436
ENSG00000249087.6	antisense	ZNF436-AS1
ENSG00000271420.1	lincRNA	AL109936.2
ENSG00000204219.10	protein_coding	TCEA3
ENSG00000232482.2	processed_pseudogene	AL357134.1
ENSG00000088280.18	protein_coding	ASAP3
ENSG00000007968.6	protein_coding	E2F2
ENSG00000235052.1	lincRNA	AL021154.1
ENSG00000117318.8	protein_coding	ID3
ENSG00000285802.1	lincRNA	AL450043.1
ENSG00000197880.8	lincRNA	MDS2
ENSG00000229239.2	unprocessed_pseudogene	AL451000.1
ENSG00000142676.14	protein_coding	RPL11
ENSG00000011007.12	protein_coding	ELOA
ENSG00000236810.5	antisense	ELOA-AS1
ENSG00000057757.9	protein_coding	PITHD1
ENSG00000011009.10	protein_coding	LYPLA2
ENSG00000117308.14	protein_coding	GALE
ENSG00000117305.14	protein_coding	HMGCL
ENSG00000179163.11	protein_coding	FUCA1
ENSG00000188822.7	protein_coding	CNR2
ENSG00000229106.1	processed_pseudogene	BTBD6P1
ENSG00000232557.3	antisense	AL590609.3
ENSG00000264926.1	miRNA	MIR378F
ENSG00000230228.2	processed_pseudogene	AL590609.2
ENSG00000189266.12	protein_coding	PNRC2
ENSG00000188529.14	protein_coding	SRSF10
ENSG00000215905.4	processed_pseudogene	AL590609.1
ENSG00000225315.2	antisense	AL591178.1
ENSG00000142661.18	protein_coding	MYOM3
ENSG00000230703.1	antisense	AL591178.2
ENSG00000142677.3	protein_coding	IL22RA1
ENSG00000185436.11	protein_coding	IFNLR1
ENSG00000230023.2	lincRNA	AL590683.1
ENSG00000232298.2	antisense	AL138902.1
ENSG00000158055.15	protein_coding	GRHL3
ENSG00000001460.17	protein_coding	STPG1
ENSG00000001461.16	protein_coding	NIPAL3
ENSG00000117602.11	protein_coding	RCAN3
ENSG00000264443.1	lincRNA	AL445686.2
ENSG00000184454.6	protein_coding	NCMAP
ENSG00000227312.2	processed_pseudogene	AL445686.1
ENSG00000133226.16	protein_coding	SRRM1
ENSG00000284699.1	lincRNA	AL445648.1
ENSG00000169504.14	protein_coding	CLIC4
ENSG00000238482.1	snRNA	RNU6-1208P
ENSG00000020633.18	protein_coding	RUNX3
ENSG00000278034.1	miRNA	MIR6731
ENSG00000229162.1	antisense	AL445471.1
ENSG00000261025.1	lincRNA	AL445471.2
ENSG00000264371.1	miRNA	MIR4425
ENSG00000285823.1	lincRNA	AL050344.2
ENSG00000233755.1	lincRNA	AL050344.1
ENSG00000233419.3	processed_pseudogene	AL121994.1
ENSG00000231953.2	antisense	AL031432.1
ENSG00000117614.9	protein_coding	SYF2
ENSG00000284602.1	bidirectional_promoter_lncRNA	AL031432.4
ENSG00000284657.1	lincRNA	AL031432.5
ENSG00000117616.17	protein_coding	RSRP1
ENSG00000272432.1	lincRNA	AL031432.3
ENSG00000261349.1	unprocessed_pseudogene	AL031432.2
ENSG00000187010.20	protein_coding	RHD
ENSG00000224183.1	processed_pseudogene	SDHDP6
ENSG00000259984.1	unprocessed_pseudogene	AL928711.1
ENSG00000183726.10	protein_coding	TMEM50A
ENSG00000188672.18	protein_coding	RHCE
ENSG00000238084.4	processed_pseudogene	AL031284.1
ENSG00000204178.10	protein_coding	MACO1
ENSG00000157978.11	protein_coding	LDLRAP1
ENSG00000225643.1	lincRNA	AL606491.1
ENSG00000117643.14	protein_coding	MAN1C1
ENSG00000233478.1	antisense	AL031280.1
ENSG00000162430.16	protein_coding	SELENON
ENSG00000255054.3	protein_coding	AL020996.2
ENSG00000228172.5	antisense	AL020996.1
ENSG00000117640.17	protein_coding	MTFR1L
ENSG00000272478.1	antisense	AL020996.3
ENSG00000127423.10	protein_coding	AUNIP
ENSG00000236528.1	antisense	AL033528.2
ENSG00000182749.5	protein_coding	PAQR7
ENSG00000117632.22	protein_coding	STMN1
ENSG00000229786.1	processed_pseudogene	SNRPFP2
ENSG00000223624.1	processed_pseudogene	AL033528.1
ENSG00000283938.1	miRNA	MIR3917
ENSG00000158006.13	protein_coding	PAFAH2
ENSG00000207237.1	snRNA	RNU6-110P
ENSG00000252190.1	scaRNA	RF00492
ENSG00000252691.1	scaRNA	RF00283
ENSG00000158008.9	protein_coding	EXTL1
ENSG00000158014.14	protein_coding	SLC30A2
ENSG00000284309.1	bidirectional_promoter_lncRNA	AL391650.2
ENSG00000158022.6	protein_coding	TRIM63
ENSG00000175087.9	protein_coding	PDIK1L
ENSG00000197245.5	protein_coding	FAM110D
ENSG00000282872.1	protein_coding	C1orf232
ENSG00000236782.7	protein_coding	AL391650.1
ENSG00000142684.8	protein_coding	ZNF593
ENSG00000142675.17	protein_coding	CNKSR1
ENSG00000188782.8	protein_coding	CATSPER4
ENSG00000236155.6	transcribed_unprocessed_pseudogene	AL355877.1
ENSG00000278572.1	unprocessed_pseudogene	AL355877.3
ENSG00000130695.15	protein_coding	CEP85
ENSG00000270733.1	processed_pseudogene	AL355877.2
ENSG00000142669.14	protein_coding	SH3BGRL3
ENSG00000158062.20	protein_coding	UBXN11
ENSG00000169442.8	protein_coding	CD52
ENSG00000176092.15	protein_coding	CRYBG2
ENSG00000225854.2	processed_pseudogene	AL451139.1
ENSG00000176083.17	protein_coding	ZNF683
ENSG00000131914.10	protein_coding	LIN28A
ENSG00000117682.16	protein_coding	DHDDS
ENSG00000223583.1	processed_pseudogene	AL513365.1
ENSG00000225891.1	antisense	AL513365.2
ENSG00000224129.1	processed_pseudogene	DPPA2P2
ENSG00000117676.13	protein_coding	RPS6KA1
ENSG00000238705.1	miRNA	MIR1976
ENSG00000243905.3	misc_RNA	RN7SL679P
ENSG00000252429.2	snRNA	RNU7-29P
ENSG00000229247.2	processed_pseudogene	AL627313.1
ENSG00000238316.1	snoRNA	RF01210
ENSG00000235069.2	processed_pseudogene	AL627082.1
ENSG00000260063.1	antisense	AL512408.1
ENSG00000117713.19	protein_coding	ARID1A
ENSG00000060642.10	protein_coding	PIGV
ENSG00000241188.3	misc_RNA	RN7SL165P
ENSG00000204160.11	protein_coding	ZDHHC18
ENSG00000175793.11	protein_coding	SFN
ENSG00000226698.1	antisense	AL034380.1
ENSG00000142751.14	protein_coding	GPN2
ENSG00000198746.12	protein_coding	GPATCH3
ENSG00000090273.13	protein_coding	NUDC
ENSG00000131910.4	protein_coding	NR0B2
ENSG00000175707.8	protein_coding	KDF1
ENSG00000172746.6	unprocessed_pseudogene	RPL12P13
ENSG00000224064.1	processed_pseudogene	AL356390.1
ENSG00000225294.1	processed_pseudogene	OSTCP2
ENSG00000253368.3	protein_coding	TRNP1
ENSG00000158246.7	protein_coding	TENT5B
ENSG00000090020.10	protein_coding	SLC9A1
ENSG00000229985.2	processed_pseudogene	AL590640.2
ENSG00000214973.3	processed_pseudogene	CHCHD3P3
ENSG00000225159.1	processed_pseudogene	NPM1P39
ENSG00000225990.2	processed_pseudogene	SNRPEP7
ENSG00000224311.1	antisense	AL590640.1
ENSG00000142784.15	protein_coding	WDTC1
ENSG00000243659.1	processed_pseudogene	FO393419.3
ENSG00000186501.14	protein_coding	TMEM222
ENSG00000206888.1	snRNA	RNU6-48P
ENSG00000241547.1	processed_pseudogene	ACTG1P20
ENSG00000142765.17	protein_coding	SYTL1
ENSG00000142733.15	protein_coding	MAP3K6
ENSG00000142748.12	protein_coding	FCN3
ENSG00000174950.10	protein_coding	CD164L2
ENSG00000231207.1	processed_pseudogene	FO393419.1
ENSG00000181773.6	protein_coding	GPR3
ENSG00000158195.10	protein_coding	WASF2
ENSG00000241169.1	lincRNA	FO393419.2
ENSG00000237429.1	antisense	BX293535.1
ENSG00000126705.14	protein_coding	AHDC1
ENSG00000000938.12	protein_coding	FGR
ENSG00000235912.1	processed_pseudogene	AL031729.1
ENSG00000233975.1	lincRNA	LINC02574
ENSG00000126709.14	protein_coding	IFI6
ENSG00000225886.3	antisense	AL445490.1
ENSG00000206767.1	snRNA	RNU6-949P
ENSG00000226662.2	processed_pseudogene	CHMP1AP1
ENSG00000207095.1	snRNA	RNU6-424P
ENSG00000009780.15	protein_coding	FAM76A
ENSG00000231344.1	processed_pseudogene	AL020997.1
ENSG00000230833.1	processed_pseudogene	RPEP3
ENSG00000117758.13	protein_coding	STX12
ENSG00000269971.1	sense_intronic	AL020997.2
ENSG00000270031.1	sense_intronic	AL020997.3
ENSG00000223062.1	snRNA	RNU6-1245P
ENSG00000117751.17	protein_coding	PPP1R8
ENSG00000252947.1	scaRNA	SCARNA1
ENSG00000130775.15	protein_coding	THEMIS2
ENSG00000117748.9	protein_coding	RPA2
ENSG00000130768.14	protein_coding	SMPDL3B
ENSG00000227050.1	antisense	AL512288.1
ENSG00000158156.7	protein_coding	XKR8
ENSG00000158161.15	protein_coding	EYA3
ENSG00000238231.2	processed_pseudogene	AL512288.2
ENSG00000240750.3	misc_RNA	RN7SL559P
ENSG00000228589.3	processed_pseudogene	SPCS2P4
ENSG00000228943.1	processed_pseudogene	AL137792.2
ENSG00000214812.3	processed_pseudogene	AL137792.1
ENSG00000253005.1	snRNA	RNU6-176P
ENSG00000169403.11	protein_coding	PTAFR
ENSG00000126698.10	protein_coding	DNAJC8
ENSG00000130770.17	protein_coding	ATP5IF1
ENSG00000270605.1	antisense	AL353622.1
ENSG00000271398.1	lincRNA	AL353622.2
ENSG00000130766.4	protein_coding	SESN2
ENSG00000130772.13	protein_coding	MED18
ENSG00000204138.12	protein_coding	PHACTR4
ENSG00000229820.2	processed_pseudogene	CR391992.1
ENSG00000221216.1	snRNA	RNU6ATAC27P
ENSG00000180198.16	protein_coding	RCC1
ENSG00000242125.3	processed_transcript	SNHG3
ENSG00000274266.1	snoRNA	SNORA73A
ENSG00000200087.1	snoRNA	SNORA73B
ENSG00000231468.2	processed_pseudogene	PRDX3P2
ENSG00000279443.1	TEC	AL513497.1
ENSG00000180098.9	protein_coding	TRNAU1AP
ENSG00000197989.14	antisense	SNHG12
ENSG00000221539.1	snoRNA	SNORD99
ENSG00000278274.1	snoRNA	SNORA61
ENSG00000273544.1	snoRNA	SNORA44
ENSG00000280498.1	snoRNA	SNORA16A
ENSG00000120656.11	protein_coding	TAF12
ENSG00000188060.7	protein_coding	RAB42
ENSG00000229388.1	lincRNA	LINC01715
ENSG00000270103.3	lincRNA	AL360012.1
ENSG00000274978.1	snRNA	RNU11
ENSG00000162419.12	protein_coding	GMEB1
ENSG00000252777.1	scaRNA	RF00422
ENSG00000198492.15	protein_coding	YTHDF2
ENSG00000116329.10	protein_coding	OPRD1
ENSG00000233427.1	antisense	AL009181.1
ENSG00000159023.21	protein_coding	EPB41
ENSG00000225616.2	processed_pseudogene	AL138785.1
ENSG00000277958.1	misc_RNA	RF00017
ENSG00000253304.1	protein_coding	TMEM200B
ENSG00000225750.1	lincRNA	AL357500.1
ENSG00000116350.16	protein_coding	SRSF4
ENSG00000277916.1	misc_RNA	RF02271
ENSG00000116353.15	protein_coding	MECR
ENSG00000237934.1	antisense	AL590729.1
ENSG00000060656.19	protein_coding	PTPRU
ENSG00000230523.1	lincRNA	LINC01756
ENSG00000225011.4	unprocessed_pseudogene	AL671862.1
ENSG00000228176.1	lincRNA	AC092265.1
ENSG00000284676.1	lincRNA	AL645944.2
ENSG00000270927.1	processed_pseudogene	AL645944.1
ENSG00000233399.2	lincRNA	LINC01648
ENSG00000233372.1	lincRNA	AL137076.1
ENSG00000231251.1	processed_pseudogene	AL021921.1
ENSG00000236335.1	lincRNA	AL161638.2
ENSG00000231949.1	lincRNA	AL161638.1
ENSG00000162510.5	protein_coding	MATN1
ENSG00000186056.10	antisense	MATN1-AS1
ENSG00000162511.7	protein_coding	LAPTM5
ENSG00000264773.1	miRNA	MIR4420
ENSG00000229607.1	lincRNA	AL137027.1
ENSG00000223382.4	lincRNA	LINC01778
ENSG00000222784.1	misc_RNA	RN7SKP91
ENSG00000235143.1	antisense	AL445235.1
ENSG00000162512.15	protein_coding	SDC3
ENSG00000266210.2	misc_RNA	RN7SL371P
ENSG00000134644.15	protein_coding	PUM1
ENSG00000237329.2	processed_pseudogene	AL356320.2
ENSG00000232768.1	processed_pseudogene	AL356320.1
ENSG00000215900.4	processed_pseudogene	SELENOWP1
ENSG00000225142.2	processed_pseudogene	AC114495.1
ENSG00000084628.9	protein_coding	NKAIN1
ENSG00000060688.12	protein_coding	SNRNP40
ENSG00000229447.2	processed_pseudogene	AC114495.2
ENSG00000121766.15	protein_coding	ZCCHC17
ENSG00000229044.1	antisense	AL451070.1
ENSG00000121769.7	protein_coding	FABP3
ENSG00000168528.11	protein_coding	SERINC2
ENSG00000215899.3	processed_pseudogene	AC209007.1
ENSG00000206981.1	snRNA	RNU6-40P
ENSG00000260386.6	transcribed_unitary_pseudogene	LINC01225
ENSG00000284543.1	processed_transcript	LINC01226
ENSG00000229167.1	antisense	AC114488.1
ENSG00000142910.15	protein_coding	TINAGL1
ENSG00000121764.11	protein_coding	HCRTR1
ENSG00000162517.12	protein_coding	PEF1
ENSG00000235790.7	antisense	AC114488.2
ENSG00000264078.1	antisense	AC114488.3
ENSG00000084636.17	protein_coding	COL16A1
ENSG00000121753.12	protein_coding	ADGRB2
ENSG00000266580.1	miRNA	MIR4254
ENSG00000254545.1	antisense	AL354919.2
ENSG00000134668.12	protein_coding	SPOCD1
ENSG00000203620.2	lincRNA	AL354919.1
ENSG00000269967.1	lincRNA	AL136115.2
ENSG00000184007.20	protein_coding	PTP4A2
ENSG00000228634.1	lincRNA	AL136115.1
ENSG00000284702.1	lincRNA	AL136115.3
ENSG00000121774.17	protein_coding	KHDRBS1
ENSG00000203325.3	antisense	AL445248.1
ENSG00000121775.17	protein_coding	TMEM39B
ENSG00000266203.1	miRNA	MIR5585
ENSG00000025800.13	protein_coding	KPNA6
ENSG00000250135.1	sense_intronic	AL049795.2
ENSG00000084652.15	protein_coding	TXLNA
ENSG00000160050.14	protein_coding	CCDC28B
ENSG00000224066.1	antisense	AL049795.1
ENSG00000160051.11	protein_coding	IQCC
ENSG00000222046.2	protein_coding	DCDC2B
ENSG00000160055.19	protein_coding	TMEM234
ENSG00000084623.11	protein_coding	EIF3I
ENSG00000220785.7	transcribed_unprocessed_pseudogene	MTMR9LP
ENSG00000183615.5	protein_coding	FAM167B
ENSG00000182866.16	protein_coding	LCK
ENSG00000116478.11	protein_coding	HDAC1
ENSG00000175130.6	protein_coding	MARCKSL1
ENSG00000233775.1	lincRNA	AL109945.1
ENSG00000162526.6	protein_coding	TSSK3
ENSG00000225828.1	protein_coding	FAM229A
ENSG00000160058.18	protein_coding	BSDC1
ENSG00000224333.1	processed_pseudogene	GAPDHP20
ENSG00000270850.1	processed_pseudogene	AL356986.1
ENSG00000229259.1	unprocessed_pseudogene	LRRC37A12P
ENSG00000263529.2	misc_RNA	RN7SL122P
ENSG00000254553.1	protein_coding	AL033529.1
ENSG00000273274.1	protein_coding	ZBTB8B
ENSG00000160062.14	protein_coding	ZBTB8A
ENSG00000176261.15	protein_coding	ZBTB8OS
ENSG00000162521.18	protein_coding	RBBP4
ENSG00000162520.14	protein_coding	SYNC
ENSG00000224409.1	antisense	AC114489.1
ENSG00000162522.10	protein_coding	KIAA1522
ENSG00000134684.10	protein_coding	YARS
ENSG00000116497.17	protein_coding	S100PBP
ENSG00000160097.17	protein_coding	FNDC5
ENSG00000121905.9	protein_coding	HPCA
ENSG00000121900.18	protein_coding	TMEM54
ENSG00000116514.16	protein_coding	RNF19B
ENSG00000278966.2	TEC	AL031602.1
ENSG00000217644.5	processed_pseudogene	AL355864.1
ENSG00000239670.1	unprocessed_pseudogene	AL355864.2
ENSG00000236065.2	antisense	AL020995.1
ENSG00000004455.16	protein_coding	AK2
ENSG00000142920.16	protein_coding	AZIN2
ENSG00000278997.1	TEC	AL662907.1
ENSG00000116525.13	protein_coding	TRIM62
ENSG00000279179.1	TEC	AL662907.2
ENSG00000284721.1	lincRNA	AL662907.3
ENSG00000160094.14	protein_coding	ZNF362
ENSG00000270115.1	lincRNA	AL513327.3
ENSG00000184389.9	protein_coding	A3GALT2
ENSG00000225313.5	antisense	AL513327.1
ENSG00000134686.18	protein_coding	PHC2
ENSG00000284154.1	miRNA	MIR3605
ENSG00000222112.1	misc_RNA	RN7SKP16
ENSG00000233246.1	antisense	AL513327.2
ENSG00000234512.1	unitary_pseudogene	TLR12P
ENSG00000121903.14	protein_coding	ZSCAN20
ENSG00000235907.2	processed_pseudogene	AC115285.1
ENSG00000121904.17	protein_coding	CSMD2
ENSG00000227000.2	processed_pseudogene	HSPD1P14
ENSG00000176256.10	protein_coding	HMGB4
ENSG00000231163.5	antisense	CSMD2-AS1
ENSG00000201148.1	rRNA_pseudogene	RNA5SP42
ENSG00000142698.14	protein_coding	C1orf94
ENSG00000270241.1	processed_pseudogene	AC115286.1
ENSG00000207941.1	miRNA	MIR552
ENSG00000163866.8	protein_coding	SMIM12
ENSG00000189280.3	protein_coding	GJB5
ENSG00000189433.5	protein_coding	GJB4
ENSG00000255811.1	antisense	AL121988.1
ENSG00000188910.7	protein_coding	GJB3
ENSG00000187513.8	protein_coding	GJA4
ENSG00000230163.1	antisense	AL122010.1
ENSG00000116544.11	protein_coding	DLGAP3
ENSG00000284773.1	protein_coding	AC114490.3
ENSG00000241014.2	transcribed_unitary_pseudogene	AC114490.1
ENSG00000271741.1	protein_coding	AC114490.2
ENSG00000243749.1	protein_coding	TMEM35B
ENSG00000163867.16	protein_coding	ZMYM6
ENSG00000197056.10	protein_coding	ZMYM1
ENSG00000233940.1	processed_pseudogene	RPL12P45
ENSG00000228348.1	processed_pseudogene	EFCAB14P1
ENSG00000284640.1	lincRNA	AL590434.1
ENSG00000116560.10	protein_coding	SFPQ
ENSG00000146463.11	protein_coding	ZMYM4
ENSG00000240374.3	misc_RNA	RN7SL503P
ENSG00000201542.1	snoRNA	RF00091
ENSG00000229994.1	processed_pseudogene	RPL5P4
ENSG00000227409.1	antisense	ZMYM4-AS1
ENSG00000142687.17	protein_coding	KIAA0319L
ENSG00000236274.1	processed_pseudogene	AC004865.1
ENSG00000020129.15	protein_coding	NCDN
ENSG00000239636.1	antisense	AC004865.2
ENSG00000116819.7	protein_coding	TFAP2E
ENSG00000126067.11	protein_coding	PSMB2
ENSG00000142686.7	protein_coding	C1orf216
ENSG00000092853.13	protein_coding	CLSPN
ENSG00000232335.1	antisense	AL354864.1
ENSG00000134698.10	protein_coding	AGO4
ENSG00000092847.11	protein_coding	AGO1
ENSG00000271164.1	processed_pseudogene	AL139286.1
ENSG00000271914.1	lincRNA	AL139286.2
ENSG00000126070.19	protein_coding	AGO3
ENSG00000271554.1	antisense	AL138787.2
ENSG00000232862.5	transcribed_processed_pseudogene	AL138787.1
ENSG00000092850.11	protein_coding	TEKT2
ENSG00000116863.10	protein_coding	ADPRHL2
ENSG00000171812.12	protein_coding	COL8A2
ENSG00000054116.11	protein_coding	TRAPPC3
ENSG00000116871.15	protein_coding	MAP7D1
ENSG00000264592.2	misc_RNA	RN7SL131P
ENSG00000054118.14	protein_coding	THRAP3
ENSG00000231849.1	processed_pseudogene	UBE2V2P4
ENSG00000214193.10	protein_coding	SH3D21
ENSG00000142694.6	protein_coding	EVA1B
ENSG00000116883.8	antisense	AL591845.1
ENSG00000196182.10	protein_coding	STK40
ENSG00000181817.5	protein_coding	LSM10
ENSG00000222821.1	snRNA	RNU4-27P
ENSG00000116885.18	protein_coding	OSCP1
ENSG00000201448.1	snoRNA	SNORA63C
ENSG00000116898.11	protein_coding	MRPS15
ENSG00000119535.17	protein_coding	CSF3R
ENSG00000230214.1	processed_pseudogene	FTLP18
ENSG00000284705.1	lincRNA	AL596257.1
ENSG00000284720.1	lincRNA	AC117945.2
ENSG00000234481.1	antisense	AC117945.1
ENSG00000163873.9	protein_coding	GRIK3
ENSG00000284650.1	lincRNA	AL031430.1
ENSG00000264698.1	miRNA	MIR4255
ENSG00000207328.1	snRNA	RNU6-636P
ENSG00000223944.1	lincRNA	AL353604.1
ENSG00000252368.1	rRNA_pseudogene	RNA5SP43
ENSG00000230451.2	processed_pseudogene	RPS29P6
ENSG00000233621.1	antisense	LINC01137
ENSG00000163874.10	protein_coding	ZC3H12A
ENSG00000283724.1	miRNA	MIR6732
ENSG00000163875.15	protein_coding	MEAF6
ENSG00000263675.1	miRNA	MIR5581
ENSG00000163877.10	protein_coding	SNIP1
ENSG00000232273.1	processed_pseudogene	FTH1P1
ENSG00000237749.4	processed_pseudogene	AL034379.1
ENSG00000163879.10	protein_coding	DNALI1
ENSG00000134697.12	protein_coding	GNL2
ENSG00000284748.1	bidirectional_promoter_lncRNA	AL513220.1
ENSG00000169218.13	protein_coding	RSPO1
ENSG00000116922.14	protein_coding	C1orf109
ENSG00000134690.10	protein_coding	CDCA8
ENSG00000183317.16	protein_coding	EPHA10
ENSG00000214141.4	processed_pseudogene	ACTN4P2
ENSG00000227416.2	processed_pseudogene	AL929472.1
ENSG00000185090.14	protein_coding	MANEAL
ENSG00000233728.1	antisense	AL929472.3
ENSG00000196449.3	protein_coding	YRDC
ENSG00000197982.13	protein_coding	C1orf122
ENSG00000188786.9	protein_coding	MTF1
ENSG00000235673.1	processed_pseudogene	AL929472.4
ENSG00000230955.1	antisense	AL929472.2
ENSG00000204084.12	protein_coding	INPP5B
ENSG00000252448.1	snoRNA	RF00092
ENSG00000222282.1	snRNA	RNU6-584P
ENSG00000183431.11	protein_coding	SF3A3
ENSG00000212541.1	snRNA	RNU6-510P
ENSG00000183386.9	protein_coding	FHL3
ENSG00000183520.11	protein_coding	UTP11
ENSG00000185668.7	protein_coding	POU3F1
ENSG00000224592.5	lincRNA	AL139158.2
ENSG00000223589.2	processed_pseudogene	AL139158.1
ENSG00000265596.1	miRNA	MIR3659
ENSG00000284623.1	lincRNA	AL139158.3
ENSG00000237290.2	lincRNA	LINC01343
ENSG00000275350.1	processed_pseudogene	AL513479.1
ENSG00000200796.1	snRNA	RNU6-753P
ENSG00000238063.2	lincRNA	LINC01685
ENSG00000215895.4	processed_pseudogene	AL354702.1
ENSG00000284632.1	lincRNA	AL354702.2
ENSG00000116954.7	protein_coding	RRAGC
ENSG00000273637.1	processed_transcript	AL139260.2
ENSG00000228436.2	antisense	AL139260.1
ENSG00000214114.8	protein_coding	MYCBP
ENSG00000274944.4	protein_coding	GJA9-MYCBP
ENSG00000158315.10	protein_coding	RHBDL2
ENSG00000199963.1	snRNA	RNU6-605P
ENSG00000235549.1	processed_pseudogene	EIF1P2
ENSG00000174574.15	protein_coding	AKIRIN1
ENSG00000168653.10	protein_coding	NDUFS5
ENSG00000127603.25	protein_coding	MACF1
ENSG00000206654.1	snRNA	RNU6-608P
ENSG00000222378.1	rRNA_pseudogene	RNA5SP44
ENSG00000270040.1	sense_intronic	AL356055.1
ENSG00000226438.1	antisense	AL442071.1
ENSG00000217897.2	processed_pseudogene	HSPE1P8
ENSG00000183682.7	protein_coding	BMP8A
ENSG00000237624.1	unprocessed_pseudogene	OXCT2P1
ENSG00000243970.3	transcribed_unprocessed_pseudogene	PPIEL
ENSG00000090621.13	protein_coding	PABPC4
ENSG00000228060.2	antisense	AL365277.1
ENSG00000201457.1	snoRNA	SNORA55
ENSG00000163909.7	protein_coding	HEYL
ENSG00000225903.1	antisense	AL035404.2
ENSG00000116981.3	protein_coding	NT5C1A
ENSG00000116983.12	protein_coding	HPCAL4
ENSG00000225333.6	processed_pseudogene	AL035404.1
ENSG00000252413.1	snRNA	RNU7-121P
ENSG00000116985.11	protein_coding	BMP8B
ENSG00000285905.1	lincRNA	AL033527.6
ENSG00000261798.1	antisense	AL033527.3
ENSG00000229213.1	unprocessed_pseudogene	AL033527.1
ENSG00000284719.1	lincRNA	AL033527.5
ENSG00000284678.1	lincRNA	AL033527.4
ENSG00000043514.16	protein_coding	TRIT1
ENSG00000116990.10	protein_coding	MYCL
ENSG00000236546.1	antisense	AL033527.2
ENSG00000168389.17	protein_coding	MFSD2A
ENSG00000228477.1	processed_pseudogene	AL663070.1
ENSG00000131236.16	protein_coding	CAP1
ENSG00000131238.17	protein_coding	PPT1
ENSG00000226745.2	processed_pseudogene	AL512599.1
ENSG00000117000.8	protein_coding	RLF
ENSG00000207508.1	snRNA	RNU6-1237P
ENSG00000188800.5	protein_coding	TMCO2
ENSG00000259943.1	antisense	AL050341.2
ENSG00000084073.8	protein_coding	ZMPSTE24
ENSG00000231296.1	processed_pseudogene	AL050341.1
ENSG00000049089.14	protein_coding	COL9A2
ENSG00000227311.3	processed_pseudogene	AL031985.2
ENSG00000084070.11	protein_coding	SMAP2
ENSG00000213172.3	processed_pseudogene	AL031985.1
ENSG00000284677.1	lincRNA	AL031985.4
ENSG00000187801.14	protein_coding	ZFP69B
ENSG00000260920.2	sense_overlapping	AL031985.3
ENSG00000279667.1	TEC	AL603839.4
ENSG00000238287.1	antisense	AL603839.3
ENSG00000164002.11	protein_coding	EXO5
ENSG00000227278.1	antisense	AL603839.1
ENSG00000238186.1	antisense	AL603839.2
ENSG00000117010.16	protein_coding	ZNF684
ENSG00000236505.1	unprocessed_pseudogene	AL356379.1
ENSG00000233910.1	processed_pseudogene	GTF2F2P2
ENSG00000117016.9	protein_coding	RIMS3
ENSG00000237899.1	lincRNA	AL031289.1
ENSG00000272145.1	antisense	NFYC-AS1
ENSG00000198974.3	miRNA	MIR30E
ENSG00000207962.1	miRNA	MIR30C1
ENSG00000117013.15	protein_coding	KCNQ4
ENSG00000264582.2	misc_RNA	RN7SL326P
ENSG00000179862.6	protein_coding	CITED4
ENSG00000229528.1	antisense	AC119677.1
ENSG00000228940.1	unprocessed_pseudogene	AL391730.1
ENSG00000233118.2	processed_pseudogene	UBE2V1P8
ENSG00000171793.14	protein_coding	CTPS1
ENSG00000281207.1	antisense	SLFNL1-AS1
ENSG00000010803.16	protein_coding	SCMH1
ENSG00000215893.3	processed_pseudogene	RPL23AP17
ENSG00000235358.1	lincRNA	AC093151.3
ENSG00000213987.4	processed_pseudogene	AC093151.1
ENSG00000204060.7	protein_coding	FOXO6
ENSG00000229901.1	antisense	AC093151.2
ENSG00000252563.1	rRNA_pseudogene	RNA5SP45
ENSG00000127129.9	protein_coding	EDN2
ENSG00000127124.15	protein_coding	HIVEP3
ENSG00000230881.1	antisense	AL445933.2
ENSG00000230638.4	processed_pseudogene	AL445933.1
ENSG00000284895.1	protein_coding	AC119676.1
ENSG00000227538.1	processed_pseudogene	HNRNPFP1
ENSG00000228776.2	processed_pseudogene	AC114492.1
ENSG00000044012.3	protein_coding	GUCA2B
ENSG00000197273.3	protein_coding	GUCA2A
ENSG00000198815.8	protein_coding	FOXJ3
ENSG00000227527.2	sense_overlapping	AC096540.1
ENSG00000177181.14	protein_coding	RIMKLA
ENSG00000235002.1	processed_pseudogene	AL513331.1
ENSG00000066185.12	protein_coding	ZMYND12
ENSG00000127125.8	protein_coding	PPCS
ENSG00000186409.15	protein_coding	CCDC30
ENSG00000230116.1	processed_pseudogene	AL445669.1
ENSG00000236876.3	processed_pseudogene	TMSB4XP1
ENSG00000200254.1	snRNA	RNU6-536P
ENSG00000236180.2	processed_pseudogene	AL445669.2
ENSG00000171960.10	protein_coding	PPIH
ENSG00000285728.1	antisense	AC098484.4
ENSG00000234917.2	lincRNA	AC098484.2
ENSG00000065978.18	protein_coding	YBX1
ENSG00000164007.10	protein_coding	CLDN19
ENSG00000117385.15	protein_coding	P3H1
ENSG00000164008.15	protein_coding	C1orf50
ENSG00000283580.3	protein_coding	AC098484.3
ENSG00000228452.1	antisense	AC098484.1
ENSG00000274386.5	protein_coding	TMEM269
ENSG00000177868.11	protein_coding	SVBP
ENSG00000164010.14	protein_coding	ERMAP
ENSG00000228192.7	antisense	AL512353.1
ENSG00000164011.17	protein_coding	ZNF691
ENSG00000233708.1	processed_pseudogene	AL512353.2
ENSG00000237090.1	processed_pseudogene	AL512353.3
ENSG00000225099.1	processed_pseudogene	ATP6V1E1P1
ENSG00000117394.21	protein_coding	SLC2A1
ENSG00000284138.1	processed_pseudogene	ATP6V0CP4
ENSG00000227533.5	lincRNA	SLC2A1-AS1
ENSG00000283973.1	lincRNA	AC099795.1
ENSG00000207256.1	snRNA	RNU6-880P
ENSG00000277513.1	processed_pseudogene	AL161637.1
ENSG00000186973.10	protein_coding	FAM183A
ENSG00000117395.12	protein_coding	EBNA1BP2
ENSG00000284410.1	miRNA	MIR6733
ENSG00000243710.7	protein_coding	CFAP57
ENSG00000199240.1	rRNA_pseudogene	RNA5SP46
ENSG00000179178.10	protein_coding	TMEM125
ENSG00000253313.5	protein_coding	C1orf210
ENSG00000066056.13	protein_coding	TIE1
ENSG00000117400.17	protein_coding	MPL
ENSG00000234694.1	antisense	AL139289.2
ENSG00000117399.13	protein_coding	CDC20
ENSG00000066322.14	protein_coding	ELOVL1
ENSG00000283836.1	miRNA	MIR6734
ENSG00000159479.16	protein_coding	MED8
ENSG00000229431.1	antisense	AL139289.1
ENSG00000198198.16	protein_coding	SZT2
ENSG00000229372.1	antisense	SZT2-AS1
ENSG00000274975.1	miRNA	MIR6735
ENSG00000178922.16	protein_coding	HYI
ENSG00000229348.1	3prime_overlapping_ncRNA	HYI-AS1
ENSG00000142949.16	protein_coding	PTPRF
ENSG00000284989.1	protein_coding	AL451062.3
ENSG00000066135.12	protein_coding	KDM4A
ENSG00000236200.5	antisense	KDM4A-AS1
ENSG00000126091.20	protein_coding	ST3GAL3
ENSG00000229444.1	antisense	AL451062.1
ENSG00000233674.2	processed_pseudogene	AL451062.2
ENSG00000283477.1	miRNA	MIR6079
ENSG00000224751.2	processed_pseudogene	SHMT1P1
ENSG00000117407.16	protein_coding	ARTN
ENSG00000237950.1	antisense	AL357079.1
ENSG00000117408.10	protein_coding	IPO13
ENSG00000285649.1	antisense	AL357079.2
ENSG00000132768.13	protein_coding	DPH2
ENSG00000117410.13	protein_coding	ATP6V0B
ENSG00000117411.16	protein_coding	B4GALT2
ENSG00000159214.12	protein_coding	CCDC24
ENSG00000196517.11	protein_coding	SLC6A9
ENSG00000230615.6	lincRNA	AL139220.2
ENSG00000227163.2	processed_pseudogene	AL139220.1
ENSG00000271647.1	processed_pseudogene	KRT8P47
ENSG00000239560.3	misc_RNA	RN7SL479P
ENSG00000171872.4	protein_coding	KLF17
ENSG00000233514.1	processed_pseudogene	AL356653.1
ENSG00000283039.1	protein_coding	KLF18
ENSG00000226804.4	processed_pseudogene	AL359839.1
ENSG00000238037.1	processed_pseudogene	OOSP1P1
ENSG00000227994.1	processed_pseudogene	AL035417.1
ENSG00000271329.1	processed_pseudogene	AL035417.2
ENSG00000178028.13	protein_coding	DMAP1
ENSG00000117419.15	protein_coding	ERI3
ENSG00000233602.1	sense_intronic	ERI3-IT1
ENSG00000199385.1	snRNA	RNU6-369P
ENSG00000187147.17	protein_coding	RNF220
ENSG00000263381.1	miRNA	MIR5584
ENSG00000126106.13	protein_coding	TMEM53
ENSG00000198520.11	protein_coding	ARMH1
ENSG00000199377.1	snRNA	RNU5F-1
ENSG00000200169.1	snRNA	RNU5D-1
ENSG00000142945.12	protein_coding	KIF2C
ENSG00000225721.5	antisense	AL592166.1
ENSG00000142937.11	protein_coding	RPS8
ENSG00000264294.1	snoRNA	SNORD55
ENSG00000200913.1	snoRNA	SNORD46
ENSG00000202031.1	snoRNA	SNORD38A
ENSG00000207421.1	snoRNA	SNORD38B
ENSG00000234093.3	processed_pseudogene	RPS15AP11
ENSG00000142959.4	protein_coding	BEST4
ENSG00000173846.12	protein_coding	PLK3
ENSG00000188396.3	protein_coding	TCTEX1D4
ENSG00000222009.8	protein_coding	BTBD19
ENSG00000117425.13	protein_coding	PTCH2
ENSG00000202444.1	snRNA	RNU5E-6P
ENSG00000226499.1	processed_pseudogene	AL136380.1
ENSG00000070785.16	protein_coding	EIF2B3
ENSG00000253039.1	rRNA_pseudogene	RNA5SP47
ENSG00000229815.1	processed_pseudogene	CCNB1IP1P1
ENSG00000232369.1	processed_pseudogene	PPIAP35
ENSG00000268949.1	processed_pseudogene	MRPS17P1
ENSG00000126107.14	protein_coding	HECTD3
ENSG00000126088.13	protein_coding	UROD
ENSG00000162415.6	protein_coding	ZSWIM5
ENSG00000234315.1	processed_pseudogene	OSTCP5
ENSG00000281912.1	lincRNA	LINC01144
ENSG00000186603.5	protein_coding	HPDL
ENSG00000132781.17	protein_coding	MUTYH
ENSG00000132773.11	protein_coding	TOE1
ENSG00000070759.16	protein_coding	TESK2
ENSG00000236872.1	processed_pseudogene	PPIAP36
ENSG00000280670.2	protein_coding	CCDC163
ENSG00000132763.14	protein_coding	MMACHC
ENSG00000117450.13	protein_coding	PRDX1
ENSG00000234379.1	unprocessed_pseudogene	HMGB1P48
ENSG00000117448.13	protein_coding	AKR1A1
ENSG00000281133.1	pseudogene	AL355480.3
ENSG00000280836.1	pseudogene	AL355480.1
ENSG00000132780.16	protein_coding	NASP
ENSG00000281112.1	pseudogene	AL355480.2
ENSG00000281825.1	pseudogene	AL355480.4
ENSG00000159588.14	protein_coding	CCDC17
ENSG00000159592.10	protein_coding	GPBP1L1
ENSG00000225447.1	processed_pseudogene	RPS15AP10
ENSG00000234329.1	processed_pseudogene	AL604028.2
ENSG00000159596.6	protein_coding	TMEM69
ENSG00000197429.10	protein_coding	IPP
ENSG00000230896.1	sense_intronic	AL604028.1
ENSG00000236111.5	processed_pseudogene	AL603882.1
ENSG00000086015.20	protein_coding	MAST2
ENSG00000232467.2	processed_pseudogene	TMA16P2
ENSG00000117461.14	protein_coding	PIK3R3
ENSG00000278139.1	protein_coding	AL358075.4
ENSG00000226957.1	antisense	AL358075.1
ENSG00000233114.2	processed_pseudogene	AL358075.3
ENSG00000227857.2	antisense	AL358075.2
ENSG00000117472.9	protein_coding	TSPAN1
ENSG00000250719.1	protein_coding	AL672043.1
ENSG00000085998.13	protein_coding	POMGNT1
ENSG00000171357.5	protein_coding	LURAP1
ENSG00000085999.11	protein_coding	RAD54L
ENSG00000132128.16	protein_coding	LRRC41
ENSG00000117481.10	protein_coding	NSUN4
ENSG00000225779.1	processed_pseudogene	AL122001.1
ENSG00000117480.15	protein_coding	FAAH
ENSG00000232022.7	transcribed_unprocessed_pseudogene	FAAHP1
ENSG00000224863.2	processed_transcript	LINC01398
ENSG00000197587.10	protein_coding	DMBX1
ENSG00000282881.2	protein_coding	AL136373.1
ENSG00000269956.1	antisense	MKNK1-AS1
ENSG00000162456.9	protein_coding	KNCN
ENSG00000142961.14	protein_coding	MOB3C
ENSG00000123472.12	protein_coding	ATPAF1
ENSG00000233647.2	processed_pseudogene	NENFP1
ENSG00000186118.8	protein_coding	TEX38
ENSG00000228237.5	antisense	EFCAB14-AS1
ENSG00000236476.2	processed_pseudogene	AL593856.1
ENSG00000142973.13	protein_coding	CYP4B1
ENSG00000154198.14	transcribed_unprocessed_pseudogene	CYP4Z2P
ENSG00000238145.2	processed_pseudogene	AL731892.1
ENSG00000187048.12	protein_coding	CYP4A11
ENSG00000259832.1	unprocessed_pseudogene	CYP4A26P
ENSG00000261196.1	unprocessed_pseudogene	CYP4A43P
ENSG00000261593.1	unprocessed_pseudogene	CYP4A27P
ENSG00000261290.1	unprocessed_pseudogene	CYP4A44P
ENSG00000186377.7	protein_coding	CYP4X1
ENSG00000186160.4	protein_coding	CYP4Z1
ENSG00000225154.2	processed_pseudogene	AL450996.1
ENSG00000225506.2	lincRNA	CYP4A22-AS1
ENSG00000225514.1	transcribed_processed_pseudogene	MTND1P34
ENSG00000224805.2	antisense	LINC00853
ENSG00000162366.7	protein_coding	PDZK1IP1
ENSG00000162367.11	protein_coding	TAL1
ENSG00000226252.1	antisense	AL135960.1
ENSG00000123473.15	protein_coding	STIL
ENSG00000162368.13	protein_coding	CMPK1
ENSG00000225762.1	antisense	LINC01389
ENSG00000186790.5	protein_coding	FOXE3
ENSG00000237424.1	lincRNA	FOXD2-AS1
ENSG00000271355.1	processed_pseudogene	AL356458.1
ENSG00000229554.2	processed_pseudogene	RPL21P24
ENSG00000227883.1	processed_pseudogene	ATP6V0E1P4
ENSG00000227947.1	lincRNA	LINC01738
ENSG00000269113.3	protein_coding	TRABD2B
ENSG00000223814.1	lincRNA	AL691459.1
ENSG00000225028.1	lincRNA	AC096541.1
ENSG00000226133.6	lincRNA	AL356289.1
ENSG00000231413.1	lincRNA	AL356289.2
ENSG00000237180.1	processed_pseudogene	CYP46A4P
ENSG00000242267.6	transcribed_unprocessed_pseudogene	SKINT1L
ENSG00000279096.2	TEC	AL356289.3
ENSG00000223720.2	lincRNA	AL109659.1
ENSG00000117834.12	protein_coding	SLC5A9
ENSG00000272491.1	antisense	AL109659.2
ENSG00000279214.1	TEC	AL109659.3
ENSG00000132122.11	protein_coding	SPATA6
ENSG00000224986.2	processed_pseudogene	PPP1R8P1
ENSG00000206700.1	snRNA	RNU6-723P
ENSG00000235105.1	processed_pseudogene	AL356968.2
ENSG00000223175.1	snRNA	RNU4-61P
ENSG00000232514.1	processed_pseudogene	AL356968.1
ENSG00000186094.16	protein_coding	AGBL4
ENSG00000162373.12	protein_coding	BEND5
ENSG00000229846.2	antisense	AC099788.1
ENSG00000230114.1	antisense	AL590432.1
ENSG00000225623.1	sense_intronic	AGBL4-IT1
ENSG00000237478.2	processed_pseudogene	AL390023.1
ENSG00000215887.5	unprocessed_pseudogene	ZNF859P
ENSG00000279324.1	TEC	AL645730.1
ENSG00000233595.2	processed_pseudogene	MTND2P29
ENSG00000162374.16	protein_coding	ELAVL4
ENSG00000230828.1	processed_pseudogene	AL583843.1
ENSG00000237337.1	antisense	AL592182.2
ENSG00000233407.1	antisense	AL592182.1
ENSG00000284696.1	lincRNA	AL596275.2
ENSG00000284645.1	lincRNA	AL592182.3
ENSG00000234080.3	processed_pseudogene	AL596275.1
ENSG00000229316.1	processed_pseudogene	HMGB1P45
ENSG00000225671.2	processed_pseudogene	FCF1P6
ENSG00000142700.11	protein_coding	DMRTA2
ENSG00000284700.1	bidirectional_promoter_lncRNA	AL049637.2
ENSG00000185104.19	protein_coding	FAF1
ENSG00000225767.1	antisense	AL049637.1
ENSG00000207194.1	snRNA	RNU6-1026P
ENSG00000230585.2	processed_pseudogene	PHBP12
ENSG00000237130.1	processed_pseudogene	MRPS6P2
ENSG00000123080.10	protein_coding	CDKN2C
ENSG00000265538.1	miRNA	MIR4421
ENSG00000275816.1	miRNA	MIR6500
ENSG00000204006.9	protein_coding	C1orf185
ENSG00000213478.2	processed_pseudogene	CFL1P2
ENSG00000203356.2	lincRNA	LINC01562
ENSG00000123091.4	protein_coding	RNF11
ENSG00000233406.5	processed_pseudogene	AL162430.1
ENSG00000236434.2	antisense	AL162430.2
ENSG00000085831.15	protein_coding	TTC39A
ENSG00000261664.5	antisense	TTC39A-AS1
ENSG00000085832.16	protein_coding	EPS15
ENSG00000232027.2	processed_pseudogene	AL671986.1
ENSG00000206595.1	snRNA	RNU6-877P
ENSG00000238140.1	antisense	AC104170.2
ENSG00000227070.1	antisense	AC104170.1
ENSG00000252032.1	snRNA	RNU6-1281P
ENSG00000227742.2	transcribed_unitary_pseudogene	CALR4P
ENSG00000117859.18	protein_coding	OSBPL9
ENSG00000236973.2	processed_pseudogene	GAPDHP51
ENSG00000232846.1	processed_pseudogene	SLC25A6P3
ENSG00000212624.1	snoRNA	RF00568
ENSG00000078618.21	protein_coding	NRDC
ENSG00000266993.3	antisense	AL050343.1
ENSG00000272175.1	antisense	AL050343.2
ENSG00000283899.1	miRNA	MIR761
ENSG00000230604.2	processed_pseudogene	TSEN15P2
ENSG00000169213.6	protein_coding	RAB3B
ENSG00000200839.1	rRNA_pseudogene	RNA5SP48
ENSG00000229032.1	processed_pseudogene	AL445685.2
ENSG00000264613.2	misc_RNA	RN7SL290P
ENSG00000117862.12	protein_coding	TXNDC12
ENSG00000285839.1	protein_coding	AL445685.3
ENSG00000198841.3	protein_coding	KTI12
ENSG00000223390.1	antisense	AL445685.1
ENSG00000228369.2	antisense	TXNDC12-AS1
ENSG00000134717.17	protein_coding	BTF3L4
ENSG00000157077.14	protein_coding	ZFYVE9
ENSG00000241745.3	misc_RNA	RN7SL788P
ENSG00000228407.2	processed_pseudogene	AL139156.2
ENSG00000223429.1	processed_pseudogene	AL139156.1
ENSG00000224255.2	processed_pseudogene	PDCL3P6
ENSG00000236004.2	processed_pseudogene	AL139156.3
ENSG00000237663.2	processed_pseudogene	DNAJC19P7
ENSG00000213735.2	processed_pseudogene	ANAPC10P1
ENSG00000154222.14	protein_coding	CC2D1B
ENSG00000272100.1	antisense	AL513218.1
ENSG00000224680.4	processed_pseudogene	PLA2G12AP1
ENSG00000085840.12	protein_coding	ORC1
ENSG00000134748.12	protein_coding	PRPF38A
ENSG00000134744.13	protein_coding	TUT4
ENSG00000272371.1	lincRNA	AL591167.1
ENSG00000236290.1	processed_pseudogene	EEF1GP7
ENSG00000116157.5	protein_coding	GPX7
ENSG00000182183.14	protein_coding	SHISAL2A
ENSG00000162377.5	protein_coding	COA7
ENSG00000233664.1	processed_pseudogene	NDUFS5P3
ENSG00000239640.3	misc_RNA	RN7SL62P
ENSG00000162378.12	protein_coding	ZYG11B
ENSG00000252018.1	snRNA	RNU2-30P
ENSG00000228929.1	processed_pseudogene	RPS13P2
ENSG00000206627.1	snRNA	RNU6-969P
ENSG00000203995.9	protein_coding	ZYG11A
ENSG00000242391.2	antisense	AC099677.4
ENSG00000121310.16	protein_coding	ECHDC2
ENSG00000230953.2	processed_pseudogene	AC099677.1
ENSG00000231866.2	processed_pseudogene	AC099677.2
ENSG00000116171.17	protein_coding	SCP2
ENSG00000264834.1	miRNA	MIR1273F
ENSG00000266188.1	miRNA	MIR5095
ENSG00000265815.1	miRNA	MIR1273G
ENSG00000237279.2	processed_pseudogene	AC099677.3
ENSG00000236360.2	processed_pseudogene	AL445183.3
ENSG00000226147.1	processed_pseudogene	TUBBP10
ENSG00000174348.13	protein_coding	PODN
ENSG00000232993.1	antisense	AL445183.1
ENSG00000227644.2	processed_pseudogene	HIGD1AP11
ENSG00000162383.12	protein_coding	SLC1A7
ENSG00000235563.1	antisense	AL445183.2
ENSG00000277397.1	unprocessed_pseudogene	AL606760.4
ENSG00000157184.6	protein_coding	CPT2
ENSG00000236723.2	antisense	AL606760.2
ENSG00000162384.13	protein_coding	C1orf123
ENSG00000259818.1	antisense	AL606760.3
ENSG00000162385.10	protein_coding	MAGOH
ENSG00000226754.1	antisense	AL606760.1
ENSG00000157193.16	protein_coding	LRP8
ENSG00000234578.1	antisense	AL355483.4
ENSG00000228838.1	antisense	AL355483.2
ENSG00000225030.1	sense_intronic	AL355483.1
ENSG00000232762.1	antisense	AL355483.3
ENSG00000225675.2	lincRNA	LINC01771
ENSG00000285954.1	lincRNA	AC119428.3
ENSG00000226938.1	lincRNA	AC119428.1
ENSG00000230138.1	lincRNA	AC119428.2
ENSG00000236253.7	transcribed_processed_pseudogene	SLC25A3P1
ENSG00000143006.7	protein_coding	DMRTB1
ENSG00000174332.5	protein_coding	GLIS1
ENSG00000239007.1	snRNA	RNU7-95P
ENSG00000201003.1	snoRNA	RF00418
ENSG00000229687.2	processed_pseudogene	AL049745.1
ENSG00000058799.14	protein_coding	YIPF1
ENSG00000211452.10	protein_coding	DIO1
ENSG00000081870.11	protein_coding	HSPB11
ENSG00000116212.14	protein_coding	LRRC42
ENSG00000219102.3	processed_pseudogene	HNRNPA3P12
ENSG00000203985.10	protein_coding	LDLRAD1
ENSG00000116209.11	protein_coding	TMEM59
ENSG00000280378.1	TEC	AL353898.3
ENSG00000116205.13	protein_coding	TCEANC2
ENSG00000283749.1	miRNA	MIR4781
ENSG00000225183.1	processed_pseudogene	AL353898.1
ENSG00000279049.1	pseudogene	AL353898.2
ENSG00000256407.2	protein_coding	AL357673.1
ENSG00000157211.11	protein_coding	CDCP2
ENSG00000280425.2	antisense	AL357673.2
ENSG00000215883.10	protein_coding	CYB5RL
ENSG00000116221.15	protein_coding	MRPL37
ENSG00000157216.15	protein_coding	SSBP3
ENSG00000198711.5	antisense	SSBP3-AS1
ENSG00000225632.1	antisense	AL161644.1
ENSG00000232245.1	lincRNA	AL035415.1
ENSG00000235741.1	lincRNA	AC099796.1
ENSG00000237173.1	processed_pseudogene	AC099796.2
ENSG00000227453.1	processed_pseudogene	HNRNPA1P63
ENSG00000162390.17	protein_coding	ACOT11
ENSG00000162391.11	protein_coding	FAM151A
ENSG00000230728.1	sense_overlapping	AL590093.1
ENSG00000184313.19	protein_coding	MROH7
ENSG00000271723.5	protein_coding	MROH7-TTC4
ENSG00000162396.5	protein_coding	PARS2
ENSG00000006555.10	protein_coding	TTC22
ENSG00000237453.1	antisense	AC096536.1
ENSG00000162398.11	protein_coding	LEXM
ENSG00000116133.12	protein_coding	DHCR24
ENSG00000242396.1	antisense	AC096536.2
ENSG00000233203.6	antisense	DHCR24-DT
ENSG00000284601.1	bidirectional_promoter_lncRNA	AL590440.2
ENSG00000143001.4	protein_coding	TMEM61
ENSG00000233271.1	antisense	AL590440.1
ENSG00000162399.7	protein_coding	BSND
ENSG00000169174.10	protein_coding	PCSK9
ENSG00000162402.13	protein_coding	USP24
ENSG00000231090.2	lincRNA	MIR4422HG
ENSG00000231095.1	processed_pseudogene	GYG1P3
ENSG00000234810.3	lincRNA	AL603840.1
ENSG00000231900.3	processed_pseudogene	GOT2P1
ENSG00000232198.2	processed_pseudogene	MTCO2P34
ENSG00000199831.1	misc_RNA	RN7SKP291
ENSG00000252162.1	snRNA	RNU6-830P
ENSG00000233079.2	lincRNA	LINC01755
ENSG00000230250.2	lincRNA	LINC01753
ENSG00000227104.3	transcribed_unprocessed_pseudogene	PIGQP1
ENSG00000235612.1	lincRNA	AL353681.1
ENSG00000260971.4	lincRNA	AC119674.1
ENSG00000284686.1	protein_coding	AC119674.2
ENSG00000229871.1	processed_pseudogene	RPSAP20
ENSG00000223956.2	lincRNA	LINC01767
ENSG00000162407.8	protein_coding	PLPP3
ENSG00000236776.1	processed_pseudogene	RPL21P23
ENSG00000224980.1	processed_pseudogene	RPL23AP85
ENSG00000225475.1	processed_pseudogene	AC099789.1
ENSG00000162409.10	protein_coding	PRKAA2
ENSG00000187889.12	protein_coding	FYB2
ENSG00000229913.1	antisense	AL360295.1
ENSG00000157131.10	protein_coding	C8A
ENSG00000021852.12	protein_coding	C8B
ENSG00000236341.1	antisense	AL161740.1
ENSG00000173406.15	protein_coding	DAB1
ENSG00000227935.1	lincRNA	AL390243.1
ENSG00000236888.1	processed_pseudogene	RPS20P5
ENSG00000226759.7	antisense	DAB1-AS1
ENSG00000223416.3	processed_pseudogene	RPS26P15
ENSG00000235038.1	lincRNA	AL445193.2
ENSG00000230546.1	unprocessed_pseudogene	AL445193.1
ENSG00000233216.1	processed_pseudogene	AL357373.1
ENSG00000162600.11	protein_coding	OMA1
ENSG00000270209.1	processed_pseudogene	AL035411.2
ENSG00000264128.2	misc_RNA	RN7SL713P
ENSG00000184292.6	protein_coding	TACSTD2
ENSG00000185839.3	processed_pseudogene	AL035411.1
ENSG00000162601.9	protein_coding	MYSM1
ENSG00000283445.1	lincRNA	AL136985.3
ENSG00000177606.6	protein_coding	JUN
ENSG00000234807.6	lincRNA	LINC01135
ENSG00000272226.1	lincRNA	AL136985.2
ENSG00000231740.1	lincRNA	AL136985.1
ENSG00000232453.6	lincRNA	AC105277.1
ENSG00000237352.3	lincRNA	LINC01358
ENSG00000228121.1	processed_pseudogene	PHBP3
ENSG00000241042.1	lincRNA	AL592431.2
ENSG00000235215.2	lincRNA	AL592431.1
ENSG00000224609.7	processed_transcript	HSD52
ENSG00000270457.1	lincRNA	AC093424.1
ENSG00000172456.17	protein_coding	FGGY
ENSG00000266150.1	miRNA	MIR4711
ENSG00000226883.1	antisense	AL035416.1
ENSG00000134709.10	protein_coding	HOOK1
ENSG00000134716.10	protein_coding	CYP2J2
ENSG00000265535.2	misc_RNA	RN7SL475P
ENSG00000162598.13	protein_coding	C1orf87
ENSG00000229332.2	processed_pseudogene	PGBD4P8
ENSG00000238242.1	lincRNA	AC097066.1
ENSG00000226476.3	lincRNA	LINC01748
ENSG00000231252.2	lincRNA	AC099792.1
ENSG00000162599.15	protein_coding	NFIA
ENSG00000237928.5	antisense	NFIA-AS2
ENSG00000270742.1	sense_intronic	AC096947.1
ENSG00000237853.6	processed_transcript	NFIA-AS1
ENSG00000284808.1	lincRNA	AC099791.3
ENSG00000223920.2	processed_pseudogene	AC099791.1
ENSG00000162604.12	protein_coding	TM2D1
ENSG00000271200.1	lincRNA	AC099791.2
ENSG00000132849.20	protein_coding	PATJ
ENSG00000200575.1	snRNA	RNU6-414P
ENSG00000212360.1	snRNA	RNU6-1177P
ENSG00000236646.1	processed_pseudogene	LAMTOR5P1
ENSG00000242860.3	misc_RNA	RN7SL180P
ENSG00000263908.1	miRNA	MIR3116-1
ENSG00000283690.1	miRNA	MIR3116-2
ENSG00000234204.1	processed_pseudogene	PIGPP2
ENSG00000234088.1	processed_pseudogene	RPS15AP7
ENSG00000240563.1	protein_coding	L1TD1
ENSG00000237227.1	processed_pseudogene	AL162739.1
ENSG00000132854.18	protein_coding	KANK4
ENSG00000201153.1	snRNA	RNU6-371P
ENSG00000162607.12	protein_coding	USP1
ENSG00000116641.17	protein_coding	DOCK7
ENSG00000270549.1	processed_pseudogene	AL451044.1
ENSG00000132855.4	protein_coding	ANGPTL3
ENSG00000278967.1	TEC	AL138847.2
ENSG00000213703.2	processed_pseudogene	AL138847.1
ENSG00000235545.1	antisense	AC103923.1
ENSG00000125703.14	protein_coding	ATG4C
ENSG00000234318.1	lincRNA	AC099794.1
ENSG00000237163.1	processed_pseudogene	AC099794.2
ENSG00000229537.6	lincRNA	LINC01739
ENSG00000227485.1	lincRNA	AL162400.1
ENSG00000229225.1	lincRNA	AL162400.2
ENSG00000203605.3	lincRNA	AC096543.1
ENSG00000224209.7	processed_transcript	LINC00466
ENSG00000252259.1	rRNA_pseudogene	RNA5SP49
ENSG00000228734.2	lincRNA	AC096543.2
ENSG00000223683.1	processed_pseudogene	RPSAP65
ENSG00000230798.5	antisense	FOXD3-AS1
ENSG00000275836.1	miRNA	MIR6068
ENSG00000236674.1	processed_pseudogene	AL049636.1
ENSG00000088035.16	protein_coding	ALG6
ENSG00000142856.16	protein_coding	ITGB3BP
ENSG00000203965.12	protein_coding	EFCAB7
ENSG00000264271.2	misc_RNA	RN7SL488P
ENSG00000251720.1	snRNA	RNU7-123P
ENSG00000116652.6	sense_intronic	DLEU2L
ENSG00000276884.1	misc_RNA	RF02110
ENSG00000278287.1	misc_RNA	RF02109
ENSG00000277565.1	misc_RNA	RF02108
ENSG00000275823.1	misc_RNA	RF02107
ENSG00000277689.1	misc_RNA	RF02106
ENSG00000274199.1	misc_RNA	RF02105
ENSG00000079739.16	protein_coding	PGM1
ENSG00000244256.3	misc_RNA	RN7SL130P
ENSG00000185483.11	protein_coding	ROR1
ENSG00000177452.7	processed_pseudogene	AL161742.1
ENSG00000228056.3	processed_pseudogene	CFL1P3
ENSG00000207190.1	snRNA	RNU6-809P
ENSG00000223949.6	antisense	ROR1-AS1
ENSG00000284928.1	lincRNA	AL445205.1
ENSG00000177414.13	protein_coding	UBE2U
ENSG00000238653.1	snRNA	RNU7-62P
ENSG00000158966.14	protein_coding	CACHD1
ENSG00000264470.1	miRNA	MIR4794
ENSG00000162437.14	protein_coding	RAVER2
ENSG00000162434.11	protein_coding	JAK1
ENSG00000234784.2	processed_pseudogene	AL606517.2
ENSG00000233877.2	processed_pseudogene	AL606517.1
ENSG00000226891.8	processed_transcript	LINC01359
ENSG00000185031.6	processed_pseudogene	SLC2A3P2
ENSG00000272506.1	lincRNA	AL357078.3
ENSG00000212257.1	snRNA	RNU6-1176P
ENSG00000265996.1	miRNA	MIR3671
ENSG00000199135.1	miRNA	MIR101-1
ENSG00000231485.1	lincRNA	AL357078.1
ENSG00000235804.2	processed_pseudogene	AL357078.2
ENSG00000234496.2	processed_pseudogene	MRPS21P1
ENSG00000162433.14	protein_coding	AK4
ENSG00000231622.1	processed_pseudogene	RPS29P7
ENSG00000116675.15	protein_coding	DNAJC6
ENSG00000229294.1	antisense	AL139294.1
ENSG00000234144.1	processed_pseudogene	COX6CP13
ENSG00000222624.1	snRNA	RNU2-15P
ENSG00000213625.8	protein_coding	LEPROT
ENSG00000237852.1	sense_intronic	AC119800.1
ENSG00000224570.1	processed_pseudogene	AC097063.1
ENSG00000285079.1	lincRNA	AL513493.1
ENSG00000239319.3	misc_RNA	RN7SL854P
ENSG00000184588.17	protein_coding	PDE4B
ENSG00000227466.1	antisense	AL590783.1
ENSG00000223152.1	snRNA	RNU4-88P
ENSG00000118473.21	protein_coding	SGIP1
ENSG00000264720.3	miRNA	MIR3117
ENSG00000248458.2	antisense	AL139147.1
ENSG00000152760.9	protein_coding	TCTEX1D1
ENSG00000172410.4	protein_coding	INSL5
ENSG00000152763.16	protein_coding	WDR78
ENSG00000231080.1	antisense	AL592161.1
ENSG00000198160.14	protein_coding	MIER1
ENSG00000116704.7	protein_coding	SLC35D1
ENSG00000203963.11	protein_coding	C1orf141
ENSG00000252433.1	snoRNA	RF00322
ENSG00000275678.1	sense_intronic	AL133320.1
ENSG00000162594.15	protein_coding	IL23R
ENSG00000253074.1	snRNA	RNU6-586P
ENSG00000252116.1	snRNA	RNU4ATAC4P
ENSG00000228523.1	processed_pseudogene	AL389925.1
ENSG00000081985.11	protein_coding	IL12RB2
ENSG00000142864.14	protein_coding	SERBP1
ENSG00000223263.1	snRNA	RNU6-387P
ENSG00000235200.2	lincRNA	LINC01702
ENSG00000207504.1	snRNA	RNU6-1031P
ENSG00000238139.2	processed_pseudogene	AL590559.1
ENSG00000242482.3	misc_RNA	RN7SL392P
ENSG00000232048.2	processed_pseudogene	HNRNPCP9
ENSG00000116717.12	protein_coding	GADD45A
ENSG00000172380.5	protein_coding	GNG12
ENSG00000238778.1	snRNA	RNU7-80P
ENSG00000232284.7	antisense	GNG12-AS1
ENSG00000235055.3	processed_pseudogene	AL157407.1
ENSG00000162595.6	protein_coding	DIRAS3
ENSG00000228431.1	processed_pseudogene	ARL5AP3
ENSG00000116729.13	protein_coding	WLS
ENSG00000234383.1	processed_pseudogene	CTBP2P8
ENSG00000221203.1	miRNA	MIR1262
ENSG00000229133.1	processed_pseudogene	RPS7P4
ENSG00000225242.2	processed_pseudogene	COX6B1P7
ENSG00000237622.1	processed_pseudogene	ELOCP18
ENSG00000229440.1	processed_pseudogene	AL139413.1
ENSG00000116745.6	protein_coding	RPE65
ENSG00000024526.16	protein_coding	DEPDC1
ENSG00000233589.1	antisense	AL138789.1
ENSG00000234264.1	antisense	DEPDC1-AS1
ENSG00000225167.1	processed_pseudogene	TXNP2
ENSG00000285041.1	lincRNA	AL035412.1
ENSG00000285407.1	lincRNA	AL033530.1
ENSG00000285473.1	lincRNA	AL691520.1
ENSG00000223883.1	lincRNA	LINC01707
ENSG00000235446.2	lincRNA	AL512271.1
ENSG00000229639.1	lincRNA	LINC01758
ENSG00000033122.18	protein_coding	LRRC7
ENSG00000270615.1	processed_pseudogene	SGO1P1
ENSG00000240692.3	misc_RNA	RN7SL538P
ENSG00000229359.2	transcribed_processed_pseudogene	PIN1P1
ENSG00000237919.5	antisense	AL158840.1
ENSG00000066557.5	protein_coding	LRRC40
ENSG00000244389.3	misc_RNA	RN7SL242P
ENSG00000116754.13	protein_coding	SRSF11
ENSG00000228988.1	antisense	AL353771.1
ENSG00000118454.12	protein_coding	ANKRD13C
ENSG00000197568.13	protein_coding	HHLA3
ENSG00000226088.1	antisense	AL158839.1
ENSG00000116761.11	protein_coding	CTH
ENSG00000271992.1	lincRNA	AL354872.2
ENSG00000233020.1	processed_pseudogene	AL354872.1
ENSG00000237033.2	processed_pseudogene	CASP3P1
ENSG00000229051.1	lincRNA	LINC01788
ENSG00000226208.1	lincRNA	AL513285.1
ENSG00000050628.20	protein_coding	PTGER3
ENSG00000235782.1	antisense	AL031429.1
ENSG00000269933.1	sense_intronic	AL031429.2
ENSG00000235079.1	antisense	ZRANB2-AS1
ENSG00000207721.1	miRNA	MIR186
ENSG00000229956.10	processed_transcript	ZRANB2-AS2
ENSG00000226324.1	processed_pseudogene	AL358453.1
ENSG00000172260.14	protein_coding	NEGR1
ENSG00000231985.1	antisense	AL354949.1
ENSG00000271618.1	processed_pseudogene	AL359821.1
ENSG00000228853.1	sense_intronic	NEGR1-IT1
ENSG00000233994.2	processed_pseudogene	GDI2P2
ENSG00000227207.2	processed_pseudogene	RPL31P12
ENSG00000212366.1	snRNA	RNU6-1246P
ENSG00000225087.1	lincRNA	AL583808.1
ENSG00000227016.3	lincRNA	AL583808.2
ENSG00000285808.1	lincRNA	AL583808.3
ENSG00000280317.1	TEC	AL732618.1
ENSG00000229636.2	processed_pseudogene	KRT8P21
ENSG00000251825.1	misc_RNA	RN7SKP19
ENSG00000233973.6	lincRNA	LINC01360
ENSG00000223479.3	lincRNA	LINC02238
ENSG00000200601.1	rRNA_pseudogene	RNA5SP50
ENSG00000285778.1	lincRNA	AL591463.1
ENSG00000252005.2	snRNA	RNU4ATAC8P
ENSG00000162620.15	protein_coding	LRRIQ3
ENSG00000254685.6	protein_coding	FPGT
ENSG00000259030.7	protein_coding	FPGT-TNNI3K
ENSG00000237324.3	antisense	AC093158.1
ENSG00000233894.1	antisense	AC105271.1
ENSG00000162621.6	protein_coding	LRRC53
ENSG00000178965.13	protein_coding	ERICH3
ENSG00000234497.5	antisense	ERICH3-AS1
ENSG00000272864.1	lincRNA	AC135803.1
ENSG00000116791.13	protein_coding	CRYZ
ENSG00000162623.15	protein_coding	TYW3
ENSG00000229943.1	lincRNA	AC133865.1
ENSG00000261213.1	lincRNA	AC099786.3
ENSG00000224127.1	antisense	AC099786.1
ENSG00000162624.14	protein_coding	LHX8
ENSG00000224149.1	antisense	AC099786.2
ENSG00000206999.1	snRNA	RNU6-622P
ENSG00000137968.16	protein_coding	SLC44A5
ENSG00000224493.1	processed_pseudogene	AC093156.1
ENSG00000252338.1	snRNA	RNU6-503P
ENSG00000213579.3	processed_pseudogene	AL096829.1
ENSG00000230863.3	transcribed_processed_pseudogene	AL137803.1
ENSG00000117054.13	protein_coding	ACADM
ENSG00000181227.3	processed_pseudogene	DLSTP1
ENSG00000137955.15	protein_coding	RABGGTB
ENSG00000206620.1	snoRNA	SNORD45C
ENSG00000207241.1	snoRNA	SNORD45A
ENSG00000201487.1	snoRNA	SNORD45B
ENSG00000057468.6	protein_coding	MSH4
ENSG00000154007.6	protein_coding	ASB17
ENSG00000225605.2	lincRNA	AC092813.1
ENSG00000230027.1	lincRNA	AC092813.2
ENSG00000184005.10	protein_coding	ST6GALNAC3
ENSG00000223905.1	processed_pseudogene	AC103592.1
ENSG00000272855.1	lincRNA	AC104458.1
ENSG00000226415.1	processed_pseudogene	TPI1P1
ENSG00000199921.1	snRNA	RNU6-161P
ENSG00000237552.1	lincRNA	LINC02567
ENSG00000117069.14	protein_coding	ST6GALNAC5
ENSG00000276081.1	miRNA	MIR7156
ENSG00000230498.1	antisense	AL035409.1
ENSG00000142892.14	protein_coding	PIGK
ENSG00000226084.5	processed_pseudogene	AC113935.1
ENSG00000228187.1	processed_pseudogene	AC093433.1
ENSG00000154027.18	protein_coding	AK5
ENSG00000233099.1	antisense	AC095030.1
ENSG00000251767.1	snRNA	RNU7-8P
ENSG00000036549.12	protein_coding	AC118549.1
ENSG00000251785.1	rRNA_pseudogene	RNA5SP20
ENSG00000243437.3	misc_RNA	RN7SL370P
ENSG00000077254.14	protein_coding	USP33
ENSG00000232672.1	processed_pseudogene	ACTG1P21
ENSG00000180488.15	protein_coding	MIGA1
ENSG00000222849.1	rRNA_pseudogene	RNA5SP21
ENSG00000219201.4	processed_pseudogene	AC138392.1
ENSG00000235613.2	processed_pseudogene	NSRP1P1
ENSG00000232015.2	processed_pseudogene	HSPE1P25
ENSG00000235927.4	antisense	NEXN-AS1
ENSG00000162613.16	protein_coding	FUBP1
ENSG00000162616.8	protein_coding	DNAJB4
ENSG00000137960.5	protein_coding	GIPC2
ENSG00000273338.1	antisense	AC103591.3
ENSG00000285928.1	lincRNA	AC103591.4
ENSG00000213561.4	processed_pseudogene	AC103591.2
ENSG00000251958.1	snRNA	RNU6-1102P
ENSG00000213560.4	processed_pseudogene	AC103591.1
ENSG00000202263.1	rRNA_pseudogene	RNA5SP22
ENSG00000233333.2	processed_pseudogene	RNFT1P2
ENSG00000237413.5	processed_transcript	MGC27382
ENSG00000122420.9	protein_coding	PTGFR
ENSG00000227556.1	unprocessed_pseudogene	AC096531.1
ENSG00000212308.1	rRNA_pseudogene	RNA5SP23
ENSG00000137959.15	protein_coding	IFI44L
ENSG00000238015.2	processed_pseudogene	AC104837.2
ENSG00000235400.1	processed_pseudogene	AC104837.1
ENSG00000162618.13	protein_coding	ADGRL4
ENSG00000230787.1	processed_pseudogene	PSAT1P3
ENSG00000282898.1	lincRNA	AL353651.2
ENSG00000235011.2	lincRNA	AL353651.1
ENSG00000285462.1	lincRNA	AL353651.3
ENSG00000232676.1	processed_pseudogene	ADH5P2
ENSG00000285409.1	lincRNA	AC099671.1
ENSG00000235756.2	processed_pseudogene	AC098657.1
ENSG00000260322.1	lincRNA	AC098657.2
ENSG00000277670.1	unprocessed_pseudogene	AC098657.3
ENSG00000236407.1	processed_pseudogene	HMGB1P18
ENSG00000225598.1	lincRNA	AL606519.1
ENSG00000213559.4	processed_pseudogene	HNRNPA1P64
ENSG00000227062.2	processed_pseudogene	AL596276.1
ENSG00000234108.1	processed_pseudogene	AL596276.2
ENSG00000224326.1	lincRNA	AL136234.1
[truncated: 51,713 more rows]
