# Supplementary material for: Dissecting immune cell stat regulation network reveals biomarkers to predict ICB therapy responders in melanoma
Source: J Transl Med. 2021 Jul 8;19:296. doi: 10.1186/s12967-021-02962-8 (PMC8265039; doi:10.1186/s12967-021-02962-8)
Supplement: Supplementary file 7 — Additional file 7 Logistic codes. [file 12967_2021_2962_MOESM7_ESM.r]

# setwd("E:/immunitynetworks/")
# setwd("/pub3/xuyanjun/team/xyj/Wangjw/immunitynetwork")
rm(list = ls())
library(pheatmap)
library(ggplot2)
library(igraph)
# library(purrr)
library(pROC)

# data inputting ----------------------------------------------------------

# ligand and receptor
li.re <-
  read.table(
    "ExpressionLigRec.txt",
    sep = "\t",
    header = TRUE,
    check.names = F
  )[, 1:4]
dim(li.re)
head(li.re)


# graphi for 11 clusters
load("2g.sig.RData")

# cluster to cluster names
cluster.names <-
  read.table(
    "clusternames.txt",
    sep = "\t",
    header = F,
    row.names = 1
  )
cluster.names

# gencode
gencode <- read.table("gencode.basic.txt", header = T, sep = "\t", check.names = T)
unique(gencode[, "gene_type"])
gencode <- gencode[which(gencode[, "gene_type"] == "protein_coding"), "gene_name"]
head(gencode)

# expressing profile and immunity signatures
load("exp.pro.RData")
exp.pro[1:5, 1:5]
dim(exp.pro)
length(intersect(gencode,
                 rownames(exp.pro)))

# cell cluster and patients
load("cell2cluster.RData")
cell2cluster[1:5,]
load("pateint2cells.RData")
pateint2cells[1:5,]

length(intersect(cell2cluster[, "Cell Name"], pateint2cells[, 1]))
length(intersect(cell2cluster[, "Cell Name"], colnames(exp.pro)))
unique(pateint2cells[, 2])
pateint2cells[, 2] <-
  gsub("_myeloid_enriched", "", pateint2cells[, 2])
pateint2cells[, 2] <- gsub("_T_enriched", "", pateint2cells[, 2])
unique(pateint2cells[, 2])

# patient response
pat.res <-
  read.table(
    "patientResponse.txt",
    sep = "\t",
    header = T,
    check.names = T
  )
unique(pat.res[, "Sample.name"])

intersect(unique(pateint2cells[, 2]), unique(pat.res[, "Sample.name"]))


# function for pvalue -----------------------------------------------------
GetPvalue <- function(pat, auc){
  
  pauc <- c()
  pcount <- 0
  while (pcount < 1000) {
    print(paste("pcount = ", pcount, sep = ""))
    a.li.re = sample(gene, length(a.li.re), replace = FALSE)
    pat.exp.mea <- data.frame(Gene = a.li.re)
    for (i in unique(pateint2cells[, 2])) {
      # i <- unique(pateint2cells[, 2])[1]
      exp.pro.pat <-
        exp.pro[a.li.re, pateint2cells[which(pateint2cells[, 2] == i), 1]]
      mea <-  lapply(a.li.re, function(x) {
        mean(as.numeric(as.character(t(exp.pro.pat[x, ]))))
      })
      names(mea) <- a.li.re
      mea <- unlist(mea)
      pat.exp.mea[, i] <- mea
    }
    rownames(pat.exp.mea) <- a.li.re
    # View(pat.exp.mea)
    pat.exp.mea[1:5, 1:5]
    
    # pat.res
    intersect(colnames(pat.exp.mea), pat.res[, 2])
    
    mydata <- data.frame(Y = pat.res[match(pat, pat.res[, 2]), 3], Pat = pat)
    mydata[, "Y"] <- gsub("NR", "0", mydata[, "Y"])
    mydata[, "Y"] <- gsub("R", "1", mydata[, "Y"])
    mydata[, "Y"] <- as.numeric(mydata[, "Y"])
    # 1 for response; 0 for non-response
    for (i in a.li.re) {
      # m <- as.numeric(as.character(pat.exp.mea[i, pat]))
      # if(sum(m) > 0){
      mydata[, i] <- as.numeric(as.character(pat.exp.mea[i, pat]))
      # }
    }
    
    colnames(mydata) <- gsub("-", ".", colnames(mydata))
    # replaced "-" by "." for logistic
    
    log.glm <- glm(as.formula(paste("Y ~ ", paste(colnames(mydata)[-(1:2)],
                                                  collapse= " + "))),
                   family = binomial(link = "logit"), data = mydata)
    # fit model
    log.glm
    
    log.step <- step(log.glm, trace = FALSE)
    summary(log.step)
    # choose veriable
    if(length(names(log.step$coefficients)[-1]) < 2){
      next()
    }
    # s <- s+1
    # step.gen[[s]] <- names(log.step$coefficients)[-1]
    # train precision
    sel.gen <- names(log.step$coefficients[-1])
    log.pre <- predict(log.step, mydata[, sel.gen])
    aa <- roc(mydata[, "Y"], log.pre)
    aa$auc
    train.auc <- c(train.auc, aa$auc)
    
    # p1 <- exp(log.pre)/(1+exp(log.pre))
    # round(p1, digits = 0)
    # a <- mydata[, "Y"]
    # b <- round(p1, digits = 0)
    # TP <- length(which(a == 1 & b == 1))
    # FP <- length(which(a == 0 & b == 1))
    # TN <- length(which(a == 0 & b == 0))
    # FN <- length(which(a == 1 & b == 0))
    # train.fp <- FP/(FP + TN)
    # train.tp <- TP/(TP + FN)
    # train.roc[l, "tp"] <- train.tp
    # train.roc[l, "fp"] <- train.fp
    
    mydata.pre <- data.frame(Y = pat.res[-match(pat, pat.res[, 2]), 3], Pat = setdiff(colnames(pat.exp.mea)[-1], pat))
    mydata.pre[, "Y"] <- gsub("NR", "0", mydata.pre[, "Y"])
    mydata.pre[, "Y"] <- gsub("R", "1", mydata.pre[, "Y"])
    mydata.pre[, "Y"] <- as.numeric(mydata.pre[, "Y"])
    for (i in a.li.re) {
      # m <- as.numeric(as.character(pat.exp.mea[i, pat]))
      # if(sum(m) > 0){
      mydata.pre[, i] <- as.numeric(as.character(pat.exp.mea[i, setdiff(colnames(pat.exp.mea)[-1], pat)]))
      # }
    }
    colnames(mydata.pre) <- gsub("-", ".", colnames(mydata.pre))
    
    # test precision
    sel.gen <- names(log.step$coefficients[-1])
    log.pre <- predict(log.step, mydata.pre[, sel.gen])
    bb <- roc(mydata.pre[, "Y"], log.pre)
    bb$auc
    pauc <- c(pauc, bb$auc)
    pcount <- pcount + 1 
  }
  return(length(which(pauc > auc))/1000)
}

# logistic ----------------------------------------------------------------

# protein coding gene in expression profile
gene <- intersect(gencode,
                  rownames(exp.pro))

a.li.re <- lapply(names(g.sig), function(x) {
  # x <- names(g.sig)[1]
  intersect(V(g.sig[[x]])$name, li.re[, "ApprovedSymbol"])
})
names(a.li.re) <- names(g.sig)
a.li.re <- unique(unlist(a.li.re))
# ligends and recepters in 11 graphs

pat.exp.mea <- data.frame(Gene = a.li.re)
for (i in unique(pateint2cells[, 2])) {
  # i <- unique(pateint2cells[, 2])[1]
  exp.pro.pat <-
    exp.pro[a.li.re, pateint2cells[which(pateint2cells[, 2] == i), 1]]
  mea <-  lapply(a.li.re, function(x) {
    mean(as.numeric(as.character(t(exp.pro.pat[x, ]))))
  })
  names(mea) <- a.li.re
  mea <- unlist(mea)
  pat.exp.mea[, i] <- mea
  print(i)
}
rownames(pat.exp.mea) <- a.li.re
# View(pat.exp.mea)

# pat.res
intersect(colnames(pat.exp.mea), pat.res[, 2])


train.auc <- c()
test.auc <- c()
step.gen <- list()
log.steps <- list()
test.pvalue <- c()
s <- 0
while(s < 100){
  print(paste("s = ", s, sep = ""))
  pat <- sample(colnames(pat.exp.mea)[-1], length(pat.exp.mea)/2)
  mydata <- data.frame(Y = pat.res[match(pat, pat.res[, 2]), 3], Pat = pat)
  mydata[, "Y"] <- gsub("NR", "0", mydata[, "Y"])
  mydata[, "Y"] <- gsub("R", "1", mydata[, "Y"])
  mydata[, "Y"] <- as.numeric(mydata[, "Y"])
  # 1 for response; 0 for non-response
  for (i in a.li.re) {
    # m <- as.numeric(as.character(pat.exp.mea[i, pat]))
    # if(sum(m) > 0){
    mydata[, i] <- as.numeric(as.character(pat.exp.mea[i, pat]))
    # }
  }
  
  colnames(mydata) <- gsub("-", ".", colnames(mydata))
  # replaced "-" by "." for logistic
  
  log.glm <- glm(as.formula(paste("Y ~ ", paste(colnames(mydata)[-(1:2)],
                                                collapse= " + "))),
                 family = binomial(link = "logit"), data = mydata)
  # fit model
  log.glm
  
  log.step <- step(log.glm, trace = FALSE)
  summary(log.step)
  # choose veriable
  if(length(names(log.step$coefficients)[-1]) < 2){
    next()
  }
  s <- s+1
  log.steps[[s]] <- log.step
  step.gen[[s]] <- names(log.step$coefficients)[-1]
  # train precision
  sel.gen <- names(log.step$coefficients[-1])
  log.pre <- predict(log.step, mydata[, sel.gen])
  aa <- roc(mydata[, "Y"], log.pre)
  aa$auc
  train.auc <- c(train.auc, aa$auc)
  
  # p1 <- exp(log.pre)/(1+exp(log.pre))
  # round(p1, digits = 0)
  # a <- mydata[, "Y"]
  # b <- round(p1, digits = 0)
  # TP <- length(which(a == 1 & b == 1))
  # FP <- length(which(a == 0 & b == 1))
  # TN <- length(which(a == 0 & b == 0))
  # FN <- length(which(a == 1 & b == 0))
  # train.fp <- FP/(FP + TN)
  # train.tp <- TP/(TP + FN)
  # train.roc[l, "tp"] <- train.tp
  # train.roc[l, "fp"] <- train.fp
  
  mydata.pre <- data.frame(Y = pat.res[-match(pat, pat.res[, 2]), 3], Pat = setdiff(colnames(pat.exp.mea)[-1], pat))
  mydata.pre[, "Y"] <- gsub("NR", "0", mydata.pre[, "Y"])
  mydata.pre[, "Y"] <- gsub("R", "1", mydata.pre[, "Y"])
  mydata.pre[, "Y"] <- as.numeric(mydata.pre[, "Y"])
  for (i in a.li.re) {
    # m <- as.numeric(as.character(pat.exp.mea[i, pat]))
    # if(sum(m) > 0){
    mydata.pre[, i] <- as.numeric(as.character(pat.exp.mea[i, setdiff(colnames(pat.exp.mea)[-1], pat)]))
    # }
  }
  colnames(mydata.pre) <- gsub("-", ".", colnames(mydata.pre))
  
  # test precision
  sel.gen <- names(log.step$coefficients[-1])
  log.pre <- predict(log.step, mydata.pre[, sel.gen])
  bb <- roc(mydata.pre[, "Y"], log.pre)
  bb$auc
  # plot(1-bb$specificities, bb$sensitivities)
  
  # p1 <- exp(log.pre)/(1+exp(log.pre))
  # round(p1, digits = 0)
  # mydata.pre[, "Y"] == round(p1, digits = 0)
  # # prediction
  # a <- mydata.pre[, "Y"]
  # b <- round(p1, digits = 0)
  # TP <- length(which(a == 1 & b == 1))
  # FP <- length(which(a == 0 & b == 1))
  # TN <- length(which(a == 0 & b == 0))
  # FN <- length(which(a == 1 & b == 0))
  # test.fp <- FP/(FP + TN)
  # test.tp <- TP/(TP + FN)
  # print(c(train.tp, train.fp, test.tp, test.fp))
  # test.roc[l, "tp"] <- test.tp
  # test.roc[l, "fp"] <- test.fp
  test.auc <- c(test.auc, bb$auc)
  # test.pvalue <- c(test.pvalue, GetPvalue(pat, bb$auc))
}
test.auc 
# plot(test.auc)
summary(test.auc)
train.auc
step.gen
# for (v in 1:100) {
#   if(v == 1){
#     write.table(paste(step.gen[[v]], collapse = "\t"), file = "step.gen.txt",
#                 quote = F, col.names = F, row.names = F)
#   }else{
#     write.table(paste(step.gen[[v]], collapse = "\t"), file = "step.gen.txt",
#                 quote = F, col.names = F, row.names = F, append = T)
#   }
# }
sort(table(unlist(step.gen)), decreasing = T)
# half train half tests each loop
# plot(lengths(step.gen), test.auc)
# cor.test(lengths(step.gen), test.auc)
auc.tab <- data.frame(train.auc = train.auc, test.auc = test.auc)
save(auc.tab, log.steps, step.gen, 
     file = "5liRe2logistic/1logistic10each/1logistic.step.10.RData")
